# Supplementary material for: Asymmetric requirement of Dpp/BMP morphogen dispersal in the Drosophila wing disc
Source: Nat Commun. 2021 Nov 8;12:6435. doi: 10.1038/s41467-021-26726-6 (PMC8576045; doi:10.1038/s41467-021-26726-6)
Supplement: Supplementary file 4 — Source Data [file 41467_2021_26726_MOESM4_ESM.xlsx]

## Sheet: Fig.1e
Raw data (20200214)		Note: average signal intensity profile generated from > ~a half of total sample number																		Normalized average and SD from each raw data to 0-1 range
	Samples (ExHA)									Samples (pMad)											ExHA			pMad
x (um)	1	6	5	3	2	average	std	count	x (um)	1	6	5	3	2	average	std	count			x (um)	Mean	SD	N	Mean	SD	N
-133	2.0606			0.697	3.2728	2.01013	1.28864	3	-133	1.7576			6.3333	11	6.36363	4.62127	3			-133	0.0250771	0.0761737	3	0.0526961	0.0775197	3
-132.6	2.9697			0.4849	2.394	1.94953	1.30066	3	-132.6	5.0909			6.2727	5.4545	5.60603	0.605297	3			-132.6	0.021495	0.0768843	3	0.0399877	0.0101536	3
-132.2	3.1818			0.394	3.9697	2.51517	1.87875	3	-132.2	9.394			1.6666	3.8485	4.9697	3.98384	3			-132.2	0.0549305	0.111056	3	0.0293135	0.0668271	3
-131.8	3.0909			0.0303	3.9697	2.36363	2.06795	3	-131.8	7.6061			5.4545	5.5757	6.2121	1.20876	3			-131.8	0.0459731	0.12224	3	0.0501542	0.0202764	3
-131.4	3.3636			1.2122	4.6364	3.07073	1.73078	3	-131.4	2.8788			10.909	0	4.59593	5.65358	3			-131.4	0.0877709	0.10231	3	0.0230437	0.0948362	3
-131.1	3.1515			2.1819	3.2728	2.86873	0.597899	3	-131.1	2.3334			6.6969	4.5151	4.51513	2.18175	3			-131.1	0.0758304	0.0353428	3	0.0216884	0.0365978	3
-130.7	2.5152			1.5455	4.5455	2.86873	1.53093	3	-130.7	4.303			6.606	4.5454	5.15147	1.26548	3			-130.7	0.0758304	0.0904957	3	0.0323625	0.0212278	3
-130.3	2.6061			2.9394	5.5152	3.6869	1.5921	3	-130.3	1.1515			9.9697	3.6363	4.91917	4.54692	3			-130.3	0.124194	0.0941117	3	0.0284658	0.0762724	3
-129.9	3.3939			2.4243	4.4243	3.41417	1.00015	3	-129.9	3.5152			17.4545	3.1212	8.0303	8.16397	3			-129.9	0.108072	0.0591208	3	0.0806536	0.136947	3
-129.5	4			2.1212	5.0909	3.73737	1.50217	3	-129.5	4.7879			16.4545	2.5151	7.91917	7.47866	3			-129.5	0.127177	0.0887957	3	0.0787894	0.125451	3
-129.2	3			1.8485	3.8485	2.899	1.00382	3	-129.2	2.6061			10.2727	7.6666	6.84847	3.89823	3			-129.2	0.0776195	0.0593373	3	0.0608289	0.065391	3
-128.8	1.6364			2.1819	4.4849	2.76773	1.51192	3	-128.8	0.0606			10.6666	10.4242	7.05047	6.05462	3			-128.8	0.0698601	0.0893718	3	0.0642174	0.101563	3
-128.4	1.303			1.3031	4.1818	2.26263	1.66205	3	-128.4	0			8.303	8.303	5.53533	4.79374	3			-128.4	0.0400028	0.0982463	3	0.0388017	0.0804127	3
-128	1.4546			0.7576	4.2424	2.15153	1.84398	3	-128	0.9697			3.8181	5.8788	3.55553	2.46506	3			-128	0.0334355	0.109	3	0.00559151	0.0413502	3
-127.7	1.6364			0.6061	4.394	2.21217	1.95849	3	-127.7	1.7273			7.1212	7.8788	5.57577	3.35433	3			-127.7	0.0370197	0.115769	3	0.03948	0.0562673	3
-127.3	1.5455			0.6061	3.7879	1.97983	1.63476	3	-127.3	6.697			14.6666	11.5454	10.9697	4.01587	3			-127.3	0.023286	0.0966335	3	0.12996	0.0673644	3
-126.9	1.4849			2.0303	3.5758	2.36367	1.08458	3	-126.9	7.7576			14.8787	12.7879	11.8081	3.66027	3			-126.9	0.0459751	0.0641114	3	0.144024	0.0613993	3
-126.5	1.3939			2.0606	2.7576	2.0707	0.681906	3	-126.5	10.8485			12.1515	13.0606	12.0202	1.11188	3			-126.5	0.0286573	0.0403086	3	0.147582	0.0186513	3
-126.1	1.3636			1.4243	2.7879	1.8586	0.805369	3	-126.1	12.394			18.6969	8.8182	13.303	5.00169	3			-126.1	0.0161197	0.0476067	3	0.169101	0.0839011	3
-125.8	1.1515			1.7576	2.2728	1.7273	0.561264	3	-125.8	7.5152			11.3333	8.2121	9.0202	2.03328	3			-125.8	0.00835839	0.0331772	3	0.0972587	0.0341074	3
-125.4	0.7879			2.3637	2.8182	1.98993	1.06551	3	-125.4	2			7.3333	11.2727	6.86867	4.65378	3			-125.4	0.0238831	0.0629839	3	0.0611678	0.078065	3
-125	0			3	1.9697	1.65657	1.52432	3	-125	0.7879			5.909	14.3333	7.01007	6.8395	3			-125	0.00417722	0.0901048	3	0.0635397	0.114729	3
-124.6	0.6061			2.5152	1.6364	1.5859	0.955551	3	-124.6	0.5758			13.1818	14.7576	9.50507	7.77301	3			-124.6	0	0.0564842	3	0.105392	0.130389	3
-124.2	1.5455			2.2122	1.9697	1.90913	0.337451	3	-124.2	0.3334			11.8787	8.5454	6.91917	5.94197	3			-124.2	0.0191069	0.0199473	3	0.0620149	0.0996737	3
-123.9	2.0606			1.6667	3.394	2.37377	0.905233	3	-123.9	4.697			8.5151	9.7576	7.65657	2.63728	3			-123.9	0.0465721	0.0535098	3	0.0743844	0.0442391	3
-123.5	1.4242			2.4546	4	2.62627	1.29645	3	-123.5	7.0303			7	10.9394	8.32323	2.26572	3			-123.5	0.0614978	0.0766354	3	0.0855674	0.0380064	3
-123.1	1.9394			2.4849	4.1212	2.8485	1.13544	3	-123.1	4.0909			3.8181	12.8485	6.91917	5.13676	3			-123.1	0.0746344	0.0671175	3	0.0620149	0.0861668	3
-122.7	2.6061			1.9394	3.3637	2.6364	0.712633	3	-122.7	4.5455			6	8.4545	6.33333	1.9757	3			-122.7	0.0620968	0.0421249	3	0.0521878	0.0331415	3
-122.3	2.1212			1.8485	5.6061	3.19193	2.09517	3	-122.3	6.303			9	6.3939	7.2323	1.53155	3			-122.3	0.0949353	0.123849	3	0.0672676	0.025691	3
-122	1.8485			1.6667	5.3637	2.95963	2.08397	3	-122	9			9.3636	10.3939	9.58583	0.723035	3			-122	0.0812036	0.123187	3	0.106747	0.0121286	3
-121.6	1.8182			0.9394	5.6364	2.798	2.49709	3	-121.6	13.0606			7.4242	11.606	10.6969	2.9261	3			-121.6	0.0716492	0.147607	3	0.125385	0.0490839	3
-121.2	1.697			2	6.7576	3.48487	2.83832	3	-121.2	10.8485			7.8484	14.4242	11.0404	3.2921	3			-121.2	0.112251	0.167778	3	0.131146	0.0552234	3
-120.8	1.5152			2.5455	4.2121	2.7576	1.3609	3	-120.8	10.6061			16.7272	11.7576	13.0303	3.25297	3			-120.8	0.0692611	0.0804452	3	0.164526	0.054567	3
-120.5	1.9394			2.5152	3.9091	2.7879	1.01277	3	-120.5	5.9697			14.8484	7.9091	9.57573	4.66809	3			-120.5	0.0710522	0.0598665	3	0.106578	0.0783051	3
-120.1	2.6364	4.5758		2.5152	2.4243	3.03792	1.02892	4	-120.1	4.7879	9.9697		12.303	11.3939	9.61362	3.35741	4			-120.1	0.0858316	0.0608214	4	0.107213	0.0563189	4
-119.7	1.9091	4.0303		3.7273	2.5758	3.06062	0.990924	4	-119.7	7.1818	6.5758		17.2121	16.1515	11.7803	5.68169	4			-119.7	0.0871734	0.0585751	4	0.143558	0.0953077	4
-119.3	1.4546	4.303		1.6667	1.8485	2.3182	1.33295	4	-119.3	7.6364	1.3636		11.5757	17.9091	9.6212	6.9435	4			-119.3	0.0432875	0.0787932	4	0.10734	0.116474	4
-118.9	2.0606	2.8485		1.8182	3.6667	2.5985	0.83701	4	-118.9	9.1515	1.5454		8.6666	17.4545	9.2045	6.50683	4			-118.9	0.0598565	0.049477	4	0.10035	0.109149	4
-118.6	1.6061	2.8788		1.5152	4.5758	2.64398	1.43043	4	-118.6	7.7273	2.3636		6.7575	10.9697	6.95453	3.55125	4			-118.6	0.0625446	0.0845552	4	0.062608	0.0595706	4
-118.2	1.7576	1.1212		0.5758	5.0606	2.1288	2.01331	4	-118.2	9.5455	8.3636		13.5757	13.0303	11.1288	2.5662	4			-118.2	0.0320917	0.11901	4	0.132629	0.0430469	4
-117.8	1.1212	0		1.4243	5	1.88637	2.16426	4	-117.8	11.3637	7.1515		12.909	10.7576	10.5455	2.4372	4			-117.8	0.0177616	0.127933	4	0.122844	0.0408829	4
-117.4	1.8788	0.8182		1.1212	3.6364	1.86365	1.26321	4	-117.4	9.303	6.9394		7.0909	14.2727	9.4015	3.42243	4			-117.4	0.0164183	0.0746702	4	0.103655	0.0574097	4
-117	2.1818	0		2.7576	4.4849	2.35608	1.85064	4	-117	6.7879	3.4848		10.4848	20.1818	10.2348	7.22147	4			-117	0.0455263	0.109394	4	0.117634	0.121137	4
-116.7	2.2121	0.4242		2.0909	3	1.9318	1.08287	4	-116.7	7.6667	1.4848		16.909	15.8788	10.4848	7.28714	4			-116.7	0.0204467	0.0640099	4	0.121827	0.122238	4
-116.3	3.0303	1.7576		3.6667	3.0909	2.88638	0.805313	4	-116.3	7.4243	3.4848		19.2727	15.9697	11.5379	7.33126	4			-116.3	0.0768732	0.0476034	4	0.139492	0.122978	4
-115.9	2.3939	0.697		2.7273	1.4849	1.82577	0.917577	4	-115.9	5.8485	8.697		10.8787	10	8.85605	2.19624	4			-115.9	0.0141794	0.0542395	4	0.0945052	0.0368409	4
-115.5	2.1212	2.0909		2.3637	1.6364	2.05305	0.303413	4	-115.5	10.9697	9.6061		9.0303	9.697	9.82578	0.817758	4			-115.5	0.027614	0.0179352	4	0.110772	0.0137175	4
-115.2	2.4849	1.4242		1.3334	3.0909	2.08335	0.851137	4	-115.2	20.4546	9.9394		11.4848	12.0303	13.4773	4.73509	4			-115.2	0.0294051	0.0503121	4	0.172024	0.079429	4
-114.8	2.303	1.6667		0.0303	3.5758	1.89395	1.47431	4	-114.8	13.9091	5.0606		8.6666	12.6363	10.0681	4.01614	4			-114.8	0.0182093	0.0871489	4	0.114838	0.0673689	4
-114.4	1.9394	2.2121		0.3031	3.3637	1.95457	1.26221	4	-114.4	7.3334	3.4242		11.7272	18	10.1212	6.25237	4			-114.4	0.021793	0.0746115	4	0.115727	0.104881	4
-114	1.7576	1.7273		0	3.9697	1.86365	1.6267	4	-114	11.3334	7.5454		11.7272	19.5757	12.5454	5.05185	4			-114	0.0164183	0.096157	4	0.156393	0.0847424	4
-113.6	2.5758	0.9091		0.3637	3.8485	1.92427	1.59092	4	-113.6	12.4546	13.9394		8.4545	13.6363	12.1212	2.527	4			-113.6	0.0200019	0.094042	4	0.149277	0.0423893	4
-113.3	2.5152	1.0909		0.6364	3.6364	1.96972	1.36936	4	-113.3	6.7576	10.303		9.0303	12.4242	9.62878	2.37141	4			-113.3	0.0226885	0.0809451	4	0.107467	0.0397793	4
-112.9	2.6364	0.1515		2.2728	4.9091	2.49245	1.94844	4	-112.9	4.8788	6.4242		10.8181	14.697	9.20453	4.44271	4			-112.9	0.0535877	0.115175	4	0.100351	0.0745244	4
-112.5	2.0606	1.2121		4.0303	4	2.82575	1.41647	4	-112.5	5.6667	1.6061		8.5151	18.7273	8.6288	7.30491	4			-112.5	0.0732896	0.0837296	4	0.0906932	0.122536	4
-112.1	1.9394	2.9394		3.1819	2.5152	2.64398	0.544563	4	-112.1	6.0606	3.697		11.5151	14.6666	8.98483	5.00656	4			-112.1	0.0625446	0.03219	4	0.0966653	0.0839828	4
-111.7	1.1818	1.2121		2.7576	1.8485	1.75	0.738726	4	-111.7	10.2424	3.9697		12.606	8.7273	8.88635	3.6457	4			-111.7	0.00970022	0.0436673	4	0.0950135	0.0611549	4
-111.4	1.4849	0.5758		2.6667	2.1818	1.7273	0.908066	4	-111.4	10.1818	3.5151		8.6363	9.3939	7.93178	3.0113	4			-111.4	0.00835839	0.0536773	4	0.0790009	0.0505132	4
-111	1.303	1.5455		4.3031	2.5152	2.4167	1.36229	4	-111	11.697	5.3333		8.3636	9.0303	8.60605	2.6143	4			-111	0.04911	0.0805274	4	0.0903116	0.0438536	4
-110.6	1.7273	1.4848		3.3031	3.1212	2.4091	0.935504	4	-110.6	8.1212	9.0909		19.1212	10.3939	11.6818	5.04625	4			-110.6	0.0486607	0.0552992	4	0.141906	0.0846485	4
-110.2	1.9394	1.4848		2.6667	4	2.52272	1.09858	4	-110.2	7.5152	5.9091		18.5454	12.3333	11.0757	5.67888	4			-110.2	0.0553773	0.0649388	4	0.13174	0.0952605	4
-109.8	1.8485	1.8485		2.0909	4.2728	2.51518	1.17731	4	-109.8	10.0606	5.4848		18.5757	16.6363	12.6893	6.02891	4			-109.8	0.054931	0.0695926	4	0.158807	0.101132	4
-109.5	2.6667	3.1818		2.9697	3.7273	3.13638	0.447076	4	-109.5	10.4546	6.6667		16.9394	12.5454	11.6515	4.28337	4			-109.5	0.0916511	0.0264274	4	0.141398	0.0718515	4
-109.1	3.0606	3.3939		2.2728	4.697	3.35608	1.01	4	-109.1	10	7.6061		11	17.5757	11.5455	4.26491	4			-109.1	0.104638	0.0597028	4	0.139619	0.0715418	4
-108.7	2.303	1.9697		2.3031	5.6061	3.04548	1.7143	4	-108.7	9.7273	9.5758		15.9394	25.606	15.2121	7.53687	4			-108.7	0.0862779	0.101335	4	0.201125	0.126427	4
-108.3	2.2727	1.3939		1.394	5.1818	2.5606	1.7959	4	-108.3	16.1818	11.6061		16.0606	16.5757	15.106	2.34364	4			-108.3	0.0576161	0.106158	4	0.199346	0.0393134	4
-108	3.1515	1.3636		2	4.9091	2.85605	1.55591	4	-108	12.6364	2.9697		9.7878	16.7879	10.5455	5.81109	4			-108	0.0750807	0.0919722	4	0.122844	0.0974783	4
-107.6	2.7576	1.303		2.7273	2.6667	2.36365	0.708109	4	-107.6	9.0909	0.8788		15.7272	14.606	10.0757	6.78272	4			-107.6	0.0459741	0.0418575	4	0.114965	0.113777	4
-107.2	3.0606	1.0909		3.1212	1.7879	2.26515	0.995355	4	-107.2	11.6364	1.1212		12.1515	7.1515	8.01515	5.11518	4			-107.2	0.0401516	0.0588371	4	0.0803995	0.0858048	4
-106.8	2.0606	1.2121		2.5152	3.1818	2.24243	0.826934	4	-106.8	9.1818	8.2121		14.5454	12.2424	11.0454	2.89732	4			-106.8	0.0388083	0.0488815	4	0.131231	0.0486012	4
-106.4	1.0303	1.697		3.1212	5.394	2.81062	1.93046	4	-106.4	7.4546	10.4848		14.9697	11.7879	11.1743	3.11412	4			-106.4	0.0723955	0.114113	4	0.133392	0.0522378	4
-106.1	0.8485	1.9394		1.9697	5.1818	2.48485	1.87208	4	-106.1	8.5455	7.7879		13.1818	8.8788	9.5985	2.43208	4			-106.1	0.0531384	0.110662	4	0.106959	0.0407971	4
-105.7	0.2121	3.7879		1.6364	4.5758	2.55305	1.99472	4	-105.7	12.697	4.4848		13.1818	9.9091	10.0682	3.99186	4			-105.7	0.0571698	0.117911	4	0.114838	0.0669615	4
-105.3	0.7273	2.6667		1.394	5.8485	2.65912	2.27337	4	-105.3	11.2424	4.9697		15.3333	10.8788	10.606	4.26594	4			-105.3	0.0634401	0.134383	4	0.123861	0.0715591	4
-104.9	1.2121	1.6364		1.2425	5.0606	2.2879	1.85854	4	-104.9	7.2727	13.8485		24.4848	18.9697	16.1439	7.33764	4			-104.9	0.0414964	0.109861	4	0.216756	0.123085	4
-104.5	2.697	2.5758		1.8182	3.7273	2.70458	0.784913	4	-104.5	11.3334	17.0909		26.4545	12.8182	16.9243	6.80614	4			-104.5	0.0661267	0.0463975	4	0.229845	0.11417	4
-104.2	3.7879	2.1818		1.6364	3.0303	2.6591	0.946169	4	-104.2	20.5455	13.4848		17.0909	10.8788	15.5	4.21918	4			-104.2	0.0634386	0.0559296	4	0.205954	0.0707748	4
-103.8	4.2727	1.5151	3.5454	1.8485	1.8788	2.6121	1.21992	5	-103.8	20.2727	12.697	5.1516	18.2424	15.7576	14.4243	5.90605	5			-103.8	0.0606604	0.0721118	5	0.187909	0.0990713	5
-103.4	3.8788	2.3939	2.5454	3.4243	1.5455	2.75758	0.914887	5	-103.4	13.697	10.4242	3.091	12.8181	11.7879	10.3636	4.24438	5			-103.4	0.0692599	0.0540805	5	0.119794	0.0711975	5
-103	2.8485	2	2.2424	1.7273	1.0909	1.98182	0.647666	5	-103	8.3637	7.9091	0.3637	16.303	3.3333	7.25456	6.04965	5			-103	0.0234035	0.0382846	5	0.067641	0.10148	5
-102.7	3.0606	1.7879	3.7575	1.7879	1.9091	2.4606	0.901548	5	-102.7	8.1212	8.3333	1.0303	13.9394	7.1818	7.7212	4.58966	5			-102.7	0.051705	0.053292	5	0.0754686	0.0769893	5
-102.3	2.9697	1.9091	4.2121	3.1515	1.3031	2.7091	1.13352	5	-102.3	8.2121	10.8182	4.0303	12.909	12.1515	9.62422	3.60168	5			-102.3	0.0663942	0.0670043	5	0.107391	0.0604166	5
-101.9	2.5758	3.1515	2.7878	2.1819	3.0606	2.75152	0.391208	5	-101.9	6.9394	12.303	5.7576	12.4545	14.3939	10.3697	3.78539	5			-101.9	0.0689017	0.023125	5	0.119896	0.0634981	5
-101.5	2.1212	3.1818	3.3636	1.6061	4.5152	2.95758	1.13659	5	-101.5	8.2121	14.6667	3.9697	10.2424	18.0303	11.0242	5.49177	5			-101.5	0.0810823	0.0671856	5	0.130876	0.0921219	5
-101.1	2.2121	2	3.5757	2.0909	5.9091	3.15756	1.66714	5	-101.1	8.303	14.6061	6.7576	12.0303	18.7576	12.0909	4.8365	5			-101.1	0.0929034	0.0985474	5	0.148769	0.0811301	5
-100.8	1.9091	2.2121	4.2727	1.4849	5.9394	3.16364	1.88629	5	-100.8	9.2121	19.0303	5.3031	10.4242	20.9697	12.9879	6.71016	5			-100.8	0.0932628	0.111502	5	0.163815	0.11256	5
-100.4	1.0606	2.9394	2.4545	2.8788	7.4849	3.36364	2.42541	5	-100.4	10.4849	14.9394	4.6061	9.8787	22.5757	12.497	6.72153	5			-100.4	0.105085	0.14337	5	0.15558	0.112751	5
-100	0.8485	3.5151	1.4242	3.9091	5.4546	3.0303	1.88576	5	-100	13.7879	9.303	3.9697	12.7878	23.8788	12.7454	7.31273	5			-100	0.0853809	0.11147	5	0.159748	0.122668	5
-99.6	1.1212	2.3939	1.1212	3.3334	5.0606	2.60606	1.65895	5	-99.6	16.3637	6.3636	6.6364	13.7575	24.8485	13.5939	7.66565	5			-99.6	0.0603033	0.0980631	5	0.173981	0.128588	5
-99.2	1.3333	0.8182	1.303	3	4.7879	2.24848	1.64245	5	-99.2	13.697	16.2424	4.1213	13.0303	14.4848	12.3152	4.73526	5			-99.2	0.0391662	0.0970882	5	0.15253	0.0794318	5
-98.9	2.0909	0.303	1.2121	2.2728	4.8485	2.14546	1.70231	5	-98.9	15.1212	15.7576	8.4546	16.3939	16.0606	14.3576	3.33299	5			-98.9	0.0330765	0.100626	5	0.186791	0.0559093	5
-98.5	3.4849	1.3333	2.5454	3.4849	4.2728	3.02426	1.12604	5	-98.5	16.4546	11.9091	5.3031	16.1212	18.2424	13.6061	5.19025	5			-98.5	0.0850238	0.0665622	5	0.174185	0.0870639	5
-98.1	3	1.3636	3.6969	2.6364	2.4546	2.6303	0.8529	5	-98.1	12.9091	12.6667	2.8485	11.4545	18.0606	11.5879	5.50455	5			-98.1	0.0617362	0.0504163	5	0.14033	0.0923362	5
-97.7	2.8485	1.5758	4.2424	2.1819	2.0303	2.57578	1.03738	5	-97.7	12.8485	9.3939	5.5455	9.606	20.303	11.5394	5.54036	5			-97.7	0.0585134	0.0613214	5	0.139517	0.092937	5
-97.3	2.2424	1.4545	3.0909	3.6061	2.3637	2.55152	0.827248	5	-97.3	10.2121	8.9091	9.1516	8.909	15.9091	10.6182	3.00632	5			-97.3	0.0570794	0.0489	5	0.124064	0.0504296	5
-97	1.3333	1.0909	3.303	2.5455	4.2121	2.49696	1.31576	5	-97	11.3334	8.1212	10.1516	7.6969	11.2727	9.71516	1.72113	5			-97	0.0538543	0.0777766	5	0.108916	0.0288712	5
-96.6	0.9697	1.697	2.8788	3.5455	4.2424	2.66668	1.33419	5	-96.6	10.4546	14.9394	12.4546	12.6666	14.6363	13.0303	1.82495	5			-96.6	0.0638867	0.0788661	5	0.164526	0.0306128	5
-96.2	2.4849	1.5151	2.7272	2.7576	5.8182	3.0606	1.62229	5	-96.2	6.1818	14.6061	8.0607	15.8484	13.4848	11.6364	4.25779	5			-96.2	0.0871719	0.0958963	5	0.141144	0.0714224	5
-95.8	3.0909	2.0909	2.2727	2.3637	4.697	2.90304	1.07254	5	-95.8	7.4243	10.697	9.6667	11.7878	20.4545	12.0061	4.99005	5			-95.8	0.0778583	0.0633996	5	0.147345	0.0837058	5
-95.5	3.6667	2.0606	0.8788	2.3334	3.7273	2.53336	1.19489	5	-95.5	10.4546	10.3333	4.7879	17.2424	17.1212	11.9879	5.2652	5			-95.5	0.0560059	0.0706317	5	0.14704	0.0883212	5
-95.1	4.303	2.0909	0	1.5758	4.1212	2.41818	1.81088	5	-95.1	17.1818	12.2121	4.4849	19.4545	15.5454	13.7757	5.8255	5			-95.1	0.0491974	0.107044	5	0.177031	0.0977201	5
-94.7	5.0303	3.3333	0.2424	2.3031	4.8182	3.14546	1.96998	5	-94.7	17.1212	9.9697	4.7273	16.7878	22.5454	14.2303	6.9372	5			-94.7	0.0921882	0.116449	5	0.184655	0.116368	5
-94.3	3.6667	3.3333	1.1212	1.9394	5.8485	3.18182	1.81377	5	-94.3	13.0303	5.7576	6.8485	16.2727	20.9394	12.5697	6.38579	5			-94.3	0.0943375	0.107215	5	0.1568	0.107119	5
-93.9	2.0909	2.9394	2.4242	3.5758	6.1212	3.4303	1.60541	5	-93.9	12.0303	6.1515	6.5455	14.6666	19.5757	11.7939	5.66231	5			-93.9	0.109026	0.0948982	5	0.143787	0.0949826	5
-93.6	1.7576	3.697	2.5151	3.0303	5.0909	3.21818	1.26484	5	-93.6	10.8788	8.0606	8.4243	16.606	21.4545	13.0848	5.79396	5			-93.6	0.0964868	0.0747667	5	0.165441	0.097191	5
-93.2	1.8182	3.7879	2.0909	5.0303	4.7273	3.49092	1.47856	5	-93.2	12.2121	11.9091	10.394	14.0909	18.2727	13.3758	3.03676	5			-93.2	0.112609	0.0874002	5	0.170321	0.0509402	5
-92.8	2.2727	2.5758	4.0606	5.4243	6.9697	4.26062	1.97001	5	-92.8	14.2424	12.8485	11.6667	18.7878	11.7273	13.8545	2.95006	5			-92.8	0.158107	0.11645	5	0.178353	0.0494859	5
-92.4	3.0909	1.4848	5.9697	2.8788	5.6667	3.81818	1.93016	5	-92.4	15.3637	8.9394	9.4243	19.3636	8.9394	12.4061	4.74556	5			-92.4	0.131954	0.114095	5	0.154055	0.0796045	5
-92	3.3939	2.7273	4.5454	4.5152	4.4849	3.93334	0.831102	5	-92	10.2121	13.0909	8.394	15.6666	11.7879	11.8303	2.77195	5			-92	0.138761	0.0491278	5	0.144397	0.0464982	5
-91.7	2.9394	4	2.0909	3.8182	4.9697	3.56364	1.0944	5	-91.7	10.4243	14.3636	9.4849	13.3939	24.6363	14.4606	6.03617	5			-91.7	0.116907	0.0646918	5	0.188519	0.101254	5
-91.3	2.7879	4.697	2.4545	4.4243	3.6061	3.59396	0.981633	5	-91.3	13.697	20.4848	7.5758	9.5151	21.2121	14.497	6.21105	5			-91.3	0.1187	0.0580259	5	0.189129	0.104187	5
-90.9	2.7576	4.1212	2.606	4.3637	3.5758	3.48486	0.788489	5	-90.9	11.5152	18.4545	6.1213	11.6363	16.4242	12.8303	4.81439	5			-90.9	0.112251	0.0466089	5	0.161171	0.0807592	5
-90.5	3.2121	2.5455	1.6363	4.5152	5.0909	3.4	1.41235	5	-90.5	12.4849	12.1818	5.394	17.7272	10	11.5576	4.46457	5			-90.5	0.107234	0.0834863	5	0.139822	0.0748911	5
-90.2	3.7879	2.7576	2.1818	3.4849	4.4243	3.3273	0.877087	5	-90.2	14.1818	8.0606	6.3334	19.7575	7.8788	11.2424	5.62768	5			-90.2	0.102937	0.0518461	5	0.134535	0.0944016	5
-89.8	3.3636	2.6667	2.6969	3.394	3.2121	3.06666	0.358179	5	-89.8	16.4243	10.0606	11.697	16.4545	14.1818	13.7636	2.84948	5			-89.8	0.0875302	0.0211725	5	0.176828	0.0477987	5
-89.4	3.303	1.9394	3.4242	3.4546	2.2424	2.87272	0.723921	5	-89.4	11.697	7.9091	18.2728	16.5151	15.0606	13.8909	4.12465	5			-89.4	0.076066	0.0427921	5	0.178963	0.069189	5
-89	2.9091	2.7576	2.7878	3.4849	2.5152	2.89092	0.361496	5	-89	9.9091	9.697	14.8485	19.909	19.3333	14.7394	4.91422	5			-89	0.0771419	0.0213686	5	0.193195	0.0824337	5
-88.6	3.6364	3.1818	4.3636	2.6364	2.394	3.24244	0.791046	5	-88.6	11.2121	9.5454	17.7273	16.8484	18.303	14.7272	4.0464	5			-88.6	0.0979208	0.04676	5	0.192992	0.0678765	5
-88.3	3.6061	2.6061	4.5151	3.3334	3.9394	3.60002	0.709146	5	-88.3	13.1515	11.3333	21.1213	16.9394	22.8485	17.0788	4.9519	5			-88.3	0.119058	0.0419188	5	0.232438	0.0830658	5
-87.9	3.2121	1.9697	2	2.0303	5.6667	2.97576	1.59336	5	-87.9	12.8182	14.0909	11.394	15.6363	17.5757	14.303	2.40833	5			-87.9	0.0821569	0.0941861	5	0.185876	0.0403986	5
-87.5	2.4849	1.9091	1.3939	1.3637	7.2424	2.8788	2.48178	5	-87.5	12	12.1515	8.3031	16.5151	15.0303	12.8	3.1646	5			-87.5	0.0764254	0.146702	5	0.160663	0.0530847	5
-87.1	2.303	2.2424	1.8484	0.7273	7.9697	3.01816	2.83934	5	-87.1	9.3637	8.8788	11.4546	13.9697	25.2121	13.7758	6.7019	5			-87.1	0.0846632	0.167838	5	0.177031	0.112421	5
-86.7	2.4546	1.5151	1.9394	1.5152	6	2.68486	1.8931	5	-86.7	10.4849	12.1212	8.9394	17.6666	20.1212	13.8667	4.80416	5			-86.7	0.0649613	0.111904	5	0.178556	0.0805875	5
-86.4	2.6667	2.9697	3.2424	3.394	5.4546	3.54548	1.10265	5	-86.4	12.6061	16.1515	13.3031	26.6666	15.4545	16.8364	5.68751	5			-86.4	0.115834	0.0651793	5	0.228371	0.0954054	5
-86	2.8788	2	2.4242	2.6667	6.7576	3.34546	1.93521	5	-86	10.2424	16.9091	13.6667	23.9697	16.0606	16.1697	5.06943	5			-86	0.10401	0.114394	5	0.217188	0.0850373	5
-85.6	3.0909	1.6364	1.6969	3.8485	6.0606	3.26666	1.82328	5	-85.6	6.394	17.697	9	21.8484	18.4545	14.6788	6.62675	5			-85.6	0.0993525	0.107777	5	0.192179	0.111161	5
-85.2	3.6364	1.5455	2.1818	3.697	5	3.21214	1.36481	5	-85.2	5.9697	22.3939	12.0607	23.909	15.0606	15.8788	7.4224	5			-85.2	0.0961297	0.0806761	5	0.212308	0.124507	5
-84.8	3.303	2.303	2.6969	4.7576	5.8485	3.7818	1.48463	5	-84.8	10.3637	15.6061	14.5758	24.1515	13.0303	15.5455	5.20059	5			-84.8	0.129803	0.0877591	5	0.206717	0.0872375	5
-84.5	3.1212	3.1515	2.2424	3.9394	6.1212	3.71514	1.47299	5	-84.5	11.7576	12.0909	10.4546	21.4545	8.0606	12.7636	5.10994	5			-84.5	0.125863	0.087071	5	0.160053	0.0857169	5
-84.1	2.8788	2	2.6363	2.8182	6.7879	3.42424	1.91235	5	-84.1	8.9697	10.1212	7.4849	18.2424	9.3939	10.8424	4.2473	5			-84.1	0.108667	0.113042	5	0.127826	0.0712464	5
-83.7	2.9697	2.2727	2.3939	2.0909	6.6667	3.27878	1.92223	5	-83.7	7.5455	10	7.394	12.1818	15.2121	10.4667	3.30352	5			-83.7	0.100069	0.113626	5	0.121523	0.0554151	5
-83.3	2.2121	1.2727	2.7575	2.6061	6.4849	3.06666	1.99629	5	-83.3	6.7273	10.0909	8.4546	10.8181	14.1212	10.0424	2.77271	5			-83.3	0.0875302	0.118004	5	0.114406	0.0465109	5
-83	3.0909	0.697	3.0909	4.6667	6.1212	3.53334	2.02595	5	-83	10.7273	10.3636	12.5758	10.1818	11.7273	11.1152	1.01176	5			-83	0.115116	0.119757	5	0.132401	0.0169718	5
-82.6	2.5152	1.7879	3.6666	4.9091	3.1212	3.2	1.18405	5	-82.6	9.9394	10.8788	10.6061	16.6969	12.1818	12.0606	2.71669	5			-82.6	0.0954121	0.0699913	5	0.14826	0.0455713	5
-82.2	3.5455	1.8485	4.3333	2.3637	2.9091	3.00002	0.976518	5	-82.2	6.7879	11.2121	11.9697	14.4545	11.2727	11.1394	2.76758	5			-82.2	0.083591	0.0577236	5	0.132807	0.0464248	5
-81.8	5.303	2.0606	5.0303	1.3031	1.9091	3.12122	1.89106	5	-81.8	7.9697	25.7879	15.9697	15.2121	8.9394	14.7758	7.12862	5			-81.8	0.0907553	0.111784	5	0.193806	0.119579	5
-81.4	4	2.7879	5.303	1.6667	2.6364	3.2788	1.40268	5	-81.4	12.3637	27.6061	12.8788	15.2121	10.1515	15.6424	6.92554	5			-81.4	0.10007	0.0829147	5	0.208344	0.116173	5
-81.1	3.5455	1.697	2.8181	2.8182	3.3334	2.84244	0.715637	5	-81.1	20.8788	12.5151	12.5455	14.2727	14.7273	14.9879	3.44101	5			-81.1	0.0742761	0.0423025	5	0.197364	0.0577213	5
-80.7	3.2424	1.7879	3.2121	4.0303	4.1212	3.27878	0.935808	5	-80.7	23.7273	12.6061	10.0303	20.0909	17.3333	16.7576	5.53422	5			-80.7	0.100069	0.0553172	5	0.22705	0.092834	5
-80.3	3.4242	2.5758	2.2424	5	5.394	3.72728	1.41602	5	-80.3	21.8788	13.9091	11.5455	24.1818	16.8182	17.6667	5.30323	5			-80.3	0.12658	0.083703	5	0.242299	0.0889592	5
-79.9	4.6667	2.4545	2.6969	5.6061	8.3334	4.75152	2.40131	5	-79.9	20.4849	13.9697	9.8788	34.5757	20.9091	19.9636	9.38495	5			-79.9	0.187125	0.141945	5	0.28083	0.157428	5
-79.5	5.4546	3.5151	3.606	6.6364	8.3031	5.50304	2.04193	5	-79.5	19.6061	16.1212	9.4849	31.8181	16.1212	18.6303	8.23255	5			-79.5	0.231549	0.120702	5	0.258464	0.138097	5
-79.2	6.1515	4.9394	3.0606	6.0909	6.2728	5.30304	1.36398	5	-79.2	17.4849	16.2121	14.8788	24.6969	18.606	18.3757	3.79847	5			-79.2	0.219726	0.0806274	5	0.254194	0.0637176	5
-78.8	4.5758	4.6061	3.3333	5.1819	4.7879	4.497	0.693906	5	-78.8	17.394	13.4242	16.5455	22.6363	13.9394	16.7879	3.67622	5			-78.8	0.17208	0.0410179	5	0.227558	0.0616668	5
-78.4	3.7273	4.5758	2.3939	5.1212	5.5152	4.26668	1.24326	5	-78.4	22.8788	10.3333	16.8788	23.8181	12.2424	17.2303	6.08021	5			-78.4	0.158465	0.0734912	5	0.234979	0.101993	5
-78	2.8485	2.303	3.606	4.4243	4.697	3.57576	1.01574	5	-78	22.9394	8.0606	14.0303	31.8181	9.3333	17.2363	10.026	5			-78	0.117624	0.0600423	5	0.235081	0.168182	5
-77.7	3.2424	2.8182	3.0303	5.2122	7.1515	4.29092	1.86341	5	-77.7	20.0606	9.7273	15.2425	28.8484	13.0303	17.3818	7.42904	5			-77.7	0.159898	0.110149	5	0.237521	0.124619	5
-77.3	4.0303	1.2727	4.0909	6.0606	6.4546	4.38182	2.06092	5	-77.3	14.6061	13.6061	24.3334	29.6969	11	18.6485	7.9789	5			-77.3	0.165271	0.121824	5	0.258769	0.133842	5
-76.9	4.9394	1.3636	4.4242	7.697	5.5758	4.8	2.28932	5	-76.9	14.5152	10.303	19.2728	28.7575	15.2121	17.6121	6.99556	5			-76.9	0.189991	0.135326	5	0.241384	0.117347	5
-76.5	4.4546	2.0303	3.9394	5.9091	5.5758	4.38184	1.5402	5	-76.5	14.4546	10.9697	12.8182	21.8181	22.6666	16.5454	5.35309	5			-76.5	0.165273	0.0910437	5	0.223491	0.0897956	5
-76.1	5.2727	1.9394	6.3636	6.2122	5.8788	5.13334	1.83398	5	-76.1	13.9091	15.8485	14.6364	23.6666	23.2121	18.2545	4.78619	5			-76.1	0.209695	0.108409	5	0.25216	0.0802862	5
-75.8	4	2.8182	6.6969	5.1819	5.6667	4.87274	1.50302	5	-75.8	16.2727	17.6667	11.8788	23.8484	13.7879	16.6909	4.58096	5			-75.8	0.194291	0.0888462	5	0.225931	0.0768434	5
-75.4	4.4242	3.4545	6.5757	6.1515	6.1515	5.35148	1.3451	5	-75.4	18.2424	18.1818	7.4546	21.4242	15.0303	16.0667	5.31866	5			-75.4	0.22259	0.079511	5	0.21546	0.089218	5
-75	5.1818	4.2121	5.9091	4.0606	5.9697	5.06666	0.905659	5	-75	18.3637	16.0303	6.8788	18.5757	14.1818	14.8061	4.78531	5			-75	0.205753	0.053535	5	0.194314	0.0802714	5
-74.6	5.8788	4.3939	5.2424	1.9091	5.4546	4.57576	1.58578	5	-74.6	20.697	13.1515	8.4849	20.9394	22.4242	17.1394	6.03799	5			-74.6	0.176736	0.0937382	5	0.233455	0.101284	5
-74.2	4.7576	3.7273	4.2424	1.697	6.5455	4.19396	1.75374	5	-74.2	20.5758	20.0606	17.9697	19.0303	22.5757	20.0424	1.7337	5			-74.2	0.154167	0.103666	5	0.282151	0.029082	5
-73.9	4.9394	4.2424	4.9697	4.5455	8.0909	5.35758	1.5572	5	-73.9	20.8182	19.5758	25.1516	19.4242	15.3939	20.0727	3.49677	5			-73.9	0.22295	0.0920485	5	0.28266	0.0586567	5
-73.5	5.6364	3.5455	5.0303	4.1212	8.3334	5.33336	1.86076	5	-73.5	21.8182	12.3333	20.7879	26.8787	17.697	19.903	5.36838	5			-73.5	0.221519	0.109993	5	0.279813	0.0900521	5
-73.1	6.0606	2.8788	6.1515	4.7576	8.4849	5.66668	2.05738	5	-73.1	18.9394	10.1515	15.1213	22.8787	21.9697	17.8121	5.24767	5			-73.1	0.241222	0.121615	5	0.244739	0.0880272	5
-72.7	5.3939	4.1515	4.7272	5	11.8788	6.23028	3.18981	5	-72.7	23.0303	11.4242	10.8182	19.4848	25.4545	18.0424	6.66874	5			-72.7	0.274537	0.188555	5	0.248602	0.111865	5
-72.3	5.9697	4.0909	2.8788	6.3334	12.3637	6.3273	3.65581	5	-72.3	22.9394	12.8788	10.8485	19.4242	23.0303	17.8242	5.67772	5			-72.3	0.280272	0.216101	5	0.244942	0.0952411	5
-72	5.7273	4.4848	2.1515	6	10.5758	5.78788	3.07791	5	-72	28.6364	15.6667	17.8788	17.9394	23.1818	20.6606	5.24529	5			-72	0.248386	0.18194	5	0.292521	0.0879873	5
-71.6	6.0606	3.7576	2.5151	7.4546	8.3637	5.63032	2.45948	5	-71.6	22.0909	13.3939	17.1516	18.0303	27.6666	19.6667	5.43661	5			-71.6	0.239072	0.145384	5	0.275848	0.0911965	5
-71.2	7.0909	3.4242	2.8484	5.5455	7.0909	5.19998	1.99711	5	-71.2	22.1515	13.0909	11.0303	22.1212	20.7576	17.8303	5.34686	5			-71.2	0.213634	0.118053	5	0.245044	0.0896911	5
-70.8	7.3636	5.6667	3.8788	6.2728	7.5758	6.15154	1.49271	5	-70.8	29.4849	22.0909	14.9091	18.5757	17.3939	20.4909	5.65394	5			-70.8	0.269882	0.0882365	5	0.289674	0.0948421	5
-70.5	8.2121	6.1212	3.606	5.1212	7.3031	6.07272	1.80854	5	-70.5	30.0303	28.2121	14.2728	16.7575	15.4545	20.9454	7.54242	5			-70.5	0.265223	0.106906	5	0.297299	0.126521	5
-70.1	7.8485	6.8485	5.5454	4.7273	4.3637	5.86668	1.46218	5	-70.1	26.3637	20.4242	16.091	17.9394	9.2727	18.0182	6.23779	5			-70.1	0.253044	0.0864322	5	0.248196	0.104636	5
-69.7	7.0909	5.3333	4.6363	5.697	4.8788	5.52726	0.965105	5	-69.7	26.7273	16.9697	27.6667	20.8787	11.9697	20.8424	6.613	5			-69.7	0.23298	0.057049	5	0.295571	0.11093	5
-69.3	5.6061	4.5151	5.9091	6.9091	3.4849	5.28486	1.31941	5	-69.3	17.1212	12.5454	29.0607	21.9394	9.7879	18.0909	7.67757	5			-69.3	0.218652	0.0779927	5	0.249416	0.128788	5
-68.9	4.0909	4.2121	5.6363	9.2425	6.8182	6	2.13054	5	-68.9	10.4546	14.1515	28.2425	22.8484	18.2424	18.7879	7.01988	5			-68.9	0.260925	0.12594	5	0.261107	0.117755	5
-68.6	3.0303	3.9697	5.0606	9.8788	9.6667	6.32122	3.23255	5	-68.6	9.5455	16.3636	22.0303	24.5757	25.7879	19.6606	6.71757	5			-68.6	0.279913	0.191081	5	0.275746	0.112684	5
-68.2	2.9091	5.303	4.2424	9.3334	8.8788	6.13334	2.84775	5	-68.2	9.7273	17.7576	21.3334	23.6969	27.2424	19.9515	6.67912	5			-68.2	0.268807	0.168335	5	0.280627	0.112039	5
-67.8	2.1212	3.8788	4.1818	10.7576	9.6364	6.11516	3.82891	5	-67.8	11.5455	16.1212	20.0607	23.5151	28.4545	19.9394	6.52579	5			-67.8	0.267732	0.226333	5	0.280423	0.109467	5
-67.4	3.0303	4.2424	5.0909	9.5152	9.1818	6.21212	2.95763	5	-67.4	15.8485	22.8485	15.8485	24.4242	23.4545	20.4848	4.26953	5			-67.4	0.273463	0.17483	5	0.289573	0.0716194	5
-67	4.4546	4.697	4.3636	7.9394	9.0303	6.09698	2.21703	5	-67	14.2727	27.6667	13.2425	28.8181	22.4848	21.297	7.29326	5			-67	0.266657	0.131052	5	0.303196	0.122341	5
-66.7	5.4849	5.2727	3.9394	5.1819	6.7879	5.33336	1.01346	5	-66.7	18.7879	17.8788	12.6061	32.1212	19.4848	20.1758	7.20543	5			-66.7	0.221519	0.0599072	5	0.284388	0.120868	5
-66.3	5.8182	4.2121	3.606	4.3637	6.5455	4.9091	1.22328	5	-66.3	18.2121	21.7576	18.8182	23.2424	20.2121	20.4485	2.07574	5			-66.3	0.19644	0.0723098	5	0.288963	0.0348197	5
-65.9	5.1818	4.2424	3.4848	2.3334	6.5152	4.35152	1.5974	5	-65.9	18.7273	26.2121	20.9697	17.4545	21.0909	20.8909	3.34856	5			-65.9	0.16348	0.0944252	5	0.296384	0.0561705	5
-65.5	5.0606	4.5455	3.8181	2.4243	8.4849	4.86668	2.25261	5	-65.5	16.3637	16.9394	15.3031	24.606	19.0606	18.4546	3.70157	5			-65.5	0.193932	0.133156	5	0.255516	0.0620922	5
-65.2	5	5.7879	3.7575	4.7273	8.9091	5.63636	1.9682	5	-65.2	16.1212	16.2121	16.2122	20.5757	23.0606	18.4364	3.20993	5			-65.2	0.239429	0.116344	5	0.25521	0.053845	5
-64.8	5.8182	7.1212	4.6666	6.4849	9.0909	6.63636	1.64561	5	-64.8	19.4849	13.1515	14.4243	27.0909	27.0909	20.2485	6.68036	5			-64.8	0.298541	0.0972747	5	0.285608	0.11206	5
-64.4	6.1818	4.4848	5.6666	9.1212	11.0606	7.303	2.70659	5	-64.4	21.6061	19.9394	15.394	25.0303	30.606	22.5152	5.69999	5			-64.4	0.337947	0.159991	5	0.32363	0.0956146	5
-64	6.6364	4.4545	4.8788	8.5455	13.9091	7.68486	3.837	5	-64	18.0606	22.2121	18	28.0303	29.8788	23.2364	5.53084	5			-64	0.36052	0.226811	5	0.335728	0.0927773	5
-63.6	5.7576	4	3.9394	7.0606	12.6061	6.67274	3.56396	5	-63.6	18.2424	22.7576	20.9394	23.8484	21.697	21.497	2.12494	5			-63.6	0.300691	0.210672	5	0.306551	0.0356449	5
-63.3	6.2727	3.5151	5.0909	5.4849	9.2424	5.9212	2.11086	5	-63.3	25.3637	21.3333	15.6667	18.909	25.8182	21.4182	4.31016	5			-63.3	0.256267	0.124777	5	0.305229	0.072301	5
-62.9	6.3636	3.3636	7.7575	3.9091	7.5758	5.79392	2.05026	5	-62.9	17.5758	14.1818	14.1819	16.2424	24.697	17.3758	4.33956	5			-62.9	0.248743	0.121194	5	0.23742	0.0727941	5
-62.5	6.2424	3.2121	6.1515	3.1515	6.1515	4.9818	1.64373	5	-62.5	17.9091	13.9394	13.6061	16.5454	19.9394	16.3879	2.67795	5			-62.5	0.200737	0.0971634	5	0.220848	0.0449213	5
-62.1	5.1515	4.3939	3.303	4.7879	6.2121	4.76968	1.0629	5	-62.1	15.4849	20.5151	10.7576	17.303	18.1212	16.4364	3.65306	5			-62.1	0.188198	0.06283	5	0.221661	0.0612784	5
-61.7	4.6061	4.5151	3.0606	5.8182	7.7273	5.14546	1.74308	5	-61.7	18.9394	22.2727	10	23.2424	17.0303	18.297	5.27069	5			-61.7	0.210411	0.103037	5	0.252872	0.0884133	5
-61.4	6.4849	6.303	2.4848	6.5758	8.0303	5.97576	2.06968	5	-61.4	17.8788	19.303	14.3031	26.5757	16.8788	18.9879	4.61789	5			-61.4	0.259492	0.122342	5	0.264462	0.077463	5
-61	5.6364	7.3333	3.3939	7.697	9.7576	6.76364	2.3867	5	-61	20.1818	18.5151	19.4546	31.0303	17.8485	21.4061	5.45314	5			-61	0.306065	0.141082	5	0.305026	0.0914739	5
-60.6	5.5152	7.8182	4.0606	6.1212	8.3637	6.37578	1.74627	5	-60.6	20.2424	20.9091	22.5758	29.6969	24.0909	23.503	3.77258	5			-60.6	0.283138	0.103225	5	0.340201	0.0632833	5
-60.2	6.6667	8.7576	4.3333	5.8182	10.7879	7.27274	2.53399	5	-60.2	17.5758	27.3939	25.6364	31.6363	23.2727	25.103	5.20157	5			-60.2	0.336158	0.149788	5	0.367041	0.087254	5
-59.8	7.3939	6.8788	7.0303	5.6364	13.9394	8.17576	3.28913	5	-59.8	18.3334	33.2424	30.3031	36.1818	27.9091	29.194	6.82005	5			-59.8	0.389537	0.194426	5	0.435664	0.114403	5
-59.5	7.2727	6.7273	7.3636	7.0303	15.6364	8.80606	3.82623	5	-59.5	19.4546	27.2121	21.2425	25.4848	31	24.8788	4.63479	5			-59.5	0.426796	0.226174	5	0.363279	0.0777465	5
-59.1	6.7879	6.697	9.4545	7.9697	11.8788	8.55758	2.16645	5	-59.1	17.4546	21.7273	23.8485	24.909	26.7576	22.9394	3.56499	5			-59.1	0.412107	0.128063	5	0.330747	0.0598011	5
-58.7	5.5758	5.2121	7.606	8	9.0303	7.08484	1.63388	5	-58.7	15.6061	26.3939	17.4546	30.6666	26.4848	23.3212	6.46809	5			-58.7	0.325051	0.0965815	5	0.337151	0.108499	5
-58.3	4.9697	5.8485	5	7.5758	7.4849	6.17578	1.28628	5	-58.3	18.5152	20.8485	20.2425	44.4848	27.5151	26.3212	10.7142	5			-58.3	0.271315	0.076034	5	0.387475	0.179726	5
-58	4	4.6061	6.4848	8.6667	6.8485	6.12122	1.86653	5	-58	22.5152	22.6667	21.5152	32.8484	25.697	25.0485	4.63233	5			-58	0.26809	0.110334	5	0.366126	0.0777051	5
-57.6	3.6061	4.8788	7.9697	12.9697	5.7879	7.04244	3.67613	5	-57.6	18.3637	19.697	19.3637	25.0909	27.4545	21.994	4.02435	5			-57.6	0.322545	0.217302	5	0.314887	0.0675066	5
-57.2	4.3333	8.0606	8.7878	16.697	8.394	9.25454	4.52749	5	-57.2	16.6667	26.6364	23.7879	27.9394	27.6666	24.5394	4.6979	5			-57.2	0.453306	0.267627	5	0.357586	0.078805	5
-56.8	5	8.4545	5.9091	13.9394	7.6364	8.18788	3.49323	5	-56.8	18.6364	25.3333	32.1213	37.0606	18.1515	26.2606	8.30261	5			-56.8	0.390254	0.206491	5	0.386459	0.139272	5
-56.4	6.3636	7.9091	6.5151	11.7576	5.8485	7.67878	2.40435	5	-56.4	20.303	23.9697	25.4243	28.2424	16.1212	22.8121	4.70945	5			-56.4	0.36016	0.142125	5	0.328612	0.0789987	5
-56.1	7.303	6.8788	6.7272	10.8788	7	7.75756	1.75759	5	-56.1	17.6061	17.5454	17.091	29.8181	15.697	19.5515	5.79058	5			-56.1	0.364817	0.103894	5	0.273917	0.0971343	5
-55.7	7.9697	6.6364	7	10.3334	6.4849	7.68488	1.58935	5	-55.7	21.2121	20.8182	18	24.0303	21.7576	21.1636	2.16222	5			-55.7	0.360521	0.093949	5	0.300959	0.0362703	5
-55.3	7.9394	6.8485	5.2727	9.2425	7.3637	7.33336	1.45726	5	-55.3	24.3334	26.3636	22.6364	26.4242	19.6363	23.8788	2.84615	5			-55.3	0.339742	0.0861411	5	0.346504	0.0477429	5
-54.9	9.8182	6.697	6	8.8788	8.3334	7.94548	1.57101	5	-54.9	22.4243	30.303	27.5758	23.9697	21.0303	25.0606	3.8142	5			-54.9	0.375925	0.0928648	5	0.366329	0.0639814	5
-54.5	9	6.9697	5.9091	8.2122	8.4546	7.70912	1.2512	5	-54.5	28.6667	31.9697	28.5152	28	25.3333	28.497	2.36351	5			-54.5	0.361954	0.0739605	5	0.423973	0.0396468	5
-54.2	8.9394	4.4242	5.3636	7.7879	11.6364	7.6303	2.88116	5	-54.2	30.8182	19.6667	26.9394	29.5454	22.7273	25.9394	4.67628	5			-54.2	0.357294	0.17031	5	0.38107	0.0784424	5
-53.8	8.9697	5.8485	5.3939	7.0909	13	8.0606	3.08906	5	-53.8	29.1212	14.8182	23.2728	29.1818	27.8182	24.8424	6.10209	5			-53.8	0.38273	0.182599	5	0.362669	0.10236	5
-53.4	8.8788	6.303	4.4848	6.6061	14.7273	8.2	3.96889	5	-53.4	27.4546	15.9091	25.6364	22.2727	30.2727	24.3091	5.52104	5			-53.4	0.39097	0.234607	5	0.353723	0.0926128	5
-53	8.3939	7.2121	4.6666	7.2425	14.0606	8.31514	3.48911	5	-53	23.1818	21.3939	23.6061	26.9394	32.0303	25.4303	4.19861	5			-53	0.397776	0.206247	5	0.37253	0.0704298	5
-52.7	7.7879	7.8788	5.5151	5.8485	12.9697	8	2.98166	5	-52.7	20.7576	22.3636	22.394	33.7272	27.8788	25.4242	5.36869	5			-52.7	0.379148	0.176251	5	0.372429	0.0900573	5
-52.3	9.7273	7.3939	7.9394	8.1212	11.4243	8.92122	1.64711	5	-52.3	26.3637	27.4242	21	29.7878	23.6666	25.6485	3.40349	5			-52.3	0.433603	0.0973634	5	0.37619	0.0570919	5
-51.9	10.5152	6.0606	8.3333	9.2425	8.8485	8.60002	1.63265	5	-51.9	30.8485	17.4242	20.6364	25.5757	25.9697	24.0909	5.19081	5			-51.9	0.414616	0.0965088	5	0.350063	0.0870735	5
-51.5	8	4.5455	5.7272	7.697	8.5455	6.90304	1.69351	5	-51.5	27.4849	14.2424	26.4546	24.9394	24.9394	23.6121	5.34774	5			-51.5	0.314305	0.100106	5	0.342032	0.0897058	5
-51.1	6.2727	6.697	6.9394	8.5455	9.1212	7.51516	1.24354	5	-51.1	21.303	16.5454	22.4849	28.0909	26.5757	23	4.56919	5			-51.1	0.350488	0.0735076	5	0.331763	0.076646	5
-50.8	5.8182	5.1212	7.4242	11.9091	9.4243	7.9394	2.76905	5	-50.8	21.0909	16.6364	18.5152	27.2727	28.2121	22.3455	5.18491	5			-50.8	0.375566	0.163683	5	0.320784	0.0869745	5
-50.4	7.7576	4.1212	8.606	14.3637	10.394	9.0485	3.74841	5	-50.4	24.4849	23.0909	24.394	30.1818	22.0303	24.8364	3.1549	5			-50.4	0.441127	0.221575	5	0.362568	0.0529219	5
-50	7.4242	6.1818	9.3636	13.2122	12.7273	9.78182	3.12797	5	-50	23.3334	28.9697	27.394	35.0303	20.5757	27.0606	5.55018	5			-50	0.484474	0.184899	5	0.399878	0.0931016	5
-49.6	8.0909	6.1515	8.2121	15.8182	11	9.85454	3.75493	5	-49.6	21.4243	35.4242	22.7879	34.3636	18.0303	26.4061	7.94845	5			-49.6	0.488773	0.22196	5	0.388898	0.133332	5
-49.2	8.1212	5.5151	6.2727	12.1212	9.8182	8.36968	2.68234	5	-49.2	19.4849	29.697	23.0607	40.1212	23.9394	27.2606	8.06942	5			-49.2	0.401	0.158558	5	0.403234	0.135361	5
-48.9	8.3636	5.9091	6.2121	8.8182	7.6667	7.39394	1.28886	5	-48.9	22.6061	27.3636	21.7273	41.606	27.6666	28.1939	7.967	5			-48.9	0.343323	0.0761867	5	0.418889	0.133643	5
-48.5	10.0909	5.4545	7.4848	8.0909	6.3334	7.4909	1.7753	5	-48.5	29	28.6061	27.091	28.0606	21.4545	26.8424	3.09601	5			-48.5	0.349054	0.104941	5	0.396218	0.0519341	5
-48.1	10.0606	5.7879	7.8484	10.3334	6.1818	8.04242	2.11566	5	-48.1	34.303	29.7576	30.9091	26.4242	24.5151	29.1818	3.83811	5			-48.1	0.381656	0.12506	5	0.43546	0.0643824	5
-47.7	9.0909	7.5455	7.5151	10.8788	7.2121	8.44848	1.54389	5	-47.7	39.303	23.697	41.8182	25.2121	16.4848	29.303	10.8293	5			-47.7	0.405658	0.0912618	5	0.437494	0.181657	5
-47.3	9.4242	7.4848	9.0606	13.9394	7.7576	9.53332	2.59801	5	-47.3	42.6061	22.1515	36.8485	26	19.9091	29.503	9.79804	5			-47.3	0.469785	0.153572	5	0.440849	0.164357	5
-47	9.9091	8.303	8.5757	14.2728	9.5758	10.1273	2.41208	5	-47	43.4243	21.4545	36.5455	24.0909	32.697	31.6424	9.01089	5			-47	0.504895	0.142582	5	0.476736	0.151153	5
-46.6	10.4546	9.7273	8.3939	12.6061	13.2728	10.8909	2.02452	5	-46.6	36.4849	27.6061	30.3637	27.7878	40.4545	32.5394	5.69791	5			-46.6	0.550036	0.119673	5	0.491782	0.0955797	5
-46.2	11.1212	11.7879	8.0606	10.8182	14.0606	11.1697	2.15243	5	-46.2	52.0303	28.8788	29.9091	35	35.697	36.303	9.29265	5			-46.2	0.566514	0.127234	5	0.554916	0.15588	5
-45.8	14	11.0909	7.9394	9.3334	15.6061	11.594	3.18611	5	-45.8	64.9394	26.4242	23.5758	35.7878	42.8182	38.7091	16.5332	5			-45.8	0.591593	0.188336	5	0.595276	0.277336	5
-45.5	14.0303	12.1515	8.1818	8.3334	11.7576	10.8909	2.55324	5	-45.5	57.6667	31.7273	27.3637	33.1212	43.3939	38.6546	12.1451	5			-45.5	0.550035	0.150926	5	0.594361	0.203728	5
-45.1	11.8182	10.5151	6.4848	7.9697	12.697	9.89696	2.61107	5	-45.1	47.6061	29.9394	25.2728	30.0303	39.5151	34.4727	8.98382	5			-45.1	0.49128	0.154344	5	0.524213	0.150699	5
-44.7	10.6061	8.8788	10.7878	7.7576	8.8788	9.38182	1.28645	5	-44.7	37.0303	23.3939	22.7576	32.2727	38.697	30.8303	7.46448	5			-44.7	0.46083	0.076044	5	0.463113	0.125213	5
-44.3	9.0303	7.303	14.4242	5.2122	9.6667	9.12728	3.42832	5	-44.3	28.7576	25.5151	22.6667	39.5151	34.5151	30.1939	6.82221	5			-44.3	0.445783	0.202654	5	0.452438	0.114439	5
-43.9	7.8788	7.4242	14.6666	6.0909	13.7879	9.96968	3.95399	5	-43.9	25.394	30.2121	24.697	41.3939	32.4848	30.8364	6.74314	5			-43.9	0.495579	0.233727	5	0.463215	0.113113	5
-43.6	6.9697	5.6667	9.5151	7.9091	14.6364	8.9394	3.47991	5	-43.6	29.394	34.9697	27.3334	39.3939	30.606	32.3394	4.83282	5			-43.6	0.434677	0.205703	5	0.488427	0.0810683	5
-43.2	6.303	6.6667	9.8181	8.7273	14.1212	9.12726	3.14672	5	-43.2	25.2121	28.1212	27.697	30.6363	36.1212	29.5576	4.14285	5			-43.2	0.445782	0.186008	5	0.441763	0.0694944	5
-42.8	7.9394	10.5758	11.5151	6.7273	14.3031	10.2121	2.9948	5	-42.8	25.8788	25.6364	29.5455	33.8484	37.2121	30.4242	5.05363	5			-42.8	0.509911	0.177028	5	0.456302	0.0847722	5
-42.4	10.303	13.9394	10.4242	8.0606	12.2728	11	2.22022	5	-42.4	27.4243	33.2727	32.6061	42.606	34.7576	34.1333	5.48316	5			-42.4	0.556483	0.131241	5	0.51852	0.0919774	5
-42	13.5758	13.9697	8.9697	10.2425	13.3031	12.0122	2.25454	5	-42	31.0303	27.697	36.5455	48.4545	38.606	36.4667	7.98048	5			-42	0.616313	0.133269	5	0.55766	0.133869	5
-41.7	14.8788	11.7273	8.8181	13.4546	13.1212	12.4	2.29452	5	-41.7	30.7879	29.8182	33.091	46.9697	32.9394	34.7212	6.98871	5			-41.7	0.639239	0.135633	5	0.528382	0.117232	5
-41.3	13.7879	9.9697	10.7272	12.4546	14.697	12.3273	1.99271	5	-41.3	34.7576	37.8788	36.3031	55.1818	33.4242	39.5091	8.9187	5			-41.3	0.634941	0.117793	5	0.608696	0.149607	5
-40.9	11.303	9.1515	11.3939	10	12.6667	10.903	1.35967	5	-40.9	32.7273	34.9091	27.8485	49.7878	36.2121	36.297	8.18619	5			-40.9	0.55075	0.0803722	5	0.554814	0.13732	5
-40.5	10.1212	8.4848	10.0606	9.9697	12.0303	10.1333	1.2598	5	-40.5	36.8182	25.8788	28	43.8787	36.606	34.2363	7.31431	5			-40.5	0.505252	0.0744687	5	0.520248	0.122694	5
-40.2	12.0606	7.6364	8.606	10.6364	10.9091	9.9697	1.80297	5	-40.2	37.1212	23.697	32	50.3939	35.3333	35.7091	9.69312	5			-40.2	0.49558	0.106576	5	0.544952	0.162598	5
-39.8	12.4242	9.4545	9.4545	10.9394	11.9091	10.8363	1.36946	5	-39.8	37.5152	27.0606	29.1213	38.8181	36.5454	33.8121	5.33456	5			-39.8	0.546809	0.0809511	5	0.513132	0.0894848	5
-39.4	11.6364	11.0303	8.0606	11.697	12.2728	10.9394	1.66834	5	-39.4	39.7273	34.2121	28.9394	36.8787	44.4242	36.8363	5.81342	5			-39.4	0.552902	0.0986185	5	0.563861	0.0975174	5
-39	9.8485	13.2727	7.8484	10.2122	12.9091	10.8182	2.26515	5	-39	41.394	26.9091	29.697	36.3636	41.3939	35.1515	6.65384	5			-39	0.545735	0.133897	5	0.535599	0.111615	5
-38.6	10.6364	11.5758	8.6363	10.1212	14.7273	11.1394	2.27039	5	-38.6	38.1818	26.9697	31.4243	39.1515	46.0303	36.3515	7.36825	5			-38.6	0.564723	0.134207	5	0.555729	0.123599	5
-38.3	10.8788	9.8788	12.5454	10.2122	12.5455	11.2121	1.26927	5	-38.3	38.5758	32.6061	30.7879	47.5757	41.4545	38.2	6.7983	5			-38.3	0.569023	0.0750289	5	0.586736	0.114038	5
-37.9	11.5455	7.9394	12.5757	12.7576	14.0909	11.7818	2.331	5	-37.9	38.5152	40.1818	34.8182	40.3939	42.3939	39.2606	2.83906	5			-37.9	0.602698	0.137789	5	0.604527	0.0476239	5
-37.5	11.4546	7.6061	10.2424	12.5455	16.2728	11.6243	3.18361	5	-37.5	46.2121	30.5454	32.6667	45.606	44.9394	39.9939	7.70684	5			-37.5	0.593385	0.188189	5	0.616828	0.129279	5
-37.1	11.7576	8.2424	9.9697	14.1819	14.0606	11.6424	2.58205	5	-37.1	51.3637	27.0303	37.2122	53.2121	48	43.3637	11.0353	5			-37.1	0.594459	0.152629	5	0.673354	0.185111	5
-36.7	9.3333	9.5455	10.8484	14.0606	10.8182	10.9212	1.88982	5	-36.7	47.7576	29.9394	32.3334	60.5151	62.5757	46.6242	15.2586	5			-36.7	0.551825	0.111711	5	0.728049	0.255956	5
-36.4	9.0303	11.6667	12.1212	13.6667	11.4849	11.594	1.67061	5	-36.4	45.2727	32.9697	31.8182	58.5454	59.8182	45.6848	13.4096	5			-36.4	0.591593	0.0987526	5	0.712291	0.224941	5
-36	7.9394	14	11.1212	13.3031	11.4849	11.5697	2.36106	5	-36	55.2424	37.4848	38.7273	51.303	37.8182	44.1151	8.48709	5			-36	0.59016	0.139566	5	0.68596	0.142367	5
-35.6	6.3636	11.5758	11.9697	14	15.8182	11.9455	3.55365	5	-35.6	59.394	34.1212	32.697	51.4242	33.2424	42.1758	12.415	5			-35.6	0.612371	0.210062	5	0.653428	0.208256	5
-35.2	6.7879	10.0909	11.6969	14.6364	18.4849	12.3394	4.4534	5	-35.2	53.8182	50.5454	32.0303	49.4242	44.1818	46	8.54354	5			-35.2	0.635657	0.263248	5	0.717577	0.143314	5
-34.8	9.2727	10.8788	12.0303	14.697	17.394	12.8546	3.21768	5	-34.8	45.8485	45.7879	29.1213	55.4545	40.2727	43.297	9.6257	5			-34.8	0.666109	0.190202	5	0.672236	0.161467	5
-34.5	9.4546	11.1515	13.0909	15.4849	15.2728	12.8909	2.61132	5	-34.5	41.8485	35.9394	32.4243	54.0606	40.2424	40.903	8.23071	5			-34.5	0.66826	0.154359	5	0.632078	0.138066	5
-34.1	9.1818	9.7273	15.0303	17.2425	17.0909	13.6546	3.93711	5	-34.1	40.5455	25.0303	44.6364	49.0303	36.697	39.1879	9.15211	5			-34.1	0.713398	0.232729	5	0.603308	0.153522	5
-33.7	9.4242	11.2727	13.6666	17.0606	16.0606	13.4969	3.19512	5	-33.7	41.8788	29.2727	37.4243	55.6666	36.9697	40.2424	9.74128	5			-33.7	0.704081	0.188869	5	0.620997	0.163405	5
-33.3	10.2727	13.4848	11.1818	15.394	16.1212	13.2909	2.55093	5	-33.3	43.1212	43.7576	41.5455	53.8787	38.3333	44.1273	5.84112	5			-33.3	0.691902	0.15079	5	0.686163	0.0979821	5
-33	12.2121	10.4545	8.303	15.2122	14.6667	12.1697	2.88907	5	-33	40.8182	45.7576	38.1516	43.909	37.5151	41.2303	3.57501	5			-33	0.625626	0.170778	5	0.637568	0.0599691	5
-32.6	11.7879	11.1818	10.5757	15.3031	13.8182	12.5333	1.97086	5	-32.6	50.1515	41.9394	37.8182	48.7878	42.2727	44.1939	5.14831	5			-32.6	0.647121	0.116501	5	0.687281	0.0863604	5
-32.2	11.4546	11.9091	12.0303	14.6364	15.0909	13.0243	1.70039	5	-32.2	54.1212	42.9394	39	50.0303	33.8182	43.9818	8.19444	5			-32.2	0.67614	0.100513	5	0.683724	0.137458	5
-31.8	10.2121	11.6667	14.2121	14.0303	17.7273	13.5697	2.8638	5	-31.8	55.2424	41.7576	45.2425	53.3636	40.2121	47.1636	6.79974	5			-31.8	0.708382	0.169284	5	0.737097	0.114062	5
-31.4	8.8182	11.3939	19.7272	13.8485	21.8788	15.1333	5.5254	5	-31.4	52.3334	47.6667	46.5758	58.5151	41.303	49.2788	6.48379	5			-31.4	0.80081	0.326615	5	0.772578	0.108763	5
-31.1	7.2727	9.1818	18.9394	13.5455	20.697	13.9273	5.87153	5	-31.1	59.5758	50.2424	42.2728	67.1818	40.2727	51.9091	11.4354	5			-31.1	0.729519	0.347076	5	0.8167	0.191824	5
-30.7	8.3939	12	22.7272	12.697	19.4546	15.0545	5.86265	5	-30.7	61.8485	49.9697	47.0607	64.9697	42.4242	53.2546	9.71534	5			-30.7	0.796153	0.346551	5	0.839269	0.16297	5
-30.3	11.3333	10.0606	20.4545	14.3031	18.5455	14.9394	4.48976	5	-30.3	57.8182	42.7273	38.697	69	53.1212	52.2727	12.1108	5			-30.3	0.789347	0.265397	5	0.8228	0.203154	5
-29.9	12.7576	10.2424	14.3333	10.7273	14.3031	12.4727	1.93093	5	-29.9	56	40.7576	29.7879	66.1818	56.0606	49.7576	14.3896	5			-29.9	0.643539	0.114141	5	0.780609	0.241378	5
-29.5	11.8182	12.8485	13.303	7.4546	13.6364	11.8121	2.53046	5	-29.5	59.1212	39.9697	35.9091	52.2727	50.3636	47.5273	9.4483	5			-29.5	0.60449	0.149579	5	0.743197	0.158491	5
-29.2	9.6667	13.9697	10.8788	8.3031	13.6061	11.2849	2.46327	5	-29.2	54.1212	39.0606	36.8485	47.7575	43.9697	44.3515	6.91886	5			-29.2	0.573323	0.145608	5	0.689925	0.116061	5
-28.8	8.1515	10.9697	11.4242	11.2425	14.7273	11.303	2.33384	5	-28.8	47.0303	33.9697	34.2122	48.9394	50.9091	43.0121	8.25901	5			-28.8	0.574396	0.137957	5	0.667458	0.138541	5
-28.4	8.1515	15.2727	15.4848	12.6061	16.5455	13.6121	3.38007	5	-28.4	45.6667	30.2121	39.394	49.3333	53.9091	43.703	9.22351	5			-28.4	0.71089	0.199802	5	0.679047	0.15472	5
-28	8.5152	11.2424	14.8788	13.8788	18.1818	13.3394	3.66674	5	-28	44.0909	34.5454	47.2728	52.7878	55.697	46.8788	8.25708	5			-28	0.694769	0.216747	5	0.732319	0.138509	5
-27.7	10.1515	10.3636	16.3333	14.5758	20.697	14.4242	4.40908	5	-27.7	41.5758	44.0606	56.3637	54.2121	55.9697	50.4364	7.05633	5			-27.7	0.758895	0.260628	5	0.791996	0.118367	5
-27.3	11.5455	11.1212	15.8484	15.1819	19.9394	14.7273	3.59713	5	-27.3	42.2424	44.1515	58.8788	57.6666	55.7576	51.7394	7.90598	5			-27.3	0.776809	0.212632	5	0.813853	0.132619	5
-26.9	12.7879	8.2121	13.9091	14.0606	19.0909	13.6121	3.87769	5	-26.9	42.9091	47.4242	52.3637	56.7272	48.606	49.606	5.21836	5			-26.9	0.71089	0.229217	5	0.778067	0.0875355	5
-26.5	12.6667	10.2121	13.3636	14.4546	14.9091	13.1212	1.85086	5	-26.5	48.6061	46.2727	43.7273	61.909	49.8485	50.0727	7.01789	5			-26.5	0.681872	0.109407	5	0.785896	0.117722	5
-26.1	11.2727	12.6061	14.1818	15.2728	12.9091	13.2485	1.53301	5	-26.1	47.6364	42.4242	42.7879	57.5151	53.8485	48.8424	6.7004	5			-26.1	0.689395	0.0906188	5	0.765258	0.112396	5
-25.8	12.7879	13.2424	16.3939	18.2728	9.5455	14.0485	3.38606	5	-25.8	46.7879	39.3636	48.9091	56.1212	53.5454	48.9454	6.50229	5			-25.8	0.736685	0.200155	5	0.766986	0.109073	5
-25.4	13.9697	13.4545	19.8788	19.1819	7.4546	14.7879	5.0361	5	-25.4	55.8182	45.4848	44.6364	53.5151	49.3333	49.7576	4.88654	5			-25.4	0.780392	0.297692	5	0.780609	0.0819695	5
-25	13	14.0909	20.3939	21.2122	8.697	15.4788	5.27005	5	-25	58.0606	60.9394	44.6364	39.6363	43.1818	49.2909	9.54976	5			-25	0.821232	0.311521	5	0.772781	0.160193	5
-24.6	13.2424	15.0909	20.0909	21.8182	12.697	16.5879	4.12915	5	-24.6	58.0606	57.3636	47.0303	34.1515	47.0303	48.7273	9.74564	5			-24.6	0.886792	0.244081	5	0.763326	0.163478	5
-24.2	12.303	11.7273	16.8788	22.5758	12.3637	15.1697	4.62907	5	-24.2	55.4546	57.9394	54.8182	38.4848	48.4242	51.0242	7.83963	5			-24.2	0.802962	0.273632	5	0.801857	0.131506	5
-23.9	11.4242	10.6667	12.0909	24.1212	16.3334	14.9273	5.5896	5	-23.9	54.1212	54.1212	49.6364	45.0909	50.3636	50.6667	3.74533	5			-23.9	0.788631	0.33041	5	0.795859	0.0628262	5
-23.5	10.1515	12.8485	11.2727	22.5152	20.8485	15.5273	5.72981	5	-23.5	58.9091	44.2424	53	53.5757	47.7576	51.497	5.65976	5			-23.5	0.824098	0.338698	5	0.809787	0.0949398	5
-23.1	11.7879	14.303	14.6363	20.2425	25.6667	17.3273	5.59278	5	-23.1	54.8485	46.0909	48.697	58.5454	51.9697	52.0303	4.91884	5			-23.1	0.930499	0.330599	5	0.818733	0.0825112	5
-22.7	11.5455	11.4242	14.7575	14.0606	24.2424	15.206	5.26476	5	-22.7	46.9697	50	43.6061	54.606	50.4848	49.1333	4.1158	5			-22.7	0.805109	0.311209	5	0.770138	0.0690406	5
-22.3	13.5758	11.4848	15.6969	11.5758	19.7879	14.4242	3.45913	5	-22.3	42.2121	61.0606	47.6667	52	46.697	49.9273	7.12944	5			-22.3	0.758895	0.204475	5	0.783456	0.119593	5
-22	12.2727	12.7879	14.4242	11.9394	20.4243	14.3697	3.51664	5	-22	43.8182	62.5454	40.0303	60.0909	49.606	51.2182	9.86862	5			-22	0.755671	0.207874	5	0.80511	0.165541	5
-21.6	11.8788	13.9394	14.2424	14.0303	22.5758	15.3333	4.15987	5	-21.6	46.7273	59.9091	38.2728	58.1818	44.303	49.4788	9.27992	5			-21.6	0.812634	0.245897	5	0.775933	0.155666	5
-21.2	10.6061	12.5455	14.606	12.8788	20.8182	14.2909	3.91545	5	-21.2	40	58.4545	40.091	54.2424	52.0606	48.9697	8.46468	5			-21.2	0.751015	0.231449	5	0.767393	0.141991	5
-20.8	11.5455	12.4545	16.2121	12.3334	18.6364	14.2364	3.05372	5	-20.8	46.0303	51.4242	40.7576	55	68.7879	52.4	10.6348	5			-20.8	0.747791	0.180511	5	0.824935	0.178393	5
-20.5	12.8788	18.4242	13.7272	12.2425	15.697	14.5939	2.50549	5	-20.5	51.8182	49	41.5455	51.909	58.8182	50.6182	6.23054	5			-20.5	0.768927	0.148103	5	0.795045	0.104514	5
-20.1	12.8182	16.3636	12.1515	12.4546	15.1212	13.7818	1.85793	5	-20.1	41.7879	60.2727	41.2728	49.5757	51.0606	48.7939	7.79684	5			-20.1	0.720921	0.109825	5	0.764445	0.130788	5
-19.7	15.1212	17	9.6666	12.697	14.3334	13.7636	2.76428	5	-19.7	41.303	60	46.5152	43.5757	47.3939	47.7576	7.25779	5			-19.7	0.719846	0.163401	5	0.74706	0.121746	5
-19.3	16.7273	16.9091	11.6969	17.1515	12.9394	15.0848	2.56796	5	-19.3	55.5455	54.9697	44.5152	49.5151	50.4242	50.9939	4.50025	5			-19.3	0.797945	0.151797	5	0.801349	0.0754896	5
-18.9	17.2727	15.4848	10.0303	24.9394	14.7576	16.497	5.4255	5	-18.9	57.7879	56.303	44.7879	52.9697	48.9394	52.1576	5.34353	5			-18.9	0.881417	0.32071	5	0.820868	0.0896353	5
-18.6	17.3333	15.6667	15.3333	24	17.5455	17.9758	3.50727	5	-18.6	57.7273	48.0909	38.7273	59.8787	38.303	48.5454	10.1767	5			-18.6	0.968832	0.20732	5	0.760276	0.170709	5
-18.2	12.5152	13.2727	15.2424	17.8788	18.8485	15.5515	2.77462	5	-18.2	55.7879	54.3333	38.6667	53.9394	35.7576	47.697	9.65099	5			-18.2	0.825531	0.164013	5	0.746044	0.161891	5
-17.8	10.0303	10.2727	18.5454	10.7576	18.8788	13.697	4.58717	5	-17.8	42.0606	59.6061	46.8182	50.4848	46.0909	49.0121	6.6346	5			-17.8	0.715905	0.271155	5	0.768105	0.111292	5
-17.4	10.5758	8.4848	15.7272	10.0303	19.6364	12.8909	4.65034	5	-17.4	35.7576	46.9394	44.9697	40.8484	44.0303	42.5091	4.36855	5			-17.4	0.668257	0.27489	5	0.659019	0.0732803	5
-17	9.7879	10.2121	11	10.2425	18.8485	12.0182	3.84315	5	-17	40.6364	45.3939	48.9091	41.6969	47.4242	44.8121	3.57379	5			-17	0.61667	0.227175	5	0.697651	0.0599487	5
-16.7	9.0606	11.1212	10.3636	9.8788	16.4849	11.3818	2.94929	5	-16.7	42.4546	44.1515	41.7273	40.7575	56.0303	45.0242	6.2764	5			-16.7	0.579053	0.174337	5	0.70121	0.105284	5
-16.3	10.6061	12.0606	10.3939	10.1212	14.0303	11.4424	1.6297	5	-16.3	42	50.8182	39.8485	44.303	51.4242	45.6788	5.21636	5			-16.3	0.582635	0.0963344	5	0.712189	0.0875021	5
-15.9	15.1212	9.2121	9.4545	10.8788	13.9697	11.7273	2.68136	5	-15.9	42.6667	53.697	41.4546	55.0606	37.0606	45.9879	7.95333	5			-15.9	0.599472	0.158499	5	0.717375	0.133413	5
-15.5	18.3939	10	12.4242	10.7273	16.7273	13.6545	3.71959	5	-15.5	40.4243	56.8485	38.2425	55.9394	35.5151	45.394	10.1961	5			-15.5	0.713397	0.219871	5	0.707412	0.171036	5
-15.2	16.9091	12.0909	13.6666	12.9394	18.6364	14.8485	2.79465	5	-15.2	42.3637	54.6667	37.0303	50.8484	44	45.7818	7.00105	5			-15.2	0.783973	0.165196	5	0.713918	0.117439	5
-14.8	14.3333	14.0606	15.9091	14.8788	23.1818	16.4727	3.81659	5	-14.8	41.8485	58.9697	43.0607	45.4848	49.2727	47.7273	6.89467	5			-14.8	0.879984	0.225605	5	0.746552	0.115655	5
-14.4	14.7273	14.6667	17.5151	15.5758	25.5758	17.6121	4.5982	5	-14.4	40.5152	49.1818	53.5758	44.8787	45.7879	46.7879	4.89383	5			-14.4	0.947337	0.271807	5	0.730794	0.0820917	5
-14	17.2424	15.0606	21	17.6667	21.5455	18.503	2.72169	5	-14	39.8485	43.4242	49.7879	48.3939	42.5454	44.8	4.16199	5			-14	1	0.160884	5	0.697448	0.0698154	5
-13.6	16.9394	14.2121	21.4545	15.6364	18.7576	17.4	2.81812	5	-13.6	46.7879	36.4848	34.4849	34.606	38.8182	38.2364	5.09383	5			-13.6	0.934797	0.166584	5	0.587346	0.0854466	5
-13.3	14.3939	14.6667	21.0303	11.6667	13.3334	15.0182	3.56124	5	-13.3	52.9394	35.3636	32.3637	34.303	37.697	38.5333	8.28012	5			-13.3	0.794005	0.210511	5	0.592328	0.138895	5
-12.9	12.7273	16.1212	16.8788	13	12.9091	14.3273	2.00382	5	-12.9	53.1818	49.7273	30.091	45.3636	33.0303	42.2788	10.2219	5			-12.9	0.753164	0.118449	5	0.655156	0.171468	5
-12.5	12.5152	14.0303	15.1515	10.3334	11.5152	12.7091	1.9247	5	-12.5	48.3637	52.8485	34.9091	44.5757	31.606	42.4606	8.97324	5			-12.5	0.657512	0.113772	5	0.658206	0.150522	5
-12.1	11.4546	12.7879	13.4545	9.4849	13.6364	12.1637	1.72507	5	-12.1	46.3637	47.6667	37.0303	37.0909	35.9697	40.8243	5.68778	5			-12.1	0.625269	0.101972	5	0.630757	0.0954098	5
-11.7	11.0303	10.9091	14.8788	17.394	18.1212	14.4667	3.41173	5	-11.7	46.0606	60.1515	38.091	28.2424	43.1515	43.1394	11.6764	5			-11.7	0.761404	0.201673	5	0.669592	0.195866	5
-11.4	11.2121	8.2121	15	15.7576	17.8182	13.6	3.84513	5	-11.4	47.8182	47.2424	42.2425	31.9697	37.2424	41.303	6.74918	5			-11.4	0.710173	0.227292	5	0.638788	0.113214	5
-11	12.7576	7.6364	13.7272	15.0909	17.8485	13.4121	3.75454	5	-11	49.7576	38.8788	41.0303	33.0909	38.1818	40.1879	6.09086	5			-11	0.699067	0.221937	5	0.620082	0.102171	5
-10.6	13.3636	9.3636	14.4242	15.0909	18.6061	14.1697	3.32954	5	-10.6	43.3637	38.7273	38.7576	32.1212	43.4848	39.2909	4.64174	5			-10.6	0.743848	0.196815	5	0.605036	0.0778631	5
-10.2	13	12.1515	16.7272	18.1515	20.8788	16.1818	3.62651	5	-10.2	33.0303	40.0909	36.4546	34.6969	50.1515	38.8848	6.82116	5			-10.2	0.862788	0.214369	5	0.598224	0.114422	5
-9.8	12.7879	15.5455	15.7878	19.1819	17.697	16.2	2.4173	5	-9.8	38	40.6061	32.1213	46.3636	48	41.0182	6.43726	5			-9.8	0.863865	0.142891	5	0.63401	0.107982	5
-9.5	10.0606	16.8485	14.7575	20	14.6364	15.2606	3.62857	5	-9.5	38.3334	43.3333	33.6667	46.3333	44.7576	41.2849	5.20793	5			-9.5	0.808334	0.214491	5	0.638483	0.0873606	5
-9.1	9.7576	16.9394	12.3939	17.2122	11.6364	13.5879	3.32691	5	-9.1	36.7273	40.3636	31.0303	46.5757	46.8788	40.3151	6.73349	5			-9.1	0.709458	0.196659	5	0.622217	0.112951	5
-8.7	8.9394	12.7576	12.2121	19.3031	12.4849	13.1394	3.77708	5	-8.7	38.8485	40.9697	29.9697	42.3636	53.303	41.0909	8.35882	5			-8.7	0.682948	0.223269	5	0.63523	0.140215	5
-8.3	10.5152	14.6364	10.1515	19.4849	15.4243	14.0425	3.85563	5	-8.3	40.7576	44.7576	26.7273	41.909	43.0606	39.4424	7.26	5			-8.3	0.736328	0.227913	5	0.607577	0.121783	5
-8	9.303	17.5455	9.8484	17.3031	15.697	13.9394	4.05093	5	-8	35.8788	48.697	27.2728	44	40.4848	39.2667	8.18764	5			-8	0.730236	0.239457	5	0.604629	0.137344	5
-7.6	8.9091	18.1515	14.1212	14.3334	15.6667	14.2364	3.38292	5	-7.6	28.5455	51.9091	33.2122	33.909	47.8182	39.0788	10.1623	5			-7.6	0.747791	0.19997	5	0.601478	0.170468	5
-7.2	9.1818	16.697	17.7878	12.0909	17.697	14.6909	3.8653	5	-7.2	25.7576	43.7879	42.7879	31.0909	50.5454	38.7939	10.1029	5			-7.2	0.774658	0.228484	5	0.596699	0.169471	5
-6.8	11.7273	9.697	22.8484	11.9394	15.5758	14.3576	5.19772	5	-6.8	25.5455	36.5758	44.6364	36.3636	41.8788	37	7.31279	5			-6.8	0.754955	0.307246	5	0.566607	0.122669	5
-6.4	11.2121	7.8182	19.6969	13.3334	17.5758	13.9273	4.7866	5	-6.4	26.697	36.3333	31	31.6666	44.1212	33.9636	6.62674	5			-6.4	0.729519	0.282944	5	0.515673	0.111161	5
-6.1	10.8788	11.0606	14.7272	12.2425	18.7879	13.5394	3.31145	5	-6.1	29.4849	36.7273	23.3637	33.5454	45.5454	33.7333	8.27802	5			-6.1	0.706591	0.195745	5	0.51181	0.13886	5
-5.7	10.8182	11.1515	13.7575	11.8182	16.6667	12.8424	2.4222	5	-5.7	31.2424	40.5454	27.8182	34.4242	40.0303	34.8121	5.5206	5			-5.7	0.665391	0.14318	5	0.529906	0.0926055	5
-5.3	13	13.7576	13.8181	14.8788	17.4849	14.5879	1.75219	5	-5.3	29.5758	43.4242	25.2122	34.303	39.5454	34.4121	7.34181	5			-5.3	0.768568	0.103575	5	0.523196	0.123155	5
-4.9	13.8788	14.5758	13.7272	14.4849	14.9394	14.3212	0.505555	5	-4.9	33.7879	38.3636	18.394	42.7272	37.8485	34.2242	9.39889	5			-4.9	0.752806	0.0298842	5	0.520045	0.157662	5
-4.5	12.5455	14.3333	13.303	13.697	12.7576	13.3273	0.721989	5	-4.5	33.9697	36.1818	19.0303	37.1818	37.697	32.8121	7.83565	5			-4.5	0.694052	0.042678	5	0.496357	0.131439	5
-4.2	13.3333	14.1818	15.2727	14.2122	9.8485	13.3697	2.08512	5	-4.2	32.5455	36.5758	27	35.4242	32.697	32.8485	3.70293	5			-4.2	0.69656	0.123255	5	0.496967	0.0621149	5
-3.8	13.7273	14.7576	20.0303	13.9697	12	14.897	3.04101	5	-3.8	29.1212	39	33.6667	38.5757	28.303	33.7333	5.04854	5			-3.8	0.78684	0.179759	5	0.51181	0.0846869	5
-3.4	11.2424	16.8485	24.3333	13.3637	15.3637	16.2303	4.99721	5	-3.4	28.4243	41.2727	38.6667	54.2727	38.4545	40.2182	9.26357	5			-3.4	0.865656	0.295393	5	0.62059	0.155392	5
-3	13.1212	16.3939	24.0303	13.4849	16.0303	16.6121	4.39834	5	-3	34.394	37.1818	39.8788	53	45.1212	41.9152	7.35309	5			-3	0.888225	0.259993	5	0.649056	0.123345	5
-2.7	15	16.4242	19.1212	17	19.697	17.4485	1.94288	5	-2.7	40.1818	39.9697	35.4243	46.8484	46.2424	41.7333	4.79106	5			-2.7	0.937663	0.114847	5	0.646006	0.0803678	5
-2.3	14.0606	15.7576	15.2424	17.9394	21.394	16.8788	2.88916	5	-2.3	43.2121	46.2424	35.3637	41.3333	45.2424	42.2788	4.30339	5			-2.3	0.903988	0.170783	5	0.655156	0.0721874	5
-1.9	12.3636	11.6364	16	19.2122	18.6061	15.5637	3.47931	5	-1.9	30.6667	51.2424	36.0607	44.6969	54.0909	43.3515	9.91805	5			-1.9	0.826248	0.205668	5	0.673151	0.166371	5
-1.5	10.697	12.0606	18.4242	19.5152	15.2424	15.1879	3.84546	5	-1.5	28.7576	59.5454	37.9697	54.9394	64.0909	49.0606	15.0468	5			-1.5	0.804035	0.227312	5	0.768918	0.252403	5
-1.1	9.5455	13.9394	15.1515	17.9697	13.6061	14.0424	3.04454	5	-1.1	35.6364	62.5151	31.394	68.0909	69.0606	53.3394	18.33	5			-1.1	0.736327	0.179968	5	0.840693	0.307477	5
-0.8	11.2121	15.3636	13.0606	21.394	10	14.2061	4.49926	5	-0.8	42.8788	65.5758	33.5758	70.0606	68.5454	56.1273	16.746	5			-0.8	0.745998	0.265958	5	0.887458	0.280906	5
-0.4	13.7273	15.0909	15.3939	22.3637	7.6364	14.8424	5.24656	5	-0.4	45.8788	68.697	39.8788	68.9394	60.7879	56.8364	13.3267	5			-0.4	0.783616	0.310133	5	0.899353	0.223549	5
0	14.9091	15	17.9091	16.5758	8.697	14.6182	3.53388	5	0	45.5758	55.3636	32.4243	65.9394	60.5454	51.9697	13.2582	5			0	0.770361	0.208893	5	0.817717	0.2224	5
0.4	14.697	14.3333	16.6969	11.3637	9.697	13.3576	2.79609	5	0.4	46.9394	48.3636	32.7879	60.3333	62.697	50.2242	12.0004	5			0.4	0.695843	0.165282	5	0.788437	0.201302	5
0.8	14.0303	13.4848	16.9091	10.2122	8.4243	12.6121	3.3367	5	0.8	47.5152	47.2121	43.8788	52.8787	60.0909	50.3151	6.34493	5			0.8	0.651779	0.197238	5	0.789962	0.106433	5
1.1	12.5455	12.2121	16.6666	9.9394	11.1515	12.503	2.5407	5	1.1	51.9091	58.8788	40.0303	66.0606	65.7576	56.5273	10.8983	5			1.1	0.645329	0.150185	5	0.894168	0.182814	5
1.5	11.5152	7.6061	12.8484	10.0606	14.3031	11.2667	2.5806	5	1.5	57.2727	56.9394	37.4849	77.606	71.7273	60.2061	15.5806	5			1.5	0.572247	0.152543	5	0.955878	0.261358	5
1.9	11.8182	8.9697	12	11.3334	16.1212	12.0485	2.58034	5	1.9	63.6061	52.3939	42.0607	72.8181	70.0909	60.1939	12.8318	5			1.9	0.618462	0.152528	5	0.955674	0.215247	5
2.3	12.8788	9.2121	13.4545	9.1212	13.7273	11.6788	2.31384	5	2.3	64.4243	61.0303	42.5152	72.1818	58.9394	59.8182	10.9054	5			2.3	0.596607	0.136775	5	0.949371	0.182933	5
2.7	14.5455	11.5758	14.8484	9.2728	13.697	12.7879	2.34448	5	2.7	57.6364	74	42.6061	64.2727	45.4545	56.7939	13.063	5			2.7	0.662169	0.138586	5	0.898641	0.219126	5
3	18.5455	10.5151	11.8788	9.7576	12.2728	12.594	3.47858	5	3	48.2121	74.5454	46.2122	58.4242	47.3333	54.9454	11.998	5			3	0.650705	0.205624	5	0.867633	0.201262	5
3.4	16.5152	9.8485	11.5151	8.8182	11.7576	11.6909	2.95618	5	3.4	48.8788	72.2121	37.5152	53.3939	48.9394	52.1879	12.6413	5			3.4	0.597324	0.174745	5	0.821376	0.212053	5
3.8	13.7273	9.5758	14.8788	10.5152	11.0909	11.9576	2.24555	5	3.8	53.8182	74.5758	46.3334	49.5151	50.1212	54.8727	11.3305	5			3.8	0.613088	0.132738	5	0.866414	0.190064	5
4.2	10.8182	11.303	15.3333	12.1212	11.0909	12.1333	1.85375	5	4.2	52.6061	74.5758	53.8485	50.8484	60.0606	58.3879	9.69182	5			4.2	0.623475	0.109579	5	0.925378	0.162576	5
4.5	9.3636	12.9091	12.9394	12.8485	9.1212	11.4364	2.0049	5	4.5	52.7273	76.8788	60.3031	52.0303	72.2424	62.8364	11.3032	5			4.5	0.582277	0.118513	5	1	0.189605	5
4.9	8.5455	12.7576	10.6363	10.1515	9.1515	10.2485	1.62473	5	4.9	47.697	66.3636	49.1819	44.3939	62.6363	54.0545	9.7807	5			4.9	0.512059	0.0960405	5	0.852689	0.164067	5
5.3	8.9091	10.4545	13.5757	9.394	11.9091	10.8485	1.91014	5	5.3	46.1212	56.4242	37.3637	35.8484	62.2727	47.606	11.5998	5			5.3	0.547526	0.112912	5	0.744518	0.194582	5
5.7	8.5455	8.8485	13.8181	8.6667	13.1212	10.6	2.63339	5	5.7	49.2727	53.9394	37	33.5757	57.9394	46.3454	10.6191	5			5.7	0.532838	0.155664	5	0.723372	0.17813	5
6.1	7.7273	9	13.1818	7.7879	14.3637	10.4121	3.13747	5	6.1	55	52.2424	29.9091	31.5757	59.9394	45.7333	13.9723	5			6.1	0.521734	0.185461	5	0.713104	0.234378	5
6.4	8.5152	9.1212	11.7878	8.5758	12.5758	10.1152	1.92158	5	6.4	59.4849	54.8485	31.1819	33.1212	54.9394	46.7152	13.4437	5			6.4	0.504179	0.113588	5	0.729574	0.225512	5
6.8	10.0303	9.6667	12.0606	7.4243	14.6061	10.7576	2.70826	5	6.8	57.4849	58.3333	39.3637	34.606	50.0606	47.9697	10.665	5			6.8	0.542154	0.16009	5	0.750618	0.1789	5
7.2	10.5455	11.0909	12.0303	5.7879	15.8788	11.0667	3.61327	5	7.2	61.9394	60.7273	42.1819	39.303	55.3333	51.897	10.5312	5			7.2	0.560425	0.213586	5	0.816497	0.176656	5
7.6	8.5455	12.6667	11.5454	7.4849	13.3031	10.7091	2.56598	5	7.6	53.2121	57.7879	39.6667	34.2727	55.0909	48.0061	10.3819	5			7.6	0.539289	0.151679	5	0.751228	0.174151	5
8	6.6061	12.0606	11.2121	9.6667	12	10.3091	2.28403	5	8	57.5152	60.4242	29.1516	38.0909	54.1212	47.8606	13.5621	5			8	0.515643	0.135013	5	0.748789	0.227498	5
8.3	6.3636	10.7273	10.2121	7.8485	11.0303	9.23636	2.03544	5	8.3	55.4243	51.6667	24.1819	32.2727	55.1212	43.7334	14.5164	5			8.3	0.452231	0.120318	5	0.679556	0.243506	5
8.7	6.4242	8.8485	7.8484	10.0303	10.2424	8.67876	1.5869	5	8.7	55.2727	44.4545	38.2425	35.2121	55.7576	45.7879	9.48571	5			8.7	0.419271	0.0938042	5	0.714019	0.159118	5
9.1	7.1515	9.9091	9.303	11.3031	9.2424	9.38182	1.49744	5	9.1	52.7879	39.1818	50.9697	34.7878	52.8788	46.1212	8.51791	5			9.1	0.46083	0.0885162	5	0.719611	0.142884	5
9.5	7.7576	8.7879	13.4545	12.697	8.394	10.2182	2.64793	5	9.5	45.1212	38.5151	40.3637	40.7878	50.7879	43.1151	4.92552	5			9.5	0.510269	0.156523	5	0.669185	0.0826232	5
9.8	9.9091	6.4242	13.606	9.4849	7.4546	9.37576	2.76559	5	9.8	44.6667	47.7273	36.2122	33.8484	43.3333	41.1576	5.87558	5			9.8	0.460471	0.163478	5	0.636348	0.0985601	5
10.2	11.5455	8.2424	11.6666	6.0909	6.8182	8.87272	2.61278	5	10.2	45.4849	50.7576	36	35.4545	45.697	42.6788	6.69043	5			10.2	0.430736	0.154445	5	0.661866	0.112229	5
10.6	13.4242	9.303	9.5454	6.394	5.8182	8.89696	3.03417	5	10.6	53.7879	46.5151	29.7576	36.5151	47.5757	42.8303	9.57788	5			10.6	0.432169	0.179355	5	0.664407	0.160664	5
11	9.8788	9.0303	7.9394	6.8182	7.6061	8.25456	1.20653	5	11	40.2727	41.8485	34.1213	37.8181	45.8485	39.9818	4.38789	5			11	0.394195	0.0713201	5	0.616625	0.0736049	5
11.4	9.1515	7.7576	8.8788	6.6364	12.6061	9.00608	2.24564	5	11.4	34.5758	43.7879	31.8182	31.303	42.7576	36.8485	6.00613	5			11.4	0.438619	0.132743	5	0.564065	0.10075	5
11.7	8.1515	7.2424	10.6666	7.3031	13	9.27272	2.50471	5	11.7	32.6667	49.5454	25.2728	30.1212	43.2424	36.1697	9.95653	5			11.7	0.454381	0.148057	5	0.552679	0.167016	5
12.1	5.4242	8.6364	10.3939	8.4243	9.6364	8.50304	1.89493	5	12.1	29.8182	51	31.6061	35.5151	34.606	36.5091	8.4173	5			12.1	0.408884	0.112013	5	0.558372	0.141196	5
12.5	5.5152	10.0606	13.3333	10.697	8.4849	9.6182	2.88446	5	12.5	31.697	39	40.8788	38.6969	30.3939	36.1333	4.7416	5			12.5	0.474802	0.170505	5	0.552069	0.0795382	5
12.9	6.8182	6.4545	14.303	8.9697	5.5152	8.41212	3.52769	5	12.9	39.7879	32.303	37.3637	40.1515	27.8182	35.4849	5.30862	5			12.9	0.403509	0.208528	5	0.541191	0.0890496	5
13.3	8	4.1515	13.5454	6.2122	5.5758	7.49698	3.65275	5	13.3	45.6667	27.3636	34.2425	26.1212	25.4848	31.7758	8.51558	5			13.3	0.349414	0.21592	5	0.478973	0.142845	5
13.6	8.2727	4.4545	12.6666	8.4849	8.6061	8.49696	2.90645	5	13.6	37.1818	29.6061	33.8788	26.2424	31.4242	31.6667	4.15444	5			13.6	0.408524	0.171805	5	0.477143	0.0696889	5
14	8.3333	7.1818	11.2424	9.4546	10.4546	9.33334	1.6237	5	14	35.4546	34.6364	29.5455	27.606	34.2727	32.303	3.49724	5			14	0.457964	0.0959797	5	0.487817	0.0586645	5
14.4	7.3333	10.4848	12.5151	7.9394	7.3637	9.12726	2.29455	5	14.4	37.6364	39.7879	32.091	32.2727	40.6666	36.4909	4.08568	5			14.4	0.445782	0.135635	5	0.558067	0.0685354	5
14.8	7.0303	8.9091	9.1515	8.1515	7.8485	8.21818	0.851561	5	14.8	32.9091	37.9697	33.9394	33.4545	42.8485	36.2242	4.20742	5			14.8	0.392045	0.0503372	5	0.553594	0.0705775	5
15.2	5.697	8.5758	8.7272	8.4546	8.0909	7.9091	1.25875	5	15.2	31.4546	40.1212	33.3637	27.4242	31.7273	32.8182	4.63077	5			15.2	0.373775	0.0744067	5	0.496459	0.077679	5
15.5	5.3333	8.2727	7.0606	6.7576	6.9394	6.87272	1.04675	5	15.5	30.1818	37.2424	28.8788	28.5454	39.4242	32.8545	5.09736	5			15.5	0.312513	0.0618752	5	0.497068	0.0855059	5
15.9	5.7273	6.4545	6.6969	6.0303	8	6.5818	0.876793	5	15.9	31.303	37.1515	30.697	24.6969	44.303	33.6303	7.41842	5			15.9	0.295316	0.0518287	5	0.510081	0.12444	5
16.3	7.7273	6.1818	9.0303	6.7576	7.2121	7.38182	1.08344	5	16.3	27.9091	39.8182	26.7273	30.6363	38.3333	32.6848	6.02674	5			16.3	0.342606	0.0640438	5	0.494222	0.101096	5
16.7	6.697	7.0606	10.4242	8.1212	8.9697	8.25454	1.50732	5	16.7	30.0303	37.2121	22.5455	35.0909	33.1212	31.6	5.7106	5			16.7	0.394194	0.0891003	5	0.476024	0.0957927	5
17	6.8485	6.2727	8.9091	10.4243	10	8.49092	1.85797	5	17	29.2121	29.0909	28.6667	39.2424	25.6666	30.3757	5.16525	5			17	0.408167	0.109828	5	0.455488	0.0866447	5
17.4	6.3333	6.7879	6.9091	12.7273	13.1212	9.17576	3.43144	5	17.4	32.697	35.2727	32.6667	42.4848	38.4545	36.3151	4.18719	5			17.4	0.448649	0.202838	5	0.555119	0.0702382	5
17.8	6.0909	7.8485	7.4848	7.4546	12.4243	8.26062	2.42205	5	17.8	32.1515	37.1212	25.7273	40.8787	49.9697	37.1697	9.13386	5			17.8	0.394554	0.143171	5	0.569453	0.153216	5
18.2	6.2121	7.6061	8.4545	5.1515	9.697	7.42424	1.79545	5	18.2	25.394	30.9394	18.0303	27.606	34.3939	27.2727	6.18908	5			18.2	0.345114	0.106132	5	0.403436	0.103819	5
18.6	7	6.2424	9.2424	3.3334	8.0303	6.7697	2.22725	5	18.6	22.4546	27.8182	17.5152	28.7272	22.1212	23.7273	4.59685	5			18.6	0.306423	0.131657	5	0.343963	0.0771099	5
18.9	9.3333	6.8485	8.2727	4.7879	6.2121	7.0909	1.772	5	18.9	24.9697	28.0606	20.9697	29.6666	16.8182	24.097	5.25007	5			18.9	0.32541	0.104746	5	0.350164	0.0880675	5
19.3	8.4849	4.1818	7.1515	4.9697	8.0606	6.5697	1.90337	5	19.3	26.3334	27.6061	24.394	20.6666	20.0606	23.8121	3.35626	5			19.3	0.294601	0.112512	5	0.345387	0.0562997	5
19.7	7.1818	2.8485	8.9394	5.4243	7	6.2788	2.28645	5	19.7	28.6061	25.3939	32.9394	24.5454	24.9394	27.2848	3.54616	5			19.7	0.277405	0.135156	5	0.40364	0.0594852	5
20.1	7.697	4.6364	10.6969	7.1212	7.9394	7.61818	2.16367	5	20.1	29.7879	28.7576	31.6667	23.6666	31.3939	29.0545	3.23851	5			20.1	0.356578	0.127898	5	0.433325	0.0543245	5
20.5	9.2727	6.8182	8.7878	8.5758	9.3031	8.55152	1.01806	5	20.5	31	24.5758	38.8788	26.4848	37.8788	31.7636	6.48334	5			20.5	0.411749	0.0601792	5	0.478769	0.108755	5
20.8	10.6364	10.1515	6.4242	9.4849	10.5152	9.44244	1.74576	5	20.8	27.303	22.1515	26.5758	26.0303	36.4242	27.697	5.27036	5			20.8	0.464413	0.103195	5	0.410553	0.0884078	5
21.2	8.9394	10.303	8.0303	11.6061	10.5758	9.89092	1.40961	5	21.2	22.9091	27.4242	23.4243	23.6363	28.303	25.1394	2.52011	5			21.2	0.490923	0.0833244	5	0.36765	0.0422736	5
21.6	6.5455	9.4545	8.6363	9.9697	11.394	9.2	1.7913	5	21.6	20.0606	29.8182	32.1819	31.4242	26.7576	28.0485	4.92659	5			21.6	0.450082	0.105886	5	0.41645	0.0826412	5
22	5.1212	6.9091	9.5757	9.1515	9.5758	8.06666	1.98414	5	22	20.5455	28.9394	42.091	39	29.0303	31.9212	8.66298	5			22	0.383088	0.117286	5	0.481413	0.145318	5
22.3	5.2424	7.7576	6.5454	7.8788	8.2121	7.12726	1.22783	5	22.3	21.2121	33.5151	36.4243	28.6969	29.1212	29.7939	5.76873	5			22.3	0.327559	0.0725791	5	0.445728	0.0967677	5
22.7	6	7.9697	5.303	7.7273	6.8182	6.76364	1.12947	5	22.7	23.4849	32.8485	30.394	25.0303	24.3939	27.2303	4.13782	5			22.7	0.306065	0.0667649	5	0.402725	0.0694101	5
23.1	5.6364	8.9394	4.7575	7.8485	4.8485	6.40606	1.88644	5	23.1	27.4243	29.6667	19.3031	25.7575	21.1515	24.6606	4.32778	5			23.1	0.284928	0.11151	5	0.359619	0.0725966	5
23.5	4.2121	8.5151	3.7575	8.0303	3.3031	5.56362	2.49972	5	23.5	26.7576	28.8788	21.6364	36.8181	26.303	28.0788	5.5547	5			23.5	0.23513	0.147762	5	0.416958	0.0931776	5
23.9	5.697	10.3939	4.7272	5.697	6.7273	6.64848	2.21	5	23.9	23	21.7879	23.2425	35.6666	21.3333	25.0061	6.01305	5			23.9	0.299257	0.130637	5	0.365414	0.100866	5
24.2	6.3636	6.6667	6.6969	4.6667	7.8788	6.45454	1.15509	5	24.2	20.9394	20.2424	16.6061	26.3939	24.697	21.7758	3.86125	5			24.2	0.287793	0.0682791	5	0.311227	0.0647706	5
24.6	6.6061	5.3636	5.606	5.5152	6.3334	5.88486	0.549431	5	24.6	22.5758	18.1515	18.6364	23.6363	22.697	21.1394	2.54541	5			24.6	0.254119	0.0324778	5	0.300553	0.042698	5
25	7.8485	3.8182	5.7272	9.9394	5.0909	6.48484	2.41979	5	25	25.4849	24.8788	22.9091	18.5454	25.6363	23.4909	2.97075	5			25	0.289584	0.143038	5	0.339998	0.049833	5
25.4	9.0606	3.9697	7.2727	6.9394	6.6364	6.77576	1.82945	5	25.4	26.1818	32.3333	17.5758	18.5454	26.1212	24.1515	6.1158	5			25.4	0.306781	0.108142	5	0.351079	0.10259	5
25.8	8.4849	6.1818	6.7878	6.6364	5.7273	6.76364	1.04786	5	25.8	28.7576	30.303	22.1213	18.6666	22.0909	24.3879	4.93025	5			25.8	0.306065	0.0619408	5	0.355044	0.0827027	5
26.1	8.0303	7.8485	6.0303	7	4.3031	6.64244	1.52936	5	26.1	27.3334	24.5454	24.7879	21.5454	18.3636	23.3151	3.44524	5			26.1	0.2989	0.0904032	5	0.33705	0.0577923	5
26.5	7.5152	6.3636	5	5.9091	5.4546	6.0485	0.964624	5	26.5	30.6364	28.4848	19.091	21.1212	16.1515	23.097	6.2061	5			26.5	0.263792	0.0570205	5	0.33339	0.104104	5
26.9	7.1818	5.1818	4.4848	5.697	5.7879	5.66666	0.992868	5	26.9	29.5152	33.6061	17	24.8181	18.7273	24.7333	7.02631	5			26.9	0.24122	0.0586901	5	0.360839	0.117863	5
27.3	6.697	3.7879	3.8181	6.7879	4.5455	5.12728	1.50566	5	27.3	22.4849	41.6061	13.6364	37.9394	15.9394	26.3212	12.7673	5			27.3	0.209337	0.089002	5	0.387476	0.214165	5
27.7	4.7879	5.9394	4.4545	7.6061	3.3637	5.23032	1.6147	5	27.7	22.5455	38.7273	11.697	33.2121	17.0303	24.6424	11.1999	5			27.7	0.215428	0.0954476	5	0.359315	0.187873	5
28	4.3636	5.3939	4.5151	6.2122	3.9394	4.88484	0.911494	5	28	17.7273	28.9697	17.0303	22.6363	20.0909	21.2909	4.82354	5			28	0.195006	0.0538799	5	0.303094	0.0809126	5
28.4	4.1515	4.4242	4.7878	4.697	3.3334	4.27878	0.584187	5	28.4	13.1212	27.4545	16.6667	19.2727	18.2121	18.9454	5.29536	5			28.4	0.159181	0.0345323	5	0.26375	0.0888272	5
28.8	4.0606	5.9091	4.4545	3.5455	4.2121	4.43636	0.888033	5	28.8	11.1212	25.303	19.697	19.8484	20.9697	19.3879	5.15113	5			28.8	0.168495	0.0524931	5	0.271171	0.0864077	5
29.2	4.2121	6.3939	4.4242	3.0909	6.6061	4.94544	1.50869	5	29.2	15.1818	29.9697	19	20.4848	29.697	22.8667	6.64808	5			29.2	0.198588	0.0891814	5	0.329527	0.111519	5
29.5	3.7879	7.4242	5.6666	1.7879	8.9394	5.5212	2.84027	5	29.5	16.8182	27.8182	21.4546	24.909	29.697	24.1394	5.14346	5			29.5	0.232622	0.167893	5	0.350876	0.0862792	5
29.9	3.7576	5.3333	4.5454	3.4546	9.6364	5.34546	2.50744	5	29.9	24.3637	27.7273	20.8485	26.9394	32.0303	26.3818	4.14479	5			29.9	0.222234	0.148219	5	0.388492	0.0695268	5
30.3	3.7576	3.5455	5.3939	5	9.3637	5.41214	2.34557	5	30.3	32.7576	23.3939	18.2122	22.0606	24.2424	24.1333	5.34539	5			30.3	0.226175	0.138651	5	0.350775	0.0896664	5
30.7	3.5152	4.4545	6.0303	3.9697	7.7879	5.15152	1.75234	5	30.7	19.7576	21.6667	21.0607	17	21.2727	20.1515	1.90175	5			30.7	0.21077	0.103584	5	0.283982	0.031901	5
31.1	3.7879	4.7879	6.2727	4.1515	5.1212	4.82424	0.963603	5	31.1	15.4849	22	19.2425	15.2121	21.8182	18.7515	3.2938	5			31.1	0.191424	0.0569602	5	0.260497	0.055252	5
31.4	2.7273	5.3636	5.8181	5	3.4849	4.47878	1.31376	5	31.4	17.8182	22.5758	14.2122	17.3333	17.5151	17.8909	2.99744	5			31.4	0.171003	0.0776584	5	0.246061	0.0502806	5
31.8	3.7576	5.1818	4.2424	3.6364	2.7273	3.9091	0.89789	5	31.8	16.5455	16.0303	12.2425	19.7272	24.7879	17.8667	4.69345	5			31.8	0.137328	0.0530757	5	0.245654	0.0787305	5
32.2	4.1515	4.7879	4.303	5.1515	3.1818	4.31514	0.747393	5	32.2	15.2424	13.0909	15.5758	21.1818	23.5454	17.7273	4.41825	5			32.2	0.16133	0.0441796	5	0.243316	0.0741141	5
32.6	3.8788	5.5758	5.8788	7.0909	4	5.28486	1.35343	5	32.6	13.3334	17.1818	16	26.6666	22.7273	19.1818	5.40649	5			32.6	0.218652	0.0800033	5	0.267715	0.0906913	5
33	3.9091	5.2727	5.5454	6.7576	5.4849	5.39394	1.01369	5	33	13.2121	19.8485	22.1213	31.1515	19	21.0667	6.52429	5			33	0.2251	0.0599206	5	0.299333	0.109442	5
33.3	5.7576	3.6061	5.2727	7.3031	7.394	5.8667	1.5709	5	33.3	16.5455	29.1212	31.4849	28.606	18.4545	24.8424	6.82348	5			33.3	0.253045	0.0928586	5	0.362669	0.114461	5
33.7	5.6667	2.7879	5.8181	6.1212	5.3637	5.15152	1.34923	5	33.7	20.697	28.7576	25.5152	28.4848	20.8182	24.8546	3.95052	5			33.7	0.21077	0.0797555	5	0.362873	0.0662681	5
34.1	5.3939	2.4545	4.6666	5.3031	4.0909	4.3818	1.19931	5	34.1	18.5152	21.6061	27.7273	23.6969	15.1818	21.3455	4.80433	5			34.1	0.16527	0.0708931	5	0.304009	0.0805903	5
34.5	4.0606	3.1212	4.1515	3.9697	3.5758	3.77576	0.42672	5	34.5	18.1515	18.1212	27.6667	19.606	15.1818	19.7454	4.71093	5			34.5	0.129446	0.0252241	5	0.27717	0.0790236	5
34.8	3.6667	4.7576	5	3.4243	1.394	3.64852	1.43091	5	34.8	17.2121	15.4848	28.3031	21.7878	19.4545	20.4485	4.98972	5			34.8	0.121925	0.0845835	5	0.288962	0.0837002	5
35.2	3.1515	3.7576	6.7575	4.1212	0.5455	3.66666	2.22347	5	35.2	16.0909	17.5151	24.5455	17.6363	23.8788	19.9333	3.96003	5			35.2	0.122997	0.131433	5	0.280321	0.0664276	5
35.6	2.1515	2.0606	6.4242	3.6061	2.5455	3.35758	1.82086	5	35.6	14.1212	19	19.3031	16.6969	17.6363	17.3515	2.0899	5			35.6	0.104727	0.107634	5	0.237012	0.0350571	5
36	1.9091	2.2727	7.4242	4.0303	4.4849	4.02424	2.19737	5	36	11.394	15.9091	22.1213	18.1212	16.9394	16.897	3.87468	5			36	0.144134	0.12989	5	0.229388	0.064996	5
36.4	1.9091	3.4545	3.9091	4.4849	6.1212	3.97576	1.53374	5	36.4	12.6667	19.1515	22.394	18.8181	18	18.2061	3.51903	5			36.4	0.141269	0.0906616	5	0.251347	0.0590301	5
36.7	3.2424	4.0606	4.3636	4.8788	6.7576	4.6606	1.31382	5	36.7	14.0606	24.4848	20.8485	13.4545	14.8485	17.5394	4.87899	5			36.7	0.181751	0.0776622	5	0.240164	0.0818428	5
37.1	3.9091	3.3636	4.606	6.0303	5.5455	4.6909	1.1073	5	37.1	14.3334	19.6364	15.4849	17.5757	14.9394	16.394	2.18506	5			37.1	0.183542	0.0654545	5	0.22095	0.0366534	5
37.5	3.4242	2.2121	4.0606	4.8788	4.6364	3.84242	1.07062	5	37.5	12.303	13	9.1213	25.8484	11.0303	14.2606	6.64352	5			37.5	0.133387	0.0632863	5	0.185164	0.111442	5
37.9	3.3333	2.5455	3.1212	2.8485	3.9091	3.15152	0.516472	5	37.9	10.6061	16.9091	8.1213	26.3636	9.0909	14.2182	7.60362	5			37.9	0.0925464	0.0305295	5	0.184453	0.127547	5
38.3	4.0303	3.8788	3.9091	3.7879	3.9091	3.90304	0.086766	5	38.3	12.4849	14.7273	10.9394	20.9394	10.4848	13.9152	4.26227	5			38.3	0.13697	0.00512888	5	0.179369	0.0714975	5
38.6	4.303	3.697	3.6969	2.394	5.4243	3.90304	1.09958	5	38.6	15.303	11.8182	9.7576	18.0303	12.2727	13.4364	3.24401	5			38.6	0.13697	0.0649983	5	0.171338	0.0544168	5
39	4.0303	4.6667	4.4545	3.8788	5.6667	4.5394	0.7053	5	39	14.8182	11.6364	13.3637	23.0303	23.8485	17.3394	5.68862	5			39	0.174586	0.0416915	5	0.23681	0.0954239	5
39.4	2.9091	4.3636	5.0909	3.4849	8.2728	4.82426	2.09985	5	39.4	13.7273	11.8182	15.2425	25.2424	25.7273	18.3515	6.62609	5			39.4	0.191425	0.124126	5	0.253788	0.111149	5
39.8	3.2424	3.303	5.6363	4.8788	9.6061	5.33332	2.60044	5	39.8	10.8485	12.4545	19	30.9394	19.7576	18.6	7.93117	5			39.8	0.221516	0.153716	5	0.257955	0.133042	5
40.2	2.4242	4	6.8181	4.2728	9.5455	5.41212	2.79649	5	40.2	10.1212	13.8182	13.4546	24.8787	23.697	17.1939	6.64732	5			40.2	0.226174	0.165305	5	0.234369	0.111506	5
40.5	3.0606	3.2121	5.2424	3.8788	7.6364	4.60606	1.90055	5	40.5	11.4849	14.2121	15.697	17.5757	15.9091	14.9758	2.28693	5			40.5	0.178527	0.112345	5	0.19716	0.0383623	5
40.9	5.0606	3.4545	2.9394	3.697	4.3637	3.90304	0.825287	5	40.9	15.303	14.6061	10.5758	15.303	12.3939	13.6364	2.08606	5			40.9	0.13697	0.0487841	5	0.174693	0.0349926	5
41.3	5.8788	2.8485	2.5757	2.1515	4.3334	3.55758	1.53573	5	41.3	18.8182	14.0909	7.697	18.5151	14.8485	14.7939	4.49737	5			41.3	0.116549	0.0907797	5	0.194111	0.0754414	5
41.7	5.4849	3.9091	3.0606	1.7576	4.7879	3.80002	1.46158	5	41.7	19.0606	24.9697	8.1213	12.8787	10.303	15.0667	6.8873	5			41.7	0.13088	0.0863963	5	0.198685	0.115531	5
42	4.6667	3.1212	2.8788	3.9394	3.6364	3.6485	0.705688	5	42	17.7273	32.1212	16.7273	17.0606	11.6363	19.0545	7.69612	5			42	0.121924	0.0417144	5	0.26558	0.129099	5
42.4	4.4849	2.9394	3.0606	4.2728	3.2424	3.60002	0.723002	5	42.4	13.3334	31	12.8485	28.1818	13.2424	19.7212	9.0665	5			42.4	0.119058	0.0427379	5	0.276763	0.152086	5
42.8	5.7879	3.7576	3.5454	3.5152	3.697	4.06062	0.970885	5	42.8	14.3334	19.9394	11.6667	24.5151	10.7879	16.2485	5.84034	5			42.8	0.146285	0.0573906	5	0.21851	0.0979689	5
43.2	5.0303	2.6061	3.0303	3.0606	3.6364	3.47274	0.94465	5	43.2	11.3334	15.4848	13.3031	13.4242	14.606	13.6303	1.56656	5			43.2	0.111534	0.0558398	5	0.174591	0.0262783	5
43.6	5.303	1.5455	3.6363	3.6364	3.3031	3.48486	1.33657	5	43.6	10.8485	13.9394	14.4849	14.7272	15.697	13.9394	1.84126	5			43.6	0.112251	0.0790069	5	0.179776	0.0308864	5
43.9	5.5758	2.5758	3.1818	3.6667	3.7576	3.75154	1.12273	5	43.9	12.1515	13.2727	14.1819	25.2121	9.1515	14.7939	6.12467	5			43.9	0.128015	0.0663667	5	0.194111	0.102739	5
44.3	4.8182	2.4242	3.0606	4.1819	3.4849	3.59396	0.936635	5	44.3	13.0303	13.4545	10.3031	18.9394	7.6666	12.6788	4.20376	5			44.3	0.1187	0.0553661	5	0.15863	0.0705161	5
44.7	4.6667	3.0909	2.8484	3.4243	3.9091	3.58788	0.722429	5	44.7	15.1515	18.6061	7.697	16.5151	8.8788	13.3697	4.81757	5			44.7	0.11834	0.042704	5	0.17022	0.0808125	5
45.1	5.2727	4.3636	2.7878	2.3637	3.5455	3.66666	1.17791	5	45.1	18.1515	17.7576	7	12.4545	14.4545	13.9636	4.55365	5			45.1	0.122997	0.0696281	5	0.180182	0.0763854	5
45.5	5.697	4.3636	3.6666	2.2425	4.1818	4.0303	1.24904	5	45.5	18.8788	16.6667	11.1516	20.9697	15.0606	16.5455	3.75272	5			45.5	0.144493	0.073833	5	0.223492	0.0629501	5
45.8	5.6364	4.5758	3.7878	3.1515	3.3031	4.09092	1.02697	5	45.8	22.9697	16	15.8182	23	7.303	17.0182	6.48198	5			45.8	0.148076	0.0607059	5	0.231421	0.108732	5
46.2	5.5455	4.2727	3.7575	3.6667	3.5152	4.15152	0.829619	5	46.2	15.7273	15.4848	12.7273	26.6666	4.6363	15.0485	7.89673	5			46.2	0.151658	0.0490401	5	0.19838	0.132464	5
46.6	4.6667	4.4242	4.7272	3	4.6061	4.28484	0.727142	5	46.6	13.8485	20.5758	12.5758	22.2727	12.2424	16.303	4.75129	5			46.6	0.159539	0.0429826	5	0.219425	0.0797007	5
47	3.3636	4.0303	4.5151	2.697	3.8485	3.6909	0.691791	5	47	14.0909	16.3939	17.3637	18.1515	17.697	16.7394	1.61514	5			47	0.12443	0.0408929	5	0.226745	0.0270932	5
47.3	4.2121	3.2424	4.4848	3.1515	4.1818	3.85452	0.612608	5	47.3	12.8485	13.5151	13.4546	17.303	15.2727	14.4788	1.81948	5			47.3	0.134102	0.0362123	5	0.188824	0.0305209	5
47.7	4.4546	2.697	3.2727	4.3637	5.5152	4.06064	1.10036	5	47.7	11.8788	10.5151	11.8485	12.3333	10.1818	11.3515	0.942967	5			47.7	0.146286	0.065044	5	0.136365	0.0158178	5
48.1	5.2727	2.8788	3.4848	4.4243	6.4849	4.5091	1.43188	5	48.1	15.5455	9.4545	21.394	16.2121	11.5757	14.8364	4.60962	5			48.1	0.172795	0.0846408	5	0.194822	0.0773243	5
48.5	5.9697	2.8485	3.606	4.6364	6.8788	4.78788	1.65451	5	48.5	18.4243	13.697	20.4849	24.7878	10.5454	17.5879	5.60506	5			48.5	0.189274	0.0978009	5	0.240978	0.0940222	5
48.9	5.2121	2.4545	3.4848	5.1515	5.2424	4.30906	1.27624	5	48.9	11.7576	16.4545	16.1819	20.606	12.2121	15.4424	3.61409	5			48.9	0.16097	0.0754404	5	0.204988	0.0606247	5
49.2	5.9091	2.1818	3.4545	4.6667	4.7879	4.2	1.4242	5	49.2	10.7576	10.3636	13.2425	18.4848	15.6666	13.703	3.41908	5			49.2	0.154524	0.0841867	5	0.175811	0.0573534	5
49.6	6.1515	2.303	1.8788	3.2122	3.6061	3.43032	1.67043	5	49.6	14.8788	15.2121	11.6061	12.8787	16.3333	14.1818	1.90451	5			49.6	0.109027	0.0987419	5	0.183842	0.0319472	5
50	5.3939	2	1.9394	3.9697	3.5455	3.3697	1.45001	5	50	14.0303	17.0303	9.2425	10.7575	17.6363	13.7394	3.71532	5			50	0.105443	0.0857125	5	0.176421	0.0623227	5
50.4	5.303	3.8485	1.7272	2.8788	4.4849	3.64848	1.39291	5	50.4	10.3637	21.303	10.697	10.909	21.9091	15.0364	6.00425	5			50.4	0.121922	0.0823371	5	0.198177	0.100719	5
50.8	4.8485	4.6667	1.3939	3.6061	3.6667	3.63638	1.3749	5	50.8	10.0606	20.8788	8.1516	12.6363	15.3939	13.4242	4.9796	5			50.8	0.121207	0.0812723	5	0.171134	0.0835305	5
51.1	5	4.9394	1.2121	2.394	3.7273	3.45456	1.64476	5	51.1	17.8485	22.2121	10.2728	13.1818	14.4848	15.6	4.58928	5			51.1	0.11046	0.0972244	5	0.207632	0.0769831	5
51.5	4.303	4.5455	1.606	3.0909	5.0909	3.72726	1.39331	5	51.5	19.0909	21.2121	13.5455	16.5454	14.0606	16.8909	3.2724	5			51.5	0.126579	0.0823606	5	0.229286	0.054893	5
51.9	4.2121	4.2121	2.0606	3.1212	4.9091	3.70302	1.11904	5	51.9	13.5152	23.1212	12.6667	19.3333	24.4545	18.6182	5.3924	5			51.9	0.125146	0.0661484	5	0.25826	0.0904549	5
52.3	4.8788	3.4242	2.0909	3.6667	5.1818	3.84848	1.2391	5	52.3	16.6667	21.1212	12.2728	21.4242	29.1515	20.1273	6.28042	5			52.3	0.133745	0.0732451	5	0.283575	0.105351	5
52.7	5	4.0303	3.1818	4.3031	6.5455	4.61214	1.26177	5	52.7	23.9394	14.2727	12.3031	23.1818	25.4848	19.8364	6.07528	5			52.7	0.178886	0.0745852	5	0.278695	0.10191	5
53	5.9394	2.5455	3	4.8788	6.2424	4.52122	1.6822	5	53	20.303	12.2121	8.5152	16.7575	17.9091	15.1394	4.72761	5			53	0.173512	0.0994374	5	0.199905	0.0793035	5
53.4	5.6667	0.9697	1.9394	2.6364	4.697	3.18184	1.94968	5	53.4	15	13.7576	9.9697	10.6363	15.7576	13.0242	2.59544	5			53.4	0.0943386	0.115249	5	0.164425	0.0435372	5
53.8	5.9394	0.4545	2.6666	1.2728	3.7879	2.82424	2.16104	5	53.8	8.6364	15.0909	9.2122	13.3939	12.3333	11.7333	2.75399	5			53.8	0.0732003	0.127743	5	0.14277	0.0461969	5
54.2	5.1818	0.7879	2.8484	0.5455	3.7576	2.62424	1.97289	5	54.2	7.3637	12.303	9.5758	9.5151	13	10.3515	2.29408	5			54.2	0.061378	0.116621	5	0.119591	0.038482	5
54.5	4.6061	0.7576	3.4242	0.7879	3.1818	2.55152	1.71089	5	54.5	8.9697	12.1515	6.9394	9.5757	11.4545	9.81816	2.07292	5			54.5	0.0570794	0.101134	5	0.110644	0.0347723	5
54.9	3.5455	2.2424	4.3636	1.2122	4.7576	3.22426	1.48028	5	54.9	11.2424	10.2727	8.4243	12.7272	13.2424	11.1818	1.94089	5			54.9	0.0968462	0.0875015	5	0.133519	0.0325576	5
55.3	2.2121	1.8182	4.3333	2.3334	5.1212	3.16364	1.46672	5	55.3	14.8182	8.0303	4.9394	16.0606	14.303	11.6303	4.86471	5			55.3	0.0932628	0.0867003	5	0.141042	0.0816033	5
55.7	1.5455	0.9394	3.7272	3.0606	4.6667	2.78788	1.5368	5	55.7	13.5152	13.0606	5.3031	11.7878	14.5757	11.6485	3.68546	5			55.7	0.071051	0.0908429	5	0.141347	0.0618219	5
56.1	2.7576	2.1515	1.7878	2.8485	2.7879	2.46666	0.47271	5	56.1	10.7273	11.3939	2.2728	10.2727	17.2424	10.3818	5.33806	5			56.1	0.0520632	0.0279427	5	0.120099	0.0895434	5
56.4	3.6061	2.9697	0.6666	2.6061	3.1515	2.6	1.1392	5	56.4	9.4546	13.6364	0	9.3939	12.1818	8.93334	5.31412	5			56.4	0.0599451	0.0673402	5	0.0958017	0.0891419	5
56.8	2.8182	3.4545	1.2121	1.6364	3.3637	2.49698	1.02014	5	56.8	9.3637	15.1515	1.4243	9.0303	11.7273	9.33942	5.05538	5			56.8	0.0538554	0.0603022	5	0.102614	0.0848017	5
57.2	3.5152	2.4545	0.5454	1.0909	3.2424	2.16968	1.30808	5	57.2	11.6061	16.0303	4.9697	5.5757	10.9091	9.81818	4.59575	5			57.2	0.0345082	0.077323	5	0.110644	0.0770915	5
57.6	3.0909	1.5151	1.8181	1.0606	3.5758	2.2121	1.07226	5	57.6	14.2424	22.9394	4.5455	6.5151	12.9394	12.2364	7.26216	5			57.6	0.0370157	0.063383	5	0.151208	0.121819	5
58	3.303	1	2.2424	0.9697	1.697	1.84242	0.972848	5	58	13.6061	21.5151	4.5455	10.5757	22.1818	14.4848	7.47516	5			58	0.0151633	0.0575067	5	0.188926	0.125392	5
58.3	3.6061	0.5758	4.2121	0.9394	1.5152	2.16972	1.63685	5	58.3	13.2121	14.0606	9.6061	15	20.303	14.4364	3.8635	5			58.3	0.0345106	0.0967572	5	0.188112	0.0648084	5
58.7	3.3939	1.5455	3.5151	2.3334	1.1515	2.38788	1.06347	5	58.7	18.5455	11.4545	9.2425	15.3333	17.3333	14.3818	3.93493	5			58.7	0.0474064	0.0628637	5	0.187197	0.0660066	5
59.1	3.7879	2.3939	3.5151	4.3031	2.1818	3.23636	0.914011	5	59.1	15.1818	10.4545	11.7879	17	12.2121	13.3273	2.68302	5			59.1	0.0975614	0.0540287	5	0.169508	0.0450063	5
59.5	3.6667	1.4242	4.0909	5.1819	2.7576	3.42426	1.41749	5	59.5	13.4243	8.5151	12.9394	13.0909	13.303	12.2545	2.09878	5			59.5	0.108668	0.0837904	5	0.151513	0.0352061	5
59.8	3.9394	2.1212	2.6363	6.7576	4.3031	3.95152	1.80816	5	59.8	10.6061	12.3333	12.9394	13.1818	11.9697	12.2061	1.01511	5			59.8	0.139836	0.106883	5	0.1507	0.017028	5
60.2	4.5455	2.3939	2.1515	5.4849	2.8182	3.4788	1.46094	5	60.2	10.394	11.3939	8.2728	12.4545	5.6363	9.6303	2.71406	5			60.2	0.111892	0.0863587	5	0.107493	0.0455271	5
60.6	3.0909	1.6061	3.1212	4.8788	4.1818	3.37576	1.24363	5	60.6	8.4546	13.7576	9.1516	15.909	9.3939	11.3333	3.30236	5			60.6	0.105802	0.0735131	5	0.136061	0.0553955	5
61	1.9394	2.6364	3.4242	3.6667	3.9697	3.12728	0.827772	5	61	8.7576	11.7879	14.6061	11.0606	14.303	12.103	2.42297	5			61	0.0911135	0.048931	5	0.148972	0.0406442	5
61.4	1.5455	3.6667	2.1515	3.7879	3.9091	3.01214	1.08703	5	61.4	10.5455	11.4848	13.3334	11.7878	9.9394	11.4182	1.29976	5			61.4	0.0843074	0.064256	5	0.137484	0.0218028	5
61.7	1.9091	3.0606	2.4545	3.6061	3.8182	2.9697	0.79428	5	61.7	8.1818	12.4545	13.8485	16.9697	10.4848	12.3879	3.33331	5			61.7	0.0817987	0.0469512	5	0.15375	0.0559147	5
62.1	1.8485	2.8182	3.0909	2.7576	4.5152	3.00608	0.964582	5	62.1	4.9394	13.5151	13.394	15.5454	8.9091	11.2606	4.28605	5			62.1	0.0839492	0.057018	5	0.13484	0.0718964	5
62.5	1.6667	3.9091	4.0909	4.1515	2.8788	3.3394	1.06758	5	62.5	5.8485	14.1515	9.4546	11.1212	7.697	9.65456	3.19107	5			62.5	0.103652	0.0631063	5	0.1079	0.0535286	5
62.9	2.1515	5.2424	3.606	4.8182	2	3.56362	1.48602	5	62.9	7.5455	16.6667	9.1213	19.6363	8.2424	12.2424	5.52373	5			62.9	0.116906	0.0878413	5	0.15131	0.092658	5
63.3	2.3333	3.9394	3.5151	4.1212	1.9091	3.16362	0.988128	5	63.3	11.7879	21.6667	4.7273	16.6363	4.303	11.8242	7.53271	5			63.3	0.0932616	0.0584098	5	0.144295	0.126358	5
63.6	2.6061	1.9394	4.3636	4.8182	2.5758	3.26062	1.25356	5	63.6	14.394	15.2424	4.1213	13.9697	7	10.9455	5.04078	5			63.6	0.0989955	0.0740998	5	0.129554	0.0845568	5
64	2.1212	2.1212	3.4242	4.1515	2.8182	2.92726	0.874224	5	64	18.6667	9.7879	5.1213	12.9394	12.5454	11.8121	4.94111	5			64	0.07929	0.0516768	5	0.144092	0.0828848	5
64.4	1.8182	1.6364	3.303	2.1212	4.0303	2.58182	1.0377	5	64.4	9.8788	6.0606	7.7879	8.8484	14.7879	9.47272	3.28964	5			64.4	0.0588705	0.0613403	5	0.10485	0.0551822	5
64.8	1.5152	1.3939	3.3939	2.2425	7.6364	3.23638	2.58505	5	64.8	10.3637	4.9697	8.9394	10.1515	19.3636	10.7576	5.27711	5			64.8	0.0975626	0.152807	5	0.126402	0.088521	5
65.2	2.4546	2.5151	3.0606	0.697	4.8485	2.71516	1.48756	5	65.2	14.6667	4.7273	13.091	12.8484	16.2424	12.3152	4.45575	5			65.2	0.0667524	0.0879322	5	0.15253	0.0747431	5
65.5	2.9091	1.8182	3.9091	1.1515	3.5152	2.66062	1.15519	5	65.5	13.2727	13.4848	10.2728	11.5757	12.5757	12.2363	1.32663	5			65.5	0.0635285	0.0682853	5	0.151208	0.0222536	5
65.9	2.4849	1.6061	6.0303	0.7273	2.9394	2.7576	2.01656	5	65.9	10.9091	15.8485	8.8182	17.0606	11.9091	12.9091	3.45002	5			65.9	0.0692611	0.119202	5	0.162493	0.0578724	5
66.3	2.2424	2.1818	4.4848	1.3637	1.9697	2.44848	1.19019	5	66.3	9.3637	9.5151	3.394	12.7272	5.8788	8.17576	3.6077	5			66.3	0.0509885	0.0703538	5	0.0830937	0.0605174	5
66.7	2.5758	2.8182	3.9091	2.7576	2.7879	2.96972	0.533531	5	66.7	6.8182	15.9697	5.7879	15.303	8.0303	10.3818	4.86764	5			66.7	0.0817999	0.0315379	5	0.120099	0.0816523	5
67	3.303	2.7273	3.3333	3	3.6364	3.2	0.347228	5	67	6.697	18.3636	8.9697	16.5151	13.0909	12.7273	4.91761	5			67	0.0954121	0.0205252	5	0.159443	0.0824906	5
67.4	2.3333	3.8182	2.7575	2.3637	3.4243	2.9394	0.659411	5	67.4	11.8485	10.5758	8.7879	12.3636	13.6363	11.4424	1.84554	5			67.4	0.0800076	0.0389789	5	0.13789	0.0309581	5
67.8	1.6061	4.1515	2.6969	1.8788	3.1818	2.70302	1.02591	5	67.8	7.697	16.7576	6.0607	7.606	12.1212	10.0485	4.3791	5			67.8	0.0660348	0.060643	5	0.114508	0.0734573	5
68.2	2.1212	3.697	2.7575	2.4849	2.8788	2.78788	0.585651	5	68.2	7.3637	14.3636	10.6364	8.1515	5.5454	9.21212	3.41148	5			68.2	0.071051	0.0346188	5	0.100478	0.0572259	5
68.6	2.0303	2.0909	4.4545	1.1819	3.1818	2.58788	1.26211	5	68.6	11.1212	8.3333	11.2122	5.9697	9.6363	9.25454	2.18526	5			68.6	0.0592287	0.0746053	5	0.10119	0.0366567	5
68.9	2.6061	0.9394	4.7878	1.1212	3.1515	2.5212	1.58146	5	68.9	11.9697	5.7576	5.3334	3.8484	9.7879	7.3394	3.39662	5			68.9	0.0552871	0.0934827	5	0.0690641	0.0569767	5
69.3	2.7879	2.5758	5.2424	1.2728	3.5455	3.08488	1.45757	5	69.3	13.6061	4.2121	5.0303	6.2121	8.7576	7.56364	3.78861	5			69.3	0.0886072	0.0861594	5	0.0728256	0.0635521	5
69.7	2.8182	1.4242	3.6363	2.6061	1.6061	2.41818	0.911951	5	69.7	9.697	7.1515	7.4243	11.4848	9.9697	9.14546	1.82991	5			69.7	0.0491974	0.0539069	5	0.0993599	0.030696	5
70.1	3.5152	0.7576	2.9091	4.2122	1.697	2.61822	1.39109	5	70.1	9.6667	11.2424	3.7273	20.1818	13.2121	11.6061	5.96009	5			70.1	0.0610221	0.0822295	5	0.140635	0.0999778	5
70.5	3.6061	1.5151	3.5151	5.9697	2.6667	3.45454	1.6382	5	70.5	16.6061	9.5758	2.4849	12.4545	14.606	11.1455	5.49947	5			70.5	0.110458	0.0968367	5	0.132909	0.092251	5
70.8	4.2727	1.0606	3.9091	6.5455	2.3031	3.6182	2.08284	5	70.8	16.8485	11.5151	3.2728	13.1212	13.6666	11.6848	5.0854	5			70.8	0.120133	0.12312	5	0.141957	0.0853052	5
71.2	3.7576	1.7576	3.606	6.3334	3.1818	3.72728	1.65716	5	71.2	14.4243	11.0606	2.091	16.4242	4.4545	9.69092	6.22087	5			71.2	0.12658	0.0979573	5	0.10851	0.104352	5
71.6	4.4242	2.1515	1.7878	4.7879	2.8182	3.19392	1.34716	5	71.6	17.6667	8.6667	4.6667	13.6969	4.8788	9.91516	5.67578	5			71.6	0.0950527	0.0796327	5	0.112271	0.0952085	5
72	5.7273	2.8182	2.1818	5	3.3637	3.8182	1.49379	5	72	17.5455	5.5151	12.2728	10.0303	5.1212	10.097	5.14711	5			72	0.131955	0.0883007	5	0.115321	0.0863404	5
72.3	5.2121	3.1212	1.303	3.4849	3.4243	3.3091	1.38972	5	72.3	20.7576	7.2121	4.7273	12.2121	9.9091	10.9636	6.15545	5			72.3	0.101861	0.0821489	5	0.129859	0.103255	5
72.7	4.6061	2.6061	1.0606	2.5152	2.7879	2.71518	1.26198	5	72.7	19.4849	6.3333	0.2728	15.5151	10.2121	10.3636	7.54696	5			72.7	0.0667536	0.0745978	5	0.119794	0.126597	5
73.1	3.8788	1.9091	0.7878	3.9697	1.9697	2.50302	1.3805	5	73.1	13.2121	4.697	1.8788	14.6969	8.4242	8.5818	5.45162	5			73.1	0.0542125	0.0816034	5	0.0899048	0.0914485	5
73.5	3.0909	2.2121		3.1819	1.9394	2.60608	0.623512	4	73.5	15.4546	2.2424		10.303	15.606	10.9015	6.27698	4			73.5	0.0603042	0.0368568	4	0.128817	0.105293	4
73.9	3.1212	0.9394		3.0606	0.7273	1.96212	1.3065	4	73.9	15.6667	4.9091		12.9697	13.606	11.7879	4.72811	4			73.9	0.0222393	0.0772296	4	0.143685	0.0793119	4
74.2	3.0303	0.9697		3.6061	0	1.90152	1.69939	4	74.2	11.4546	0		10.5151	11.7576	8.43182	5.64605	4			74.2	0.0186571	0.100454	4	0.087389	0.0947099	4
74.6	3.3939	0.5758		4.7879	0.8182	2.39395	2.04284	4	74.6	9.9091	0.3333		10.303	8.1212	7.16665	4.65344	4			74.6	0.0477652	0.120755	4	0.0661663	0.0780593	4
75	4.9394	0.8485		6.1515	1.4546	3.3485	2.59645	4	75	13.4243	1.0606		6.9394	5.4545	6.7197	5.11944	4			75	0.10419	0.15348	4	0.0586689	0.0858763	4
75.4	5.1515	0.1515		5.5455	2.0606	3.22728	2.57542	4	75.4	12.1515	5.1212		4.3636	3.8182	6.36362	3.8954	4			75.4	0.0970244	0.152237	4	0.0526959	0.0653435	4
75.8	5.1212	0.8182		4.8485	1.1212	2.97728	2.32411	4	75.8	10.6667	7.1818		5.5454	3.2121	6.6515	3.13347	4			75.8	0.0822465	0.137382	4	0.0575249	0.0525626	4
76.1	4.7879	1.6667		6.0909	1.1515	3.42425	2.39617	4	76.1	11.697	11.3939		6.2424	9.4545	9.69695	2.50816	4			76.1	0.108668	0.141642	4	0.108611	0.0420731	4
76.5	5.0303	1.7879		7.2425	1.0303	3.77275	2.89144	4	76.5	9.7576	7.2727		14.1818	9.9091	10.2803	2.86812	4			76.5	0.129268	0.170918	4	0.118396	0.0481114	4
76.9	5.6061	1.6364		6.5152	1.3637	3.78035	2.66142	4	76.9	11.7879	8.0909		13.0606	4.9394	9.4697	3.68299	4			76.9	0.129718	0.157321	4	0.104799	0.0617805	4
77.3	5.8788	1.9697		4.8182	2.0303	3.67425	1.98131	4	77.3	8.2121	8.9697		9.9394	7.2121	8.58332	1.15561	4			77.3	0.123446	0.117118	4	0.0899304	0.0193848	4
77.7	5.8485	1.8182		6.9697	1.9091	4.13638	2.66419	4	77.7	8.9091	7.9394		11.4242	6.4848	8.68938	2.07767	4			77.7	0.150763	0.157485	4	0.0917093	0.034852	4
78	5.6667	1.7879		5.7273	1.7273	3.7273	2.27468	4	78	10.0606	5.7273		16.0606	5.697	9.38638	4.89899	4			78	0.126582	0.13446	4	0.103401	0.0821782	4
78.4	5.9394	2.9697		5.6061	2	4.1288	1.94388	4	78.4	13	7.6364		18.909	3.8182	10.8409	6.56615	4			78.4	0.150315	0.114906	4	0.1278	0.110144	4
78.8	6.2424	4.9697		5.3031	2.0606	4.64395	1.80456	4	78.8	15.4243	9		9.4848	3.0909	9.25	5.03899	4			78.8	0.180766	0.106671	4	0.101114	0.0845266	4
79.2	7			4.3637	2.0606	4.47477	2.47157	3	79.2	15.1515			4.5454	3.0606	7.58583	6.59399	3			79.2	0.170766	0.146099	3	0.0731979	0.110611	3
79.5	6.8182			6.8788	2.4849	5.39397	2.51951	3	79.5	14.1818			4.5757	5.9091	8.2222	5.20405	3			79.5	0.225101	0.148932	3	0.0838727	0.0872955	3
79.9	5.7879			6.4849	4.5152	5.596	0.998774	3	79.9	6.0606			4.4848	4.7879	5.1111	0.83614	3			79.9	0.237044	0.0590392	3	0.0316854	0.0140259	3
80.3	4.6667			6.1212	5.1818	5.32323	0.737492	3	80.3	4.5152			4.5757	5.4848	4.85857	0.543177	3			80.3	0.22092	0.0435944	3	0.0274493	0.00911154	3
80.7	4.2727			5.5758	4.697	4.8485	0.664629	3	80.7	7.1818			5.606	5.6666	6.15147	0.892809	3			80.7	0.192858	0.0392873	3	0.0491371	0.0149765	3
81.1	3.7273			4.6364	4	4.12123	0.466518	3	81.1	8.9697			5.6363	7.6666	7.4242	1.67987	3			81.1	0.149868	0.0275766	3	0.0704866	0.028179	3
81.4	3.697			4.2728	3.7879	3.91923	0.309552	3	81.4	8.0303			2.8787	10.9697	7.2929	4.09559	3			81.4	0.137927	0.0182982	3	0.0682841	0.0687017	3
81.8	3.2424			5.5152	3.4243	4.06063	1.26297	3	81.8	5.3334			1.0909	11.4242	5.9495	5.19413	3			81.8	0.146286	0.0746563	3	0.0457492	0.0871291	3
82.2	3.8182			5.5758	2.4546	3.94953	1.56474	3	82.2	7.1212			0	2.5454	3.2222	3.60852	3			82.2	0.139718	0.0924943	3	0	0.0605312	3

## Sheet: Fig.2c
Raw data (20180718)		Note: average signal intensity profile generated from > ~a half of total sample number
	Sample (ExOllas)											Normalized average and SD from each raw data to 0-1
x (um)	26	25	21	17	20	10	average	std	count			x (um)	Mean	SD	N
-136.7	1	2.8182	4.7273			2.2728	2.70458	1.5488	4			-136.7	0.160127	0.146799	4
-136.4	1.0606	2.5758	5.697			2.9697	3.07578	1.93158	4			-136.4	0.195311	0.183079	4
-136	1.9091	3.5455	6.2425			2.5455	3.56065	1.91056	4			-136	0.241268	0.181087	4
-135.6	3.606	2.5152	4.4243			2.6061	3.2879	0.904527	4			-135.6	0.215416	0.0857331	4
-135.2	3.6363	3.1213	3.3334			1.5758	2.9167	0.918574	4			-135.2	0.180233	0.0870645	4
-134.8	1.6363	2.7576	2.9394			1.7879	2.2803	0.66318	4			-134.8	0.119914	0.0628577	4
-134.5	3.3333	0.9697	2.8788			2.091	2.3182	1.03518	4			-134.5	0.123506	0.0981164	4
-134.1	3.606	2.6667	1.697			2.7576	2.68182	0.781014	4			-134.1	0.157971	0.0740263	4
-133.7	2.5757	3	2.4849			2.4243	2.62122	0.260069	4			-133.7	0.152227	0.0246499	4
-133.3	3.5151	3	2.7576			2.4243	2.92425	0.459189	4			-133.3	0.180949	0.043523	4
-133	2.7879	3.3637	2.1213			1.6667	2.4849	0.745152	4			-133	0.139306	0.0706272	4
-132.6	2.9394	3.3031	2.0606			2.0606	2.59092	0.63011	4			-132.6	0.149355	0.0597233	4
-132.2	3.0606	3.091	2.3334			1.6061	2.52278	0.704342	4			-132.2	0.142896	0.0667591	4
-131.8	2.4545	2.4243	1.9091			2.3334	2.28032	0.252778	4			-131.8	0.119916	0.0239589	4
-131.4	3.0606	2.5455	3.6667			2.5758	2.96215	0.525657	4			-131.4	0.184541	0.049823	4
-131.1	3.8485	1.8788	2.8182			0.8788	2.35608	1.27162	4			-131.1	0.127096	0.120527	4
-130.7	4.697	3.091	2.2122			1.9697	2.99248	1.23424	4			-130.7	0.187415	0.116984	4
-130.3	4.4848	2.2122	1.9697			3.2425	2.9773	1.14652	4			-130.3	0.185977	0.10867	4
-129.9	2.5757	2.091	1.7879			2.4546	2.2273	0.358096	4			-129.9	0.11489	0.0339411	4
-129.5	2.6666	2.4243	1.1213			2.1516	2.09095	0.679803	4			-129.5	0.101967	0.0644332	4
-129.2	2.5757	2.4243	2.2425			2.6061	2.46215	0.166627	4			-129.2	0.13715	0.0157933	4
-128.8	3.3636	2.8788	2.7273		4.4848	2.7879	3.24848	0.735215	5			-128.8	0.21168	0.0696853	5
-128.4	3.606	2.5455	2.2425		4.6363	3.8485	3.37576	0.979677	5			-128.4	0.223744	0.0928559	5
-128	3.9394	2.7273	1.6061		5.7272	3.4546	3.49092	1.52799	5			-128	0.234659	0.144827	5
-127.7	4.0606	3.1819	2.394		4.9394	3.2425	3.56368	0.969097	5			-127.7	0.241555	0.0918532	5
-127.3	4.2727	3.2425	1.8485		5.2727	3.8788	3.70304	1.27187	5			-127.3	0.254764	0.120551	5
-126.9	3.9394	5.6061	2.7576		4.303	4.1213	4.14548	1.01581	5			-126.9	0.2967	0.0962808	5
-126.5	3.6363	4.9697	2.3031		2.7879	2.8485	3.3091	1.04409	5			-126.5	0.217426	0.0989611	5
-126.1	2.9697	4.6667	1.9697		3.0303	1.6364	2.85456	1.18268	5			-126.1	0.174343	0.112097	5
-125.8	5.2727	3.5455	2.6061		2.9091	2.8182	3.43032	1.08781	5			-125.8	0.228915	0.103105	5
-125.4	5.4242	2.091	1.5152		2.7879	2.2728	2.81822	1.52613	5			-125.4	0.170899	0.14465	5
-125	4.8182	1.394	1.4243		2.1212	1.4243	2.2364	1.47543	5			-125	0.115753	0.139845	5
-124.6	4.6666	2.394	1.8182		0.3636	1.697	2.18788	1.57259	5			-124.6	0.111154	0.149054	5
-124.2	4.1212	2.9394	2.3637		0.9394	1.7879	2.43032	1.19981	5			-124.2	0.134133	0.113721	5
-123.9	4.0303	4.1213	3.4243		1.8485	1.9091	3.0667	1.11721	5			-123.9	0.19445	0.105892	5
-123.5	3.6666	5.6364	2.8788		1.0303	2	3.04242	1.75217	5			-123.5	0.192149	0.166074	5
-123.1	1.9394	4.697	2.5758		1.7879	2.394	2.67882	1.17317	5			-123.1	0.157686	0.111195	5
-122.7	2.0606	4.5152	3.9394		2.2121	2.7879	3.10304	1.08091	5			-122.7	0.197895	0.102451	5
-122.3	2.5757	2.8182	3.7576		0.8788	4.6364	2.93334	1.40909	5			-122.3	0.18181	0.133557	5
-122	2.8485	2.697	4.5152		0.303	4.4546	2.96366	1.71709	5			-122	0.184684	0.16275	5
-121.6	4.9394	2.4546	3		0.2424	5.4849	3.22426	2.0968	5			-121.6	0.209384	0.19874	5
-121.2	5.5151	3.8788	2.697		0.8485	6.7273	3.93334	2.31062	5			-121.2	0.276593	0.219006	5
-120.8	5.3333	3.7576	2.7273		0.2121	3.7273	3.15152	1.88939	5			-120.8	0.20249	0.179081	5
-120.5	4.2727	1.5152	3.5152		0.8788	2.7576	2.5879	1.39633	5			-120.5	0.149069	0.132347	5
-120.1	2.7576	1.6667	4.0606		1.3939	1.3334	2.24244	1.16715	5			-120.1	0.116325	0.110625	5
-119.7	2.6363	1.9394	4.3031		1	1.3637	2.2485	1.3047	5			-119.7	0.1169	0.123662	5
-119.3	3.303	2.6061	3.9394		0.5757	0.5455	2.19394	1.56386	5			-119.3	0.111728	0.148226	5
-118.9	3.0303	3.0304	4.6364		0.9091	1.5758	2.6364	1.45076	5			-118.9	0.153666	0.137506	5
-118.6	1.2121	3.091	3.2425		0.7272	2.4546	2.14548	1.12647	5			-118.6	0.107135	0.106769	5
-118.2	2.7879	3	4.1819		2.2121	3.3637	3.10912	0.730651	5			-118.2	0.198471	0.0692527	5
-117.8	3.0909	1.9697	4.5152		2.9394	3.8182	3.26668	0.959576	5			-117.8	0.213405	0.0909508	5
-117.4	4.5757	2.7879	4.8182		3.2121	3.1819	3.71516	0.915761	5			-117.4	0.255913	0.0867979	5
-117	3.8182	2.0607	5.4243		2.9697	2.091	3.27278	1.40393	5			-117	0.213983	0.133068	5
-116.7	3.6363	2.2122	5.0606		3.5454	2.0303	3.29696	1.23171	5			-116.7	0.216275	0.116744	5
-116.3	3.4848	4	5.1819		4.2121	1.2122	3.6182	1.47904	5			-116.3	0.246723	0.140187	5
-115.9	1.1515	4.6667	3.0303		3.8788	1.091	2.76366	1.60725	5			-115.9	0.165728	0.152339	5
-115.5	1.0303	5	3.4546		3.5454	1.4546	2.89698	1.637	5			-115.5	0.178364	0.155158	5
-115.2	1	5.2122	2.8485		1.4242	2.0606	2.5091	1.66414	5			-115.2	0.1416	0.157731	5
-114.8	1.0303	2.6667	2.5152		0.9091	3.2425	2.07276	1.04375	5			-114.8	0.100243	0.0989287	5
-114.4	2.303	2.1516	4.1819		0.8485	3.2425	2.5455	1.25074	5			-114.4	0.14505	0.118548	5
-114	2.9394	3.4243	4.3031		0.8182	3.3031	2.95762	1.29662	5			-114	0.184112	0.122897	5
-113.6	3.1515	4.3637	4.9697		1.1515	2.0606	3.1394	1.57834	5			-113.6	0.201341	0.149598	5
-113.3	3.5151	3.1516	5.3637		2.3636	2.4546	3.36972	1.21392	5			-113.3	0.223171	0.115058	5
-112.9	3.7576	3.7576	5		2.1818	2.7879	3.49698	1.07557	5			-112.9	0.235233	0.101945	5
-112.5	2.9697	4.3334	4.2122		2.2121	2.4546	3.2364	0.98579	5			-112.5	0.210535	0.0934354	5
-112.1	2.303	3.5152	4.2122		2.0606	1.8485	2.7879	1.0252	5			-112.1	0.168025	0.097171	5
-111.7	3.1818	4.3637	3.2425		1.9697	1.7273	2.897	1.07002	5			-111.7	0.178366	0.101419	5
-111.4	3.0303	4.3637	1.9394		1	2.6667	2.60002	1.25466	5			-111.4	0.150218	0.118919	5
-111	2.8485	3.3637	2.2425		0.1818	1.8788	2.10306	1.2151	5			-111	0.103115	0.11517	5
-110.6	3.606	2.5152	1.9091		0.606	1.1819	1.96364	1.16821	5			-110.6	0.0899	0.110725	5
-110.2	3.3636	0.6667	2.4849		1.303	2.0303	1.9697	1.04335	5			-110.2	0.0904744	0.0988915	5
-109.8	3.7273	1.3031	2.3334		1.1818	2.0606	2.12124	1.02225	5			-109.8	0.104838	0.0968916	5
-109.5	3.2727	2.3637	4		1.9394	1.5758	2.63032	0.993623	5			-109.5	0.153089	0.0941778	5
-109.1	2.9394	3.2425	2.8788		1.4242	1.9091	2.4788	0.773325	5			-109.1	0.138728	0.0732975	5
-108.7	2.7576	4.2122	3.5758		0.8788	1.394	2.56368	1.41303	5			-108.7	0.146773	0.13393	5
-108.3	2.697	4.2122	3.3637		0.8788	1.0606	2.44246	1.44914	5			-108.3	0.135284	0.137353	5
-108	4.1818	4.1819	4.6667		1.8485	0	2.97578	1.99339	5			-108	0.185833	0.188938	5
-107.6	2.5757	5.0304	4.9697		1.6363	0.2728	2.89698	2.08725	5			-107.6	0.178364	0.197835	5
-107.2	2.3333	3.6364	4.7879		1.1515	1.3637	2.65456	1.54466	5			-107.2	0.155387	0.146406	5
-106.8	1.9394	2.6061	5.8182		1.3939	1.1819	2.5879	1.888	5			-106.8	0.149069	0.178949	5
-106.4	1.4545	1.3637	6.3334		1.8788	1.6364	2.53336	2.13339	5			-106.4	0.143899	0.202207	5
-106.1	1.2121	0.394	2.3637		2.8182	3.0303	1.96366	1.12435	5			-106.1	0.0899019	0.106569	5
-105.7	0	1.5758	3.4849	3.0606	2.5454	4.1516	2.46972	1.49082	6			-105.7	0.137867	0.141304	6
-105.3	0.3333	1.4243	3.3031	2.4849	1.2727	2.1819	1.83337	1.04288	6			-105.3	0.0775524	0.0988463	6
-104.9	1.0606	1.6061	1.6061	1.3031	1.1212	2.091	1.46468	0.384615	6			-104.9	0.0426078	0.0364547	6
-104.5	1.2424	2.1213	1.7879	2.0303	2.3333	2.1213	1.93942	0.38428	6			-104.5	0.0876041	0.0364229	6
-104.2	1.3333	1.697	2.394	2	2.0303	1.7576	1.8687	0.359937	6			-104.2	0.0809014	0.0341156	6
-103.8	4.2727	0.394	2.7576	3.697	1.7879	1.5455	2.40912	1.44537	6			-103.8	0.132123	0.136995	6
-103.4	5.1212	1.4849	2.7273	2.0303	1.5151	2.8788	2.62627	1.35582	6			-103.4	0.152705	0.128508	6
-103	5.303	2.8788	3.4546	2.0303	1.0909	2.6364	2.899	1.42696	6			-103	0.178556	0.135251	6
-102.7	6.1515	4.5758	2.7576	3.4849	0.8788	4	3.64143	1.77425	6			-102.7	0.248925	0.168168	6
-102.3	6	4.2425	2.3637	4.697	0.4545	2.1819	3.32327	2.01744	6			-102.3	0.218768	0.191218	6
-101.9	5.1818	4.1819	1.697	3.9394	0.9091	1.9091	2.96972	1.69079	6			-101.9	0.185258	0.160257	6
-101.5	4.8485	2.8485	1.6364	3.0303	1.5757	1.7576	2.61617	1.264	6			-101.5	0.151748	0.119805	6
-101.1	2.2121	2.7879	1.9394	1.5152	0.8182	1.6061	1.81315	0.670344	6			-101.1	0.0756362	0.0635367	6
-100.8	1.4242	1.3031	3.0303	3.4546	0.7879	2.9394	2.15658	1.11348	6			-100.8	0.108188	0.105538	6
-100.4	1.0303	0.8182	2.4849	2.9697	0.4848	3.697	1.91415	1.31483	6			-100.4	0.0852092	0.124622	6
-100	1.8788	0.9697	2.8788	2.4546	1.7575	4.3031	2.37375	1.14718	6			-100	0.128771	0.108732	6
-99.6	1.5151	0.8788	3.5152	3.1819	1.6969	4.2425	2.50507	1.32477	6			-99.6	0.141218	0.125565	6
-99.2	1.303	1.3334	3.7879	5.4849	2.3636	2.9697	2.87375	1.5977	6			-99.2	0.176162	0.151433	6
-98.9	1.7879	2.5758	1.3637	4.0909	3.303	1.4546	2.42932	1.09933	6			-98.9	0.134038	0.104197	6
-98.5	3.8788	2.0607	0.4546	3.5455	3.2727	0.9697	2.36367	1.42816	6			-98.5	0.127815	0.135364	6
-98.1	4.4242	2.6061	0.5758	3.697	3.4848	1.2122	2.66668	1.50404	6			-98.1	0.156536	0.142557	6
-97.7	3.606	3.0607	1.2122	4.8788	3	1.3334	2.84852	1.39549	6			-97.7	0.173771	0.132267	6
-97.3	3	2.5152	0.8788	6	3.8788	1.6061	2.97982	1.81369	6			-97.3	0.186216	0.171905	6
-97	3.9091	1.9697	1.9394	3.7273	1.7879	2.1516	2.58083	0.967118	6			-97	0.148399	0.0916656	6
-96.6	4.1212	2.8182	2.6667	3.4546	1.8788	2.6667	2.93437	0.768144	6			-96.6	0.181908	0.0728064	6
-96.2	5.606	3.8485	2.6364	5.0303	1.5454	2.8485	3.58585	1.53916	6			-96.2	0.243657	0.145885	6
-95.8	3.9394	3.7576	2.8485	3.6061	0.606	3.0303	2.96465	1.23056	6			-95.8	0.184778	0.116635	6
-95.5	3.303	3.3334	2.7879	1.7273	0.8788	3.2728	2.55053	1.02269	6			-95.5	0.145527	0.0969331	6
-95.1	3.1212	2.9394	2.9091	1.9697	1.2727	1.9697	2.36363	0.735316	6			-95.1	0.127812	0.0696949	6
-94.7	3.8182	2.4546	2.9091	2.3334	3.2424	2.091	2.80812	0.645547	6			-94.7	0.169941	0.0611864	6
-94.3	2.5454	1.1516	2.6667	1.9697	4.4242	2	2.4596	1.102	6			-94.3	0.136908	0.10445	6
-93.9	2.0606	0.6667	4.1213	1.697	3.8485	3.3031	2.6162	1.35719	6			-93.9	0.151751	0.128638	6
-93.6	1.6363	1.394	5.1819	2.4546	2.1818	4.4243	2.87882	1.55609	6			-93.6	0.176642	0.147489	6
-93.2	1	1.1819	4.4849	2.8182	2.2727	5.7879	2.92427	1.88735	6			-93.2	0.18095	0.178887	6
-92.8	2.4848	0.4849	4.4849	4.3334	1.7575	4.4243	2.99497	1.68204	6			-92.8	0.187651	0.159428	6
-92.4	4.0909	0.1213	3.7879	5.1819	2.1818	4.1213	3.24752	1.81205	6			-92.4	0.211589	0.17175	6
-92	2.7273	0.1516	3.7273	5.394	2.8788	2.9697	2.97478	1.70057	6			-92	0.185738	0.161184	6
-91.7	2.7576	1.3031	2.7273	5	3.3939	3.0303	3.03537	1.19676	6			-91.7	0.191481	0.113432	6
-91.3	1.9697	1.8485	2.3334	4.0606	3.2424	2.697	2.69193	0.84117	6			-91.3	0.158929	0.079728	6
-90.9	2.0909	2.6364	2.9394	3.0303	2.6666	2.8788	2.70707	0.338893	6			-90.9	0.160364	0.0321211	6
-90.5	2.6363	1.5758	2.0909	2.9394	1.9394	2.3334	2.25253	0.491477	6			-90.5	0.117282	0.0465833	6
-90.2	3.6666	3.2122	1.5758	2.394	1.3939	1.6667	2.3182	0.943727	6			-90.2	0.123506	0.0894486	6
-89.8	3.9394	2.5152	1.6667	1.697	1.2727	2.9697	2.34345	0.999113	6			-89.8	0.125899	0.0946982	6
-89.4	5.1818	2.8485	1.6667	1.7576	1.6363	2.1819	2.54547	1.37068	6			-89.4	0.145047	0.129916	6
-89	2.7879	2.2425	2.3031	2.1819	2.9091	2.8788	2.55055	0.341956	6			-89	0.145529	0.0324114	6
-88.6	2.1515	1.5455	4.3031	2.9394	3	2.1819	2.6869	0.961079	6			-88.6	0.158452	0.0910932	6
-88.3	3.0606	2.8182	4	2.5758	2.1818	3.0606	2.9495	0.612289	6			-88.3	0.183342	0.0580342	6
-87.9	1.2727	1.9394	5.0606	2.6364	2.8182	4.3334	3.01012	1.43507	6			-87.9	0.189087	0.136019	6
-87.5	2	2.1819	5.3334	2.5758	3.2424	4.0606	3.23235	1.277	6			-87.5	0.210151	0.121037	6
-87.1	3.4848	2	4.1819	2.0303	1.9697	2.5758	2.70708	0.927243	6			-87.1	0.160365	0.0878862	6
-86.7	2.2121	3.5455	3	2.8485	1.303	1.8788	2.46465	0.819586	6			-86.7	0.137387	0.0776822	6
-86.4	2.1818	3.7273	2.4243	3.5758	2.1212	3.5758	2.93437	0.766731	6			-86.4	0.181908	0.0726725	6
-86	3.4242	2.7879	3.8788	2.9394	1.5151	4.0606	3.101	0.924066	6			-86	0.197702	0.087585	6
-85.6	3.8485	4.1516	5.1819	1.2122	1.6969	3.6364	3.28792	1.52373	6			-85.6	0.215418	0.144422	6
-85.2	5.1818	3.0304	6	0.697	2.303	3.2425	3.40912	1.92901	6			-85.2	0.226906	0.182836	6
-84.8	5.5454	1.6364	4.9697	1.6364	2.3333	3	3.18687	1.6919	6			-84.8	0.20584	0.160362	6
-84.5	4.5454	1.0607	3.697	2.5152	1.2121	1.1213	2.35862	1.49183	6			-84.5	0.127337	0.141399	6
-84.1	3.9394	2.2122	4.3637	2.4243	0.1212	0.8788	2.32327	1.65731	6			-84.1	0.123986	0.157084	6
-83.7	2.2727	2.6667	4.3031	2.4243	0.8182	1.7576	2.37377	1.15068	6			-83.7	0.128773	0.109064	6
-83.3	1.8182	1.5152	3.697	3.8182	0.5757	3.3334	2.45962	1.34111	6			-83.3	0.13691	0.127113	6
-83	2.303	1.697	2.4849	3.394	2.5757	2.9091	2.56062	0.571687	6			-83	0.146483	0.0541858	6
-82.6	3.0909	3.2728	4.9697	1.7273	4.2121	2.7273	3.33335	1.13657	6			-82.6	0.219724	0.107727	6
-82.2	5.6666	4.0304	5.7273	1.6061	5	2.0303	4.01012	1.80953	6			-82.2	0.28387	0.171511	6
-81.8	5.606	4	5.5152	3.2122	2.303	2.3637	3.83335	1.47556	6			-81.8	0.267115	0.139857	6
-81.4	7.0606	3.091	7.7273	2.8182	1.3636	3.0606	4.18688	2.57319	6			-81.4	0.300624	0.243893	6
-81.1	6.9091	2.6667	5.2728	2.4243	2.4848	3.3334	3.84852	1.84097	6			-81.1	0.268553	0.174492	6
-80.7	5.7879	2.9091	4.394	2.8485	3.8788	4.0606	3.97982	1.08478	6			-80.7	0.280998	0.102818	6
-80.3	5.1818	1.3637	4.3031	2.6667	4.5151	2.2728	3.38387	1.4958	6			-80.3	0.224512	0.141775	6
-79.9	5.606	1.6667	2.7576	2.9091	3.9394	1.7576	3.10607	1.48287	6			-79.9	0.198182	0.140549	6
-79.5	5.303	1.5758	1.4849	2.2425	3.8485	2.5455	2.83337	1.48064	6			-79.5	0.172335	0.140338	6
-79.2	5.5151	1.6364	2.9091	2.8182	2.8485	2.7273	3.07577	1.28758	6			-79.2	0.19531	0.12204	6
-78.8	4.1212	2.9091	4.0909	3.2728	1.8485	2.7879	3.17173	0.862997	6			-78.8	0.204406	0.0817968	6
-78.4	4.303	5.0607	3.7576	2.394	1.8182	1.8485	3.197	1.36932	6			-78.4	0.206801	0.129788	6
-78	3.5454	4.1213	4.6667	0.9394	2.5151	1.7576	2.92425	1.43687	6			-78	0.180949	0.13619	6
-77.7	4.1212	2.7576	4.2122	0.9697	3.2727	3.6061	3.15658	1.20017	6			-77.7	0.20297	0.113755	6
-77.3	4.2727	1.6364	3.7576	1.5758	3.2121	3.8182	3.04547	1.16478	6			-77.3	0.192438	0.1104	6
-76.9	2.2727	1.6667	3.1213	3	5.303	1.9091	2.8788	1.32114	6			-76.9	0.176641	0.125221	6
-76.5	1.9394	0.8182	1.8485	2.7273	4.7879	2.3637	2.41417	1.32874	6			-76.5	0.132602	0.125941	6
-76.1	2.8788	1.1516	1.7879	3.8485	2.7879	4.091	2.75762	1.14045	6			-76.1	0.165155	0.108095	6
-75.8	3.8485	1.4243	2.0909	4.9697	1.7575	4.4849	3.09597	1.52331	6			-75.8	0.197224	0.144383	6
-75.4	5.6363	3.1516	3.0909	4	2.606	6.0303	4.08585	1.43142	6			-75.4	0.291048	0.135673	6
-75	7.0909	2.4546	3.1819	2.3334	2.7879	4.2122	3.67682	1.80423	6			-75	0.252279	0.171009	6
-74.6	5.4848	2.7879	3.4849	1	5.6363	2.5152	3.48485	1.80161	6			-74.6	0.234084	0.170761	6
-74.2	5.3333	2.5758	3.9394	0.3031	5.3636	3.394	3.48487	1.90322	6			-74.2	0.234085	0.180392	6
-73.9	4.5151	3.5152	4.1213	0.6364	3	3.2425	3.17175	1.36284	6			-73.9	0.204407	0.129173	6
-73.5	4.303	3.8788	3.3637	2.697	1.303	2.0303	2.9293	1.1388	6			-73.5	0.181427	0.107938	6
-73.1	3.8788	5.0304	3.7273	2.8788	2.4545	1.7879	3.29295	1.15675	6			-73.1	0.215895	0.109639	6
-72.7	4.5151	4.0304	4.3031	1.9394	3.3939	1.3031	3.2475	1.33021	6			-72.7	0.211587	0.12608	6
-72.3	3.8788	3.4243	6.2122	0.2728	4.0303	1.3334	3.19197	2.11311	6			-72.3	0.206324	0.200285	6
-72	2.7879	1.5152	5.8788	1.4546	2.7879	1.8182	2.7071	1.66447	6			-72	0.160367	0.157762	6
-71.6	3.1515	1.9697	5.6667	3.1213	1.9091	3.2425	3.1768	1.36175	6			-71.6	0.204886	0.12907	6
-71.2	4	2.7273	4.1516	1.9091	1.7879	4.2728	3.14145	1.14541	6			-71.2	0.201535	0.108564	6
-70.8	3.6666	4.0607	5.0606	1.6061	3.1515	3.1213	3.44447	1.14985	6			-70.8	0.230256	0.108986	6
-70.5	3.5454	3.2728	5.5152	2.9697	2.4848	3.8788	3.61112	1.04842	6			-70.5	0.246052	0.099372	6
-70.1	3.0606	5.091	5.0606	3.3637	3.0606	2.7879	3.7374	1.05265	6			-70.1	0.258021	0.099773	6
-69.7	3.1212	4.5758	4.0606	3.3637	3.4848	3.3637	3.66163	0.546945	6			-69.7	0.25084	0.0518406	6
-69.3	4.5151	3.1516	3.2122	3.3334	3.303	3.6364	3.52528	0.513025	6			-69.3	0.237916	0.0486257	6
-68.9	4.7273	2.3031	4.0606	3.3031	2.6363	4.091	3.52023	0.936449	6			-68.9	0.237437	0.0887587	6
-68.6	4	2.6667	3.8485	3.2122	1.5757	4.1213	3.2374	0.982228	6			-68.6	0.21063	0.0930978	6
-68.2	2.7273	4.2728	2.9091	3.1213	3.5757	3.8485	3.40912	0.594051	6			-68.2	0.226906	0.0563055	6
-67.8	3.5757	5	3.6667	3.5455	2.9394	5.9394	4.11112	1.12337	6			-67.8	0.293443	0.106475	6
-67.4	4.303	4.3334	3.5758	3.2425	3.5757	5.8788	4.15153	0.951721	6			-67.4	0.297273	0.0902062	6
-67	4.2121	5.2728	4.394	2.9697	2.5757	3.394	3.80305	1.00448	6			-67	0.264243	0.0952068	6
-66.7	5.2727	3.2122	3.9697	2.8485	2.8182	3.4546	3.59598	0.925419	6			-66.7	0.244617	0.0877133	6
-66.3	6.4545	3.0607	4.6667	2.6667	3.5757	4.3031	4.12123	1.36475	6			-66.3	0.294402	0.129354	6
-65.9	7	4.0607	6	2.3334	1.6666	4.1516	4.20205	2.04959	6			-65.9	0.302062	0.194264	6
-65.5	6.4545	3.3637	6.697	3.4243	2.4848	2.9394	4.22728	1.85178	6			-65.5	0.304453	0.175516	6
-65.2	5.7273	2.9091	5.2728	3.9394	3.2727	1.8182	3.82325	1.47642	6			-65.2	0.266158	0.139938	6
-64.8	3.9697	1.9091	6.7879	2.8788	3.2121	3.7879	3.75758	1.65623	6			-64.8	0.259934	0.156981	6
-64.4	3.3939	2.6061	4.2728	2.8788	4.0606	5.2728	3.7475	0.988229	6			-64.4	0.258978	0.0936665	6
-64	6.2424	3.0607	5.1819	3.8485	4.2727	5.6364	4.7071	1.19019	6			-64	0.349931	0.112808	6
-63.6	5.5454	4.394	6.8788	4.1516	3.6969	4.8182	4.91415	1.14902	6			-63.6	0.369556	0.108907	6
-63.3	5.1212	7.5152	5.8485	4.394	7.1212	4.0606	5.67678	1.41858	6			-63.3	0.44184	0.134456	6
-62.9	4.5151	6.9394	6.7879	3.3637	3.9697	5.7273	5.21718	1.49519	6			-62.9	0.398278	0.141717	6
-62.5	3.7879	8.0304	4.9091	2.6364	3.606	5.0303	4.66668	1.87216	6			-62.5	0.346101	0.177448	6
-62.1	3.697	7.7273	4.2728	2.0303	5.9394	7.1516	5.1364	2.1856	6			-62.1	0.390621	0.207156	6
-61.7	5.0909	7.394	5.3334	2.3334	8.3636	6.6061	5.85357	2.12053	6			-61.7	0.458596	0.200989	6
-61.4	5.606	8.2728	3.9697	1.5455	9.2424	6.8788	5.9192	2.84717	6			-61.4	0.464817	0.269861	6
-61	5.1515	6.6364	4.6667	3.4546	7.4242	4.6364	5.3283	1.45344	6			-61	0.40881	0.13776	6
-60.6	5.7576	3.4546	6.2728	4	3.4242	3.8182	4.45457	1.23912	6			-60.6	0.325996	0.117446	6
-60.2	7.6666	3.7879	5.6364	4.8788	3.3636	2.394	4.62122	1.87658	6			-60.2	0.341791	0.177867	6
-59.8	10.7273	4.7273	4.8788	3.394	3.5151	2.2728	4.91922	3.00245	6			-59.8	0.370036	0.284579	6
-59.5	13.4242	4.2425	4.1516	4.4243	4.7879	2.1819	5.5354	3.97137	6			-59.5	0.428439	0.376415	6
-59.1	12.9091	3.5152	5.5455	6.0909	5.0303	2.6061	5.94952	3.64879	6			-59.1	0.46769	0.34584	6
-58.7	10.8485	2.8788	3.8788	5.6667	6.2424	4.5758	5.68183	2.805	6			-58.7	0.442319	0.265864	6
-58.3	6.7576	2.4243	4.2728	4.8485	7.303	5.4546	5.1768	1.76624	6			-58.3	0.39445	0.167409	6
-58	4.5454	3.2728	6.0303	4.4243	5.5757	6.1516	5.00002	1.11718	6			-58	0.377695	0.105889	6
-57.6	4.2424	3.9091	7.4546	4	5.7879	5.9394	5.22223	1.41393	6			-57.6	0.398757	0.134016	6
-57.2	5.3636	4.7576	7.2122	3.0909	6.9091	5.3031	5.43942	1.50383	6			-57.2	0.419342	0.142536	6
-56.8	4.2424	6.6667	7.0303	2.8788	5.0606	3.2728	4.8586	1.72281	6			-56.8	0.364291	0.163292	6
-56.4	5.2121	9.9394	4.4849	3.1819	5.2424	3.2425	5.2172	2.48507	6			-56.4	0.39828	0.235541	6
-56.1	6.2424	8.6364	4.7879	2.1516	5.3333	2.394	4.92427	2.44103	6			-56.1	0.370515	0.231367	6
-55.7	5.4545	7.2425	5.5758	1.6061	4.5151	3.9697	4.72728	1.89398	6			-55.7	0.351844	0.179516	6
-55.3	6.4848	6.6364	5.3031	2.0606	4.9394	4.697	5.02022	1.65574	6			-55.3	0.379609	0.156935	6
-54.9	6.9091	5.7576	5.3334	4.0909	7.7575	5.9394	5.96465	1.26958	6			-54.9	0.469125	0.120334	6
-54.5	4.4545	6.7576	7.0606	4.2122	6.8485	5.5758	5.8182	1.26374	6			-54.5	0.455244	0.11978	6
-54.2	5.7879	5.6061	7.8485	4.3334	5.0909	4.8182	5.58083	1.22992	6			-54.2	0.432746	0.116575	6
-53.8	6.6666	6.9091	8.0909	4.3334	6.4545	4.5758	6.17172	1.44763	6			-53.8	0.488751	0.13721	6
-53.4	6.303	7.5152	8.9394	2.8182	5.6969	4.9697	6.0404	2.11164	6			-53.4	0.476304	0.200146	6
-53	6.9091	8.0304	8.1819	2.7576	4.3939	4.8788	5.85862	2.18813	6			-53	0.459075	0.207396	6
-52.7	6.697	7.4546	6.4546	3.5152	5.9697	6.4546	6.09095	1.35207	6			-52.7	0.481096	0.128153	6
-52.3	5.0303	7.8182	6.4243	2.6364	6.4242	7.5758	5.98487	1.91842	6			-52.3	0.471041	0.181832	6
-51.9	6.7879	7.2425	7.8788	4.2728	5.9697	7	6.52528	1.26673	6			-51.9	0.522263	0.120064	6
-51.5	8.6666	7.1213	8.4243	3.6061	5.303	7.7576	6.81315	1.97908	6			-51.5	0.549547	0.187581	6
-51.1	7.1212	5.0607	8.3637	3.5758	3.1818	7.4546	5.79297	2.16352	6			-51.1	0.452852	0.205063	6
-50.8	5.8485	4.7273	6.9697	2.697	2.606	5.394	4.70708	1.75211	6			-50.8	0.34993	0.166069	6
-50.4	4.697	4.6364	6.7273	3.3637	4.303	4.091	4.6364	1.13172	6			-50.4	0.34323	0.107267	6
-50	4.6666	4.2425	9.0909	4.5152	5.0909	4	5.26768	1.90965	6			-50	0.403065	0.181001	6
-49.6	5.7879	4.2122	7.8485	5	5.0909	3.8182	5.29295	1.43146	6			-49.6	0.405459	0.135677	6
-49.2	5.5151	5.5152	8.9091	5.7879	4.3333	2.697	5.4596	2.04517	6			-49.2	0.421255	0.193845	6
-48.9	6.606	5.4243	7.5152	5.4243	4.0606	3.091	5.35357	1.61507	6			-48.9	0.411205	0.15308	6
-48.5	8.1212	6.7576	6.9091	6.697	4.6363	4.1213	6.20708	1.51774	6			-48.5	0.492103	0.143854	6
-48.1	11.303	7.7273	7.3637	6.9697	6.5757	5.7576	7.61617	1.92995	6			-48.1	0.625659	0.182925	6
-47.7	11.3636	6.3334	6.9091	5.8485	6.0303	7	7.24748	2.06845	6			-47.7	0.590715	0.196052	6
-47.3	8.9091	6.4849	4.6061	5.0606	5.1212	8.1213	6.38387	1.7839	6			-47.3	0.508859	0.169082	6
-47	7.3636	8.6364	4.9394	3.7273	3.5151	8.394	6.09597	2.32167	6			-47	0.481571	0.220053	6
-46.6	5.8182	8.7273	8.2122	5.5758	3.2424	9.4849	6.84347	2.3675	6			-46.6	0.552421	0.224397	6
-46.2	4.1818	7.8788	7.4243	6.7576	3.8485	6.8788	6.16163	1.71364	6			-46.2	0.487795	0.162423	6
-45.8	3.1212	6.2425	9	6.3334	5.606	4.9697	5.8788	1.92801	6			-45.8	0.460988	0.182741	6
-45.5	4.303	5.9091	8.0909	6.5758	8.3939	3.8182	6.18182	1.89125	6			-45.5	0.489708	0.179257	6
-45.1	6.3939	5.9394	6.6667	7.5455	9.9091	5.1516	6.93437	1.65858	6			-45.1	0.561037	0.157204	6
-44.7	8.8788	4.4243	6.6667	6.8182	6.6363	5.6061	6.50507	1.47741	6			-44.7	0.520347	0.140032	6
-44.3	9.9394	6.0304	6.1516	5.2425	6.5757	5.2728	6.5354	1.74682	6			-44.3	0.523222	0.165568	6
-43.9	9.4242	6.2425	6.697	4.7879	4.9091	5.7273	6.298	1.70121	6			-43.9	0.50072	0.161244	6
-43.6	12.606	7.091	7.1819	3.394	5.2121	7.3637	7.14145	3.08806	6			-43.6	0.580664	0.292693	6
-43.2	9.9394	7.3031	7.3031	5.0303	5.6666	6.6364	6.97982	1.70946	6			-43.2	0.565344	0.162026	6
-42.8	7.8182	7.8182	7.394	8.2728	4.9697	6.5152	7.13135	1.2139	6			-42.8	0.579707	0.115056	6
-42.4	8.2121	8.5455	7.0606	6.8485	4.8182	9.3031	7.46467	1.59081	6			-42.4	0.6113	0.150781	6
-42	4.697	6.697	6.2425	7.6667	7.1212	7.3031	6.62125	1.06393	6			-42	0.531359	0.100842	6
-41.7	6.0606	8.1213	6.8182	6.7879	8.1212	4.5152	6.7374	1.35907	6			-41.7	0.542368	0.128816	6
-41.3	7.9697	9.4243	8.1213	7	10.7575	4.3637	7.93942	2.18397	6			-41.3	0.656297	0.207002	6
-40.9	6.1212	8.2728	6.1819	6	9.8788	3.5455	6.6667	2.1733	6			-40.9	0.535667	0.20599	6
-40.5	4.3636	6.1213	4.2425	5.9697	11.5454	4.6667	6.15153	2.7631	6			-40.5	0.486838	0.261893	6
-40.2	5.6363	4.3637	3.3637	6.6364	8.9091	5	5.65153	1.94418	6			-40.2	0.439447	0.184273	6
-39.8	5.8182	5.5152	3.9091	4.7273	6.1515	7.5455	5.61113	1.24611	6			-39.8	0.435618	0.118109	6
-39.4	6.4242	7.0607	5.394	4.0606	5.7272	7.7576	6.07072	1.30898	6			-39.4	0.479178	0.124068	6
-39	7	8.2122	7.6667	3.697	6.8485	5.8485	6.54548	1.6083	6			-39	0.524177	0.152438	6
-38.6	8.1818	9.8182	9.6667	6.1819	6.2727	4.5758	7.44952	2.11248	6			-38.6	0.609864	0.200225	6
-38.3	11.0303	9.6364	10.1213	6.4243	4.6969	5.6061	7.91922	2.66253	6			-38.3	0.654383	0.252361	6
-37.9	13.4242	9.5758	10.5152	6.2425	6.2424	5.5455	8.59093	3.1093	6			-37.9	0.71805	0.294706	6
-37.5	10.697	6.8182	11.6061	5.3637	7.303	5.091	7.81317	2.73361	6			-37.5	0.644331	0.259098	6
-37.1	8.4848	5.2122	9.9091	6.7576	7.1818	4.5152	7.01012	2.00645	6			-37.1	0.568216	0.190176	6
-36.7	9.0606	4.3031	9.2425	8.3334	10.1515	6.3031	7.89903	2.18605	6			-36.7	0.65247	0.207199	6
-36.4	7.6363	4.2122	7.2425	8.6061	11.6666	8.9697	8.05557	2.44076	6			-36.4	0.667306	0.231341	6
-36	7.9394	4.3334	5.8485	7.2122	10.0909	9.4849	7.48488	2.17632	6			-36	0.613216	0.206277	6
-35.6	8.7576	7.2425	5.7273	7.0909	9.0606	8.8485	7.7879	1.32017	6			-35.6	0.641936	0.125129	6
-35.2	9.1212	6.7879	4.394	6.8788	7.8788	8.1819	7.2071	1.62863	6			-35.2	0.586887	0.154366	6
-34.8	10.4242	9.8182	4.6364	6.8485	7.7575	8.6061	8.01515	2.10937	6			-34.8	0.663476	0.199931	6
-34.5	10.4545	10.7273	6.697	6.4546	7.8182	8.1213	8.37882	1.82951	6			-34.5	0.697945	0.173405	6
-34.1	8.303	10.9394	8.0606	5.8485	6.1818	8.9394	8.04545	1.87299	6			-34.1	0.666348	0.177526	6
-33.7	8.8485	9.7879	8.4546	8.5152	5.7575	7.6364	8.16668	1.36989	6			-33.7	0.677838	0.129841	6
-33.3	8.3636	8.2122	10	8.5758	5.5151	6.1213	7.798	1.67142	6			-33.3	0.642894	0.158421	6
-33	7.8788	7.3637	11.4243	9	6.1818	6.8182	8.11113	1.88541	6			-33	0.672573	0.178703	6
-32.6	7.1818	6.091	9.7576	10.1819	5.4545	6.5758	7.54043	1.96999	6			-32.6	0.618481	0.18672	6
-32.2	7.4848	5.6061	10.2425	9.1516	4.4545	5.6667	7.10103	2.25908	6			-32.2	0.576834	0.214121	6
-31.8	7.8788	5.3031	10.9091	6.7576	5.6666	7.2122	7.2879	2.0158	6			-31.8	0.594545	0.191062	6
-31.4	8.1212	7.5152	9.4243	9.0303	5.5454	7.5758	7.8687	1.37415	6			-31.4	0.649595	0.130245	6
-31.1	8.8788	8	8.6061	8.394	10.0303	8.6061	8.75255	0.69085	6			-31.1	0.733368	0.0654803	6
-30.7	7.7273	11.1516	7.9394	9.2122	9.2727	6.4243	8.62125	1.62892	6			-30.7	0.720923	0.154393	6
-30.3	8.6363	13.4243	6.9697	8.394	9.4545	10.0606	9.4899	2.19488	6			-30.3	0.803256	0.208036	6
-29.9	9.1515	10.4849	5.8485	7.5152	10.1212	8.8182	8.65658	1.72899	6			-29.9	0.724272	0.163877	6
-29.5	9.8182	8.4849	5.6667	9.2122	7.8182	7.8182	8.1364	1.44286	6			-29.5	0.674968	0.136757	6
-29.2	10.7273	10.394	6.1819	7.9697	5.9091	9.091	8.37883	2.058	6			-29.2	0.697946	0.195062	6
-28.8	12.0303	9.6364	5.6667	8.1819	5.2121	11.3334	8.6768	2.84725	6			-28.8	0.726188	0.269868	6
-28.4	11.9394	9.9697	8.8788	7.3334	3.4545	10.2425	8.63638	2.96229	6			-28.4	0.722358	0.280772	6
-28	9.9697	9.4546	10.394	5.3637	3.1515	9	7.88892	2.93635	6			-28	0.651511	0.278314	6
-27.7	8.9697	7.2728	11.3334	5.9394	4.2121	8.8485	7.76265	2.51225	6			-27.7	0.639543	0.238116	6
-27.3	9.2424	6.3334	10.0606	7.0909	8.4545	8.4546	8.27273	1.36825	6			-27.3	0.68789	0.129686	6
-26.9	10.8182	9.394	7.5758	7.7273	10.1212	7.9091	8.92427	1.38	6			-26.9	0.749644	0.130799	6
-26.5	9.9394	9.9394	8.6667	8.4849	11.2727	10.091	9.73235	1.0275	6			-26.5	0.826236	0.0973888	6
-26.1	9.2727	8.6061	9.394	9	11.0909	11.5455	9.8182	1.20162	6			-26.1	0.834373	0.113892	6
-25.8	9.1212	9.6061	9.0606	6.1819	8.303	10.9091	8.86365	1.57139	6			-25.8	0.743898	0.14894	6
-25.4	9.1515	8.3334	9.5455	5.8182	7.7272	11.1213	8.61618	1.79582	6			-25.4	0.720443	0.170211	6
-25	8.6363	8.2122	10.6364	6.2425	6.6969	7.5758	8.00002	1.57273	6			-25	0.662041	0.149066	6
-24.6	7.7879	9.5152	8.9394	7.7576	6.3939	7.7879	8.03032	1.08638	6			-24.6	0.664913	0.102969	6
-24.2	6.2727	9.2122	8.8182	8.0606	5.5151	7.6061	7.58082	1.44234	6			-24.2	0.622309	0.136708	6
-23.9	6.9091	8.2728	7.5152	9.2425	5.1818	7.6061	7.45458	1.36791	6			-23.9	0.610344	0.129653	6
-23.5	8.9697	8.6667	8.8788	9.4243	5.7879	8.1516	8.31317	1.30489	6			-23.5	0.691722	0.12368	6
-23.1	10.697	9.5455	9.6667	8.8485	7.5151	8.9697	9.20708	1.05767	6			-23.1	0.77645	0.100249	6
-22.7	9.5151	12.2122	8.0606	10.6061	9.5454	8	9.65657	1.59728	6			-22.7	0.819053	0.151394	6
-22.3	10.2424	10.1819	8.9394	10.2728	8.2121	8.4546	9.38387	0.958985	6			-22.3	0.793206	0.0908948	6
-22	10	9.8182	8.8182	8.5455	10.4545	8.0606	9.28283	0.940973	6			-22	0.78363	0.0891875	6
-21.6	9.3333	7.8182	9.9394	8.4546	13	10.091	9.77275	1.80528	6			-21.6	0.830065	0.171108	6
-21.2	8.8485	7.6667	11.4849	8.8182	13.7575	10.8788	10.2424	2.23205	6			-21.2	0.874583	0.211559	6
-20.8	10.0303	7.1516	13.1819	8.2425	12.9091	10.2122	10.2879	2.42232	6			-20.8	0.878895	0.229592	6
-20.5	14.606	8.5455	11.4243	7.0303	12.3333	11.091	10.8384	2.70539	6			-20.5	0.93107	0.256423	6
-20.1	13.0909	9.7879	9.0303	7.0909	10.2727	11.9394	10.202	2.12568	6			-20.1	0.870752	0.201477	6
-19.7	11.2121	11.1819	9.6061	6.6061	9.1212	13.9091	10.2728	2.45547	6			-19.7	0.877456	0.232735	6
-19.3	8.303	15.4849	9.8485	6.1819	9.6666	10.0606	9.92425	3.08691	6			-19.3	0.844424	0.292585	6
-18.9	7.0606	15.5758	11.1213	7.0606	11.6363	9	10.2424	3.25428	6			-18.9	0.874583	0.308448	6
-18.6	7.1212	13.8788	15.5152	8.697	11.7575	9.5758	11.0909	3.21173	6			-18.6	0.955004	0.304415	6
-18.2	8.2121	11.4243	13.2728	10.1516	11.4848	14.7576	11.5505	2.29669	6			-18.2	0.998567	0.217685	6
-17.8	6.3939	10.7879	10.2728	11.0303	9.606	9.7273	9.63637	1.68505	6			-17.8	0.817138	0.159712	6
-17.4	8.1818	12.7576	10.394	9.394	11.5151	10.6364	10.4798	1.59699	6			-17.4	0.897082	0.151366	6
-17	9.4545	8.9394	11	8.6364	13.2424	10.8788	10.3586	1.72022	6			-17	0.885592	0.163046	6
-16.7	10.5757	6.5758	9.6667	8.5455	10.3333	12.7576	9.74243	2.07849	6			-16.7	0.827191	0.197004	6
-16.3	10.4242	11.3031	9.6667	9.3031	10.2424	13.6061	10.7576	1.55523	6			-16.3	0.923411	0.147408	6
-15.9	10.5454	11.9091	11.1213	10.3334	8.0606	12.1213	10.6819	1.46849	6			-15.9	0.916231	0.139186	6
-15.5	10.3333	11.6667	11.4849	11.7879	9.1212	9.1516	10.5909	1.23995	6			-15.5	0.907614	0.117525	6
-15.2	11.606	14.3637	8.6061	11.4849	12.2121	6.8182	10.8485	2.70061	6			-15.2	0.932027	0.25597	6
-14.8	11.303	13.9091	8.7273	12.0909	10.0303	7.4546	10.5859	2.34056	6			-14.8	0.907134	0.221843	6
-14.4	11.6363	14.6061	10.4546	11.3637	10.1515	7.2122	10.9041	2.40211	6			-14.4	0.937294	0.227678	6
-14	13.1515	12.3334	11.2728	10.8788	10.2727	6.6667	10.7627	2.25674	6			-14	0.92389	0.213899	6
-13.6	13.4242	14.0607	11.8788	10	8.9697	5.9394	10.7121	3.04143	6			-13.6	0.919102	0.288274	6
-13.3	13.0909	15.9697	12.2122	8.5152	11.6363	6.4546	11.3132	3.38203	6			-13.3	0.976067	0.320556	6
-12.9	10.2121	12.9697	13.1516	10.0303	11.2727	10.9697	11.4344	1.34265	6			-12.9	0.987555	0.127259	6
-12.5	9.0909	7.8788	12.2122	7.394	12.7272	14.5758	10.6465	2.92844	6			-12.5	0.912879	0.277565	6
-12.1	8.0303	6.3334	12.0303	7.1516	10.6363	14.5758	9.79295	3.1826	6			-12.1	0.83198	0.301654	6
-11.7	8.3333	6.5758	9.9091	7.2728	14.1515	11.6364	9.64648	2.86747	6			-11.7	0.818097	0.271785	6
-11.4	10.3636	8	9.697	8.5758	14.3333	11.1819	10.3586	2.26518	6			-11.4	0.885593	0.214699	6
-11	7.9091	7.697	7	9.6061	12.8485	9.1213	9.03033	2.10121	6			-11	0.759697	0.199157	6
-10.6	7.9394	9.4849	8.2425	10.2122	10.8182	10.9091	9.60105	1.27955	6			-10.6	0.813791	0.121278	6
-10.2	8.9697	11.4546	8.5455	10.6667	7.8485	12.9091	10.0657	1.93925	6			-10.2	0.85783	0.183806	6
-9.8	11.4848	14.4546	10.1819	9.6364	6.6363	11.0606	10.5758	2.55592	6			-9.8	0.906177	0.242256	6
-9.5	12.5757	13.7576	10.9394	9	6.3939	11.4546	10.6869	2.64293	6			-9.5	0.916707	0.250503	6
-9.1	11.1818	13.1819	8.5758	9.3334	9.0909	9.1516	10.0859	1.76044	6			-9.1	0.859746	0.166859	6
-8.7	10.0606	14.4546	10.6667	8.8788	9.0606	9.1213	10.3738	2.11495	6			-8.7	0.887031	0.20046	6
-8.3	11.4242	10	9	8.9697	9.4545	10.3031	9.85858	0.933736	6			-8.3	0.8382	0.0885016	6
-8	11.8485	10.9697	9.8788	8.2122	9.9394	8.7576	9.93437	1.3483	6			-8	0.845383	0.127795	6
-7.6	11.4848	11.5758	9.9394	6.9394	8.7272	7.4849	9.35858	1.97666	6			-7.6	0.790809	0.187353	6
-7.2	13.7879	11.0304	7.2728	6.8485	8.9697	6.9091	9.1364	2.78998	6			-7.2	0.76975	0.26444	6
-6.8	10.8182	11.6061	7.1213	5.5758	8.0303	5.7273	8.1465	2.5547	6			-6.8	0.675925	0.24214	6
-6.4	9.5151	12.5152	10.394	7.394	8.3333	7.9394	9.3485	1.89658	6			-6.4	0.789854	0.179762	6
-6.1	10.1818	11.0304	8.4849	7.5455	10.2727	8.7273	9.37377	1.32333	6			-6.1	0.792248	0.125428	6
-5.7	9.606	9.7273	6.6667	6.6061	10.2424	8.7879	8.60607	1.59554	6			-5.7	0.719484	0.151229	6
-5.3	7.606	9.0607	8.6364	7.2122	10.5454	11.2122	9.04548	1.58398	6			-5.3	0.761133	0.150134	6
-4.9	6.7879	10.2728	12.9697	9.8788	8.9697	10.1819	9.84347	2.00865	6			-4.9	0.836768	0.190384	6
-4.5	8.9394	9.5758	10.6061	9.7576	10.8485	10.6061	10.0556	0.748292	6			-4.5	0.856873	0.0709248	6
-4.2	10.4242	11.5152	9.7273	10.5758	9.8485	10.1213	10.3687	0.648636	6			-4.2	0.886552	0.0614791	6
-3.8	10.1515	10.6061	9.1819	7.7273	9.5151	10.5152	9.61618	1.08087	6			-3.8	0.815225	0.102448	6
-3.4	9.4848	9.3637	10.7879	6.2425	9.5151	11.1516	9.42427	1.73103	6			-3.4	0.797035	0.164071	6
-3	9.4545	9.9697	11.0303	5.4243	9.1818	9.8788	9.15657	1.93457	6			-3	0.771662	0.183363	6
-2.7	11.3333	9.6061	10.0909	5.9394	10.5454	9.7879	9.5505	1.87402	6			-2.7	0.809	0.177624	6
-2.3	11.5151	8.4546	10.0606	6.5758	11.7575	10.7273	9.84848	1.99462	6			-2.3	0.837243	0.189055	6
-1.9	11.606	6.2728	10.4243	7.8485	13.5454	14.9697	10.7778	3.31416	6			-1.9	0.925324	0.314124	6
-1.5	13.5151	6.1516	9.4546	11.4849	11.5151	13.7576	10.9798	2.83984	6			-1.5	0.944473	0.269166	6
-1.1	15.8485	7.697	12	11.2728	11.4242	9.8182	11.3435	2.6967	6			-1.1	0.978939	0.2556	6
-0.8	18.606	10.5152	12.6667	10.0303	10.5151	7.0606	11.5656	3.88944	6			-0.8	1	0.36865	6
-0.4	14.5454	13.394	12.4849	9.0909	7.2121	7.7273	10.7424	3.12446	6			-0.4	0.921974	0.296144	6
0	13.5757	12.9697	9.7273	9.8788	6.0303	7.394	9.9293	2.97367	6			0	0.844903	0.281851	6
0.4	13.4545	12.9697	7.8182	12.6061	6.2424	6.5455	9.9394	3.41572	6			0.4	0.84586	0.32375	6
0.8	11.2727	12.2425	4.8182	11.6364	6.7272	6.7273	8.90405	3.17467	6			0.8	0.747728	0.300902	6
1.1	10.6666	9.5455	6.9091	11.6061	9.1818	8.6061	9.4192	1.63539	6			1.1	0.796555	0.155006	6
1.5	8.3636	8.3031	7	10.0606	10.3939	7.1516	8.54547	1.42376	6			1.5	0.71374	0.134947	6
1.9	8.3939	9.9697	6.1516	7.4849	10.0909	5.4546	7.92427	1.92527	6			1.9	0.654862	0.182481	6
2.3	11.8182	9.6667	5.0606	7.394	10.5454	6.8788	8.56062	2.53828	6			2.3	0.715176	0.240584	6
2.7	11.5757	9.1213	5.1516	7.5152	7.6363	7.0606	8.01012	2.16358	6			2.7	0.662999	0.205069	6
3	12	9.5758	4.3031	7.2425	6.1818	6.5758	7.6465	2.73161	6			3	0.628534	0.258908	6
3.4	8.9394	9.4546	4.3031	10.3334	6	8.8788	7.98488	2.31867	6			3.4	0.660607	0.219768	6
3.8	7.3636	9.9091	5.2728	10.394	5.606	9.3031	7.97477	2.22009	6			3.8	0.659648	0.210425	6
4.2	6.5151	10.3334	5.3637	8.8788	5	9.1516	7.54043	2.21048	6			4.2	0.618481	0.209514	6
4.5	5.8485	9.5455	3.6364	7.6364	5.3939	7.4849	6.59093	2.06567	6			4.5	0.528485	0.195789	6
4.9	6.6363	7.1213	5.3637	6.8182	5.0606	7.6364	6.43942	1.01373	6			4.9	0.514124	0.0960839	6
5.3	6.4545	7.8788	5.5758	7.1819	4.6666	6.697	6.4091	1.14655	6			5.3	0.511251	0.108673	6
5.7	6.8485	8.1819	6.2425	6.1819	6.0606	5.9091	6.57075	0.852049	6			5.7	0.526572	0.0807591	6
6.1	6.7576	9.6061	5.6061	5.0303	9.1515	4.7879	6.82325	2.098	6			6.1	0.550505	0.198853	6
6.4	8.1818	7.8182	5	6.3637	6.5757	5.7879	6.62122	1.20493	6			6.4	0.531356	0.114206	6
6.8	8.4848	9.9697	5.8182	6.4849	6.1818	6.7576	7.28283	1.60835	6			6.8	0.594065	0.152443	6
7.2	7.6363	10.3637	5.3334	8.0909	6.0909	6.1213	7.27275	1.83517	6			7.2	0.593109	0.173941	6
7.6	6.0303	9	6.0606	7.2425	8.0303	5.6667	7.00507	1.32066	6			7.6	0.567738	0.125175	6
8	6.7273	10.3334	5.1516	5.394	8.1515	7.0303	7.13135	1.9186	6			8	0.579707	0.181849	6
8.3	6.8788	11.7576	6.1819	4.6364	7.2121	7.9697	7.43942	2.39717	6			8.3	0.608906	0.227209	6
8.7	7.9697	13.5455	8.0606	6.0909	5.8485	7.3637	8.14648	2.80382	6			8.7	0.675924	0.265752	6
9.1	7.0909	10.1516	7.6061	7.8485	7.8182	6.9091	7.90407	1.16635	6			9.1	0.652947	0.110549	6
9.5	7.4545	7.4849	6.1516	8.0303	7.2424	9.0303	7.56567	0.946995	6			9.5	0.620873	0.0897583	6
9.8	9.4545	7.091	5.6061	7.1819	6.8182	8.8788	7.50508	1.41712	6			9.8	0.61513	0.134318	6
10.2	10.8788	7	5.0606	5.9394	3.7272	8.0606	6.77777	2.50882	6			10.2	0.546194	0.237792	6
10.6	12.0606	5.0304	3.6061	4.1819	4.1515	6.7273	5.95963	3.18256	6			10.6	0.468649	0.30165	6
11	11.2424	5.3334	4.1213	2.6667	4.5757	8.6364	6.09598	3.2091	6			11	0.481573	0.304165	6
11.4	7.2727	7.1516	5.6667	1.6061	4.4242	9.2122	5.88892	2.64918	6			11.4	0.461947	0.251095	6
11.7	5.6363	8.4243	7.2425	2.4546	2.8788	7.4243	5.6768	2.50068	6			11.7	0.441842	0.23702	6
12.1	4.697	8.7879	10.9091	5	3.5757	5.6364	6.43435	2.80881	6			12.1	0.513644	0.266225	6
12.5	5.2424	9.2728	7.6667	6.8788	4.8182	4.4243	6.38387	1.88842	6			12.5	0.508859	0.178989	6
12.9	5.7576	6.8485	7.7576	6.0909	6.6969	4.1213	6.21213	1.23461	6			12.9	0.492582	0.117019	6
13.3	9.1515	8	6.5455	4.7879	4.8182	5.2425	6.42427	1.82149	6			13.3	0.512688	0.172645	6
13.6	7.8485	5.7273	5.6364	5.697	6.4848	5.1516	6.09093	0.961305	6			13.6	0.481094	0.0911146	6
14	9.7879	4.0304	5.394	4.394	4.2727	4	5.31317	2.25065	6			14	0.407376	0.213322	6
14.4	9.6363	4.091	6.0909	4.1819	5.0909	5.1819	5.71215	2.05812	6			14.4	0.445192	0.195073	6
14.8	8.5151	3.7273	6.394	4.4546	4.1818	6.3334	5.60103	1.81639	6			14.8	0.43466	0.172161	6
15.2	5.7576	3.5455	4.6667	6.0606	3.7575	3.4849	4.54547	1.14239	6			15.2	0.334611	0.108278	6
15.5	5.9394	5.4849	3.7576	6.1516	5.6969	3.3637	5.06568	1.1937	6			15.5	0.383919	0.113142	6
15.9	5.4242	5.697	3.7879	5.7879	5.2424	3.2728	4.8687	1.06717	6			15.9	0.365248	0.101149	6
16.3	5.5757	6.7879	3.8788	6.0606	5.7272	3.3637	5.23232	1.32608	6			16.3	0.399712	0.125689	6
16.7	5.7879	5.0607	4.8485	6.8788	5.3333	5.5455	5.57578	0.720668	6			16.7	0.432267	0.0683065	6
17	6.4848	4.1516	5.4243	4.2728	5.3939	6.3334	5.34347	0.985755	6			17	0.410248	0.093432	6
17.4	10.0606	4.9697	5.394	4.4243	3.8485	5.697	5.73235	2.22221	6			17.4	0.447107	0.210626	6
17.8	8.0909	5.5455	4.4546	4.5455	5.4545	6.2122	5.7172	1.33754	6			17.8	0.445671	0.126775	6
18.2	6.7273	7.3031	7.1516	6.4546	8.9091	3.9091	6.74247	1.63016	6			18.2	0.542848	0.15451	6
18.6	5.7576	5.2728	7.0303	5.6667	7.5757	3.0303	5.72223	1.5874	6			18.6	0.446148	0.150457	6
18.9	4.1515	4.7879	6.3637	3.7576	5.7575	1.5455	4.39395	1.70128	6			18.9	0.32025	0.161251	6
19.3	2.7576	7.0607	3.9394	3.4546	4.0606	2.4243	3.94953	1.65432	6			19.3	0.278127	0.1568	6
19.7	3.1515	6.697	3.9697	4.697	5.4545	4	4.66162	1.26251	6			19.7	0.34562	0.119663	6
20.1	3.4242	6.1213	2.9091	4.0606	5.6969	5.0606	4.54545	1.28409	6			20.1	0.33461	0.121709	6
20.5	4.7273	5.3334	2.6667	6.1819	3.9697	6.9697	4.97478	1.54688	6			20.5	0.375303	0.146616	6
20.8	6.2424	5.091	3.6364	7.6364	4.5757	6.5152	5.61618	1.45325	6			20.8	0.436096	0.137742	6
21.2	8.2727	5.091	4.4546	8.3031	4.4242	4.8485	5.89902	1.86718	6			21.2	0.462904	0.176976	6
21.6	8.8182	5.3031	3.9091	6	4.1212	4.2728	5.40407	1.85376	6			21.6	0.415991	0.175703	6
22	6.8182	5.9091	4.394	5.1516	4.1515	4.6667	5.18185	1.0154	6			22	0.394929	0.0962416	6
22.3	4.7879	4.7879	5.0606	3.9394	3.2121	3.5152	4.21718	0.767193	6			22.3	0.303496	0.0727162	6
22.7	5.7879	4.394	4.6061	3.2122	3.5454	4.2122	4.29297	0.902942	6			22.7	0.310679	0.0855829	6
23.1	4.9091	5.1819	4.9394	2.394	4.6969	2.3334	4.07578	1.3352	6			23.1	0.290094	0.126553	6
23.5	5.8788	7.3031	4.7273	2.697	4.3636	2.3031	4.54548	1.89174	6			23.5	0.334613	0.179304	6
23.9	6.0909	5.9394	5.4849	3.0303	4.7272	3.6364	4.81818	1.2588	6			23.9	0.36046	0.119312	6
24.2	4.0606	5.5152	7.2425	3.394	6.2727	3.1516	4.93943	1.65954	6			24.2	0.371952	0.157294	6
24.6	5.5454	7.1819	6.7879	3.9394	4.2424	3.3031	5.16668	1.59162	6			24.6	0.393492	0.150858	6
25	3.3939	8.0304	6.2425	3.5758	3.6969	4.8788	4.96972	1.8462	6			25	0.374823	0.174987	6
25.4	4	6.5758	4.2122	4.2122	3.4242	6.2122	4.77277	1.29361	6			25.4	0.356155	0.122611	6
25.8	4.1212	4.1516	2.7576	4.1819	2.6666	7.0303	4.15153	1.57716	6			25.8	0.297273	0.149487	6
26.1	5.697	2.5758	2.0606	3.1516	3.0606	8.6667	4.20205	2.5221	6			26.1	0.302062	0.23905	6
26.5	6.6666	1.9091	2.2425	1.5455	3.7879	6.7273	3.81315	2.36092	6			26.5	0.265201	0.223773	6
26.9	6.606	2.8788	1.7273	2.5758	6.1515	2.5758	3.75253	2.07517	6			26.9	0.259455	0.196689	6
27.3	6.2727	3.091	2.4243	3.0303	5.4545	2.4243	3.78285	1.65711	6			27.3	0.262329	0.157065	6
27.7	6.0606	3.6364	3.6061	2.5455	5.3333	3.3637	4.09093	1.32529	6			27.7	0.29153	0.125614	6
28	6.8788	4.1516	4.8788	1.697	4.1515	3.0303	4.13133	1.74622	6			28	0.295359	0.16551	6
28.4	7.2424	3.8788	4.5758	1.7879	3.5454	3	4.00505	1.8417	6			28.4	0.283389	0.17456	6
28.8	6.0303	4.3637	4.8788	1.8788	3.2121	0.7273	3.51517	1.97216	6			28.8	0.236957	0.186926	6
29.2	5.2727	6	3.8788	2.4546	2.4545	2.2728	3.72223	1.6082	6			29.2	0.256583	0.152429	6
29.5	4.1212	5.3334	2.8788	2.4849	2.8485	2.1819	3.30812	1.19201	6			29.5	0.217333	0.112982	6
29.9	4.9394	5.2728	2.0909	4.0606	5.3939	3.1213	4.14648	1.3219	6			29.9	0.296795	0.125293	6
30.3	5.8182	5.0607	2.7879	2.6667	4.1212	3.4243	3.97983	1.26661	6			30.3	0.280999	0.120052	6
30.7	6.0303	5.3031	3	4.1819	4.4242	2.9697	4.3182	1.2237	6			30.7	0.31307	0.115985	6
31.1	5.7879	5.7576	2.9091	1.8788	2.6363	3	3.66162	1.68214	6			31.1	0.250838	0.159437	6
31.4	4.5757	6.8788	2.3031	2.3637	2.1515	2.5152	3.46467	1.90147	6			31.4	0.232171	0.180226	6
31.8	4	7.5758	3.0606	3.1819	2.6666	2.4243	3.8182	1.91836	6			31.8	0.265679	0.181827	6
32.2	4.1818	6.7273	3.0909	1.0606	3.0909	2.4546	3.43435	1.90959	6			32.2	0.229297	0.180995	6
32.6	3.8182	5.2425	3.0909	2.5152	4.1515	1.9394	3.45962	1.19372	6			32.6	0.231692	0.113144	6
33	4.2424	5.7576	4.3637	3	2.7272	2.7879	3.81313	1.19665	6			33	0.265199	0.113421	6
33.3	4.1818	5.1213	3.6364	2.9091	2.6666	4.4849	3.83335	0.94436	6			33.3	0.267115	0.0895086	6
33.7	4.5757	3.4243	3.1213	1.7273	3.3939	3	3.20708	0.915991	6			33.7	0.207756	0.0868197	6
34.1	5.9697	4.9394	2	2.1213	2.9091	2.8485	3.46467	1.61791	6			34.1	0.232171	0.15335	6
34.5	8.9697	4	1.9697	1.8485	2.6666	1.394	3.47475	2.84123	6			34.5	0.233126	0.269298	6
34.8	9.6666	1.7879	1.9697	1.9091	3.3333	2.6061	3.54545	3.05436	6			34.8	0.239827	0.289499	6
35.2	5.0909	2.4849	2.5152	1.9091	3.3636	2.4849	2.97477	1.13631	6			35.2	0.185737	0.107702	6
35.6	3.697	5.2122	1.9394	2.697	3.6666	1.8788	3.18183	1.27274	6			35.6	0.205363	0.120634	6
36	5.0606	6.8182	1.8485	3.2122	6.1515	2.6667	4.29295	2.01039	6			36	0.310677	0.19055	6
36.4	6.4848	4.394	2.4849	1.4546	3.8485	3.5758	3.7071	1.72001	6			36.4	0.255149	0.163027	6
36.7	5.2424	1.2425	2.0303	0.8485	3.0606	3.697	2.68688	1.64849	6			36.7	0.158451	0.156248	6
37.1	4.1212	1.3637	0.9697	1.1213	1.9697	4.1213	2.27782	1.46804	6			37.1	0.119678	0.139144	6
37.5	4.0909	2.4243	2.6061	1.4243	1.303	3.0303	2.47982	1.04083	6			37.5	0.138824	0.0986525	6
37.9	3.303	3.0304	3.394	0.8788	1.0606	1.7879	2.24245	1.14321	6			37.9	0.116326	0.108356	6
38.3	4.5757	1.8182	3.4849	1.9394	1.4545	1.1516	2.40405	1.33519	6			38.3	0.131643	0.126553	6
38.6	5.303	1.5455	2.6364	2.5152	1.303	0.9091	2.3687	1.59041	6			38.6	0.128292	0.150743	6
39	4.0606	1.8182	3.6667	3.1213	0.8788	1.6061	2.52528	1.27051	6			39	0.143134	0.120422	6
39.4	3.9091	2.6667	3.8788	2.3334	1.7575	2.6061	2.8586	0.864083	6			39.4	0.174726	0.0818997	6
39.8	3.2424	4.5152	4.1213	1.6364	3.6363	2.9394	3.3485	1.015	6			39.8	0.22116	0.0962041	6
40.2	2.6666	3.3031	1.6667	2.0303	3.8485	2.394	2.65153	0.809895	6			40.2	0.1551	0.0767636	6
40.5	4.3939	1.9394	2.394	1.8788	3.1212	1.5152	2.54042	1.06247	6			40.5	0.144568	0.100703	6
40.9	5.1818	1.3031	2.2425	1.0606	2.1818	1.3637	2.22225	1.52921	6			40.9	0.114412	0.144942	6
41.3	5.2121	1.4546	2.5152	0.1819	1.6666	2.9091	2.32325	1.70274	6			41.3	0.123985	0.16139	6
41.7	4.9394	1.5758	2.6667	0.1516	2.3939	2.1516	2.31317	1.56658	6			41.7	0.123029	0.148484	6
42	4.2727	3.1819	3.0606	0.6667	2	1.7576	2.48992	1.27148	6			42	0.139782	0.120513	6
42.4	4.2121	2.5152	2.7879	0.8485	1.8485	1.9394	2.3586	1.12788	6			42.4	0.127335	0.106903	6
42.8	3.4848	1.8485	3.3334	0.5455	1.2121	1.9091	2.05557	1.16031	6			42.8	0.098613	0.109977	6
43.2	3.2424	0.6667	2.9091	1.6061	1.0909	1.3031	1.80305	1.03752	6			43.2	0.0746789	0.0983387	6
43.6	5.0606	3.9394	3.8485	1.7273	2	1.8485	3.07072	1.39744	6			43.6	0.194831	0.132453	6
43.9	3.3939	5.5758	3.4546	2.0606	1	0.8485	2.72223	1.79137	6			43.9	0.161801	0.16979	6
44.3	3.1818	5.0304	2.4243	2.2728	0.8485	0.9394	2.44953	1.55388	6			44.3	0.135954	0.147281	6
44.7	2.4545	4.8182	2.0909	3.3031	1.1818	1.9091	2.62627	1.27903	6			44.7	0.152705	0.121229	6
45.1	3.4242	4.1516	1.6061	1.8788	2.7575	1.9091	2.62122	1.00937	6			45.1	0.152227	0.0956708	6
45.5	3.1515	3.2425	1.0909	0.8485	3.1515	1.697	2.19698	1.11419	6			45.5	0.112017	0.105606	6
45.8	2.0606	1.9091	2.0303	0.9394	4.3636	1.7576	2.17677	1.14853	6			45.8	0.110101	0.10886	6
46.2	2.8788	2.7879	1.6364	1.2425	2.6363	1.6061	2.13133	0.714931	6			46.2	0.105794	0.0677628	6
46.6	4.1212	2.6667	2.5152	2.4849	1.1515	0.7273	2.2778	1.21006	6			46.6	0.119677	0.114692	6
47	4.9091	1.8788	2.3031	1.4546	1.5454	0.394	2.08083	1.52405	6			47	0.101008	0.144452	6
47.3	5.303	0.7576	2.7576	2.7879	2.0606	0.2425	2.3182	1.79628	6			47.3	0.123506	0.170255	6
47.7	5.0303	1.2425	3.6667	2.4243	1.4545	0.7273	2.42427	1.64632	6			47.7	0.133559	0.156041	6
48.1	4.1515	2.0607	3.4849	2.4849	1.2424	1.2728	2.44953	1.18008	6			48.1	0.135954	0.111851	6
48.5	3.1212	1.3031	3	1.2728	2.1515	2.9394	2.298	0.853719	6			48.5	0.121591	0.0809174	6
48.9	2.1515	2.7879	3.2425	0.7879	2.6666	2.5152	2.3586	0.847933	6			48.9	0.127335	0.080369	6
49.2	2.7576	1.6061	5.2728	1.3637	4.0606	2.1213	2.86368	1.52514	6			49.2	0.175208	0.144556	6
49.6	2.6666	2.394	4.9091	0.7879	3.2424	2.4546	2.74243	1.33975	6			49.6	0.163716	0.126984	6
50	1.606	2.0607	4.5152	1.8485	2.9091	2.7576	2.61618	1.06117	6			50	0.15175	0.10058	6
50.4	0.9697	1.6364	3.697	1.4243	2.0303	1.5758	1.88892	0.949925	6			50.4	0.0828176	0.090036	6
50.8	0.9394	2.4546	3.0303	1.5152	0.8485	0.6667	1.57578	0.964569	6			50.8	0.0531381	0.091424	6
51.1	1.1515	2.5152	1.9394	2.2425	1.8485	1.1819	1.81317	0.553292	6			51.1	0.0756378	0.0524423	6
51.5	0.3333	1.394	2.4243	2	2.0909	0.9394	1.53032	0.791792	6			51.5	0.0488286	0.0750479	6
51.9	2.2121	3.1213	3.2122	2.5455	2.0606	1	2.35862	0.812568	6			51.9	0.127337	0.077017	6
52.3	2.7576	3.8485	3.394	2.6364	1.8788	0.9394	2.57578	1.04781	6			52.3	0.14792	0.099314	6
52.7	3.9091	2.6364	2.2425	2.1819	1.8788	2.3637	2.5354	0.716744	6			52.7	0.144093	0.0679346	6
53	5.2727	2.2728	2.3637	2.3031	0	2.5455	2.45963	1.67566	6			53	0.136911	0.158822	6
53.4	5.2121	1.3637	1.697	0.4849	1.6666	2.1213	2.09093	1.62395	6			53.4	0.101965	0.153922	6
53.8	4.4545	1.4243	2.1819	0.697	1.2424	0.9091	1.8182	1.38943	6			53.8	0.0761149	0.131694	6
54.2	4.0303	1.091	3.6061	0.7273	1.6363	2.394	2.2475	1.34668	6			54.2	0.116805	0.127641	6
54.5	5.606	1.2425	2.2425	0.4849	2.9697	2.0606	2.43437	1.77445	6			54.5	0.134517	0.168186	6
54.9	5.4545	2.1516	3.9091	0.4546	4.3636	3.394	3.2879	1.76449	6			54.9	0.215416	0.167243	6
55.3	4.0303	1.4849	3.8182	1.2425	4.2727	2.6667	2.91922	1.32718	6			55.3	0.180472	0.125793	6
55.7	2.606	1.4546	4.0303	2.1819	3.1818	2.1516	2.60103	0.902451	6			55.7	0.150314	0.0855363	6
56.1	2.2121	2	3.7879	2.6061	2.9697	2.0303	2.60102	0.690339	6			56.1	0.150312	0.0654319	6
56.4	1.4848	2.7576	3.2122	3.3334	1.1515	2.7576	2.44952	0.913049	6			56.4	0.135952	0.0865408	6
56.8	2.4545	2.6667	6.5455	0.9697	1.7879	1.7273	2.69193	1.98095	6			56.8	0.158929	0.187759	6
57.2	2.9091	4.0607	4.8788	0.3637	2.1818	0.9394	2.55558	1.75179	6			57.2	0.146006	0.166038	6
57.6	1.7273	4.5455	5.2122	0.697	1.7272	1.2425	2.52528	1.87418	6			57.6	0.143134	0.177639	6
58	2	2.5152	5.2425	1.5152	1.2121	0.0303	2.08588	1.75901	6			58	0.101487	0.166723	6
58.3	2.0606	1.1516	6.1516	2.0606	0.7272	0.5152	2.11113	2.08391	6			58.3	0.10388	0.197518	6
58.7	2.1818	1.8485	4.7576	1.8485	2.2121	1.697	2.42425	1.16105	6			58.7	0.133558	0.110047	6
59.1	2.4545	1.8182	3.0909	2	2.3939	1.7879	2.25757	0.496344	6			59.1	0.117759	0.0470445	6
59.5	2.4242	1.3334	2.5152	1.5152	1.9394	1.2425	1.82832	0.552339	6			59.5	0.0770738	0.0523519	6
59.8	3.3939	1.2728	1.697	0.697	1.9394	1.7273	1.7879	0.902166	6			59.8	0.073243	0.0855093	6
60.2	4.7273	2.4243	2.697	0.5455	3.606	1.6667	2.61113	1.46075	6			60.2	0.151271	0.138453	6
60.6	4.4545	1.7273	2.7576	0.8182	2.7272	2.697	2.5303	1.21629	6			60.6	0.143609	0.115283	6
61	4.606	3.3334	4.7273	1.1213	0.8788	1.8485	2.75255	1.7124	6			61	0.164675	0.162305	6
61.4	5.1212	2.9091	2.0606	2.4849	1.3636	1.9091	2.64142	1.32302	6			61.4	0.154141	0.125399	6
61.7	2.9091	3.3637	2.3334	2.8788	1.7575	4.2425	2.91417	0.85358	6			61.7	0.179993	0.0809042	6
62.1	1.9394	2.5152	2.2728	1.2728	3.303	3.7273	2.50508	0.897002	6			62.1	0.141219	0.0850199	6
62.5	2.303	3.9697	1.9697	0.4243	3.4242	1.4243	2.25253	1.29865	6			62.5	0.117282	0.123089	6
62.9	3.3636	2.6061	2.3637	0.2425	3.5151	0.6061	2.11618	1.38603	6			62.9	0.104358	0.131371	6
63.3	4.7576	3.9394	2.7576	1.1213	4.0303	0.8485	2.90912	1.62486	6			63.3	0.179514	0.154008	6
63.6	5.4242	4.3637	2.3334	1.3334	3.6363	1.8788	3.16163	1.57883	6			63.6	0.203448	0.149645	6
64	4.2121	5.3334	2.697	0	2.9394	2.091	2.87882	1.83017	6			64	0.176642	0.173468	6
64.4	2.5757	4.3334	3.5455	1.4546	3.0909	1.697	2.78285	1.10154	6			64.4	0.167547	0.104407	6
64.8	2.7273	4.2122	3.5455	0.9697	2.6363	2.3031	2.73235	1.1092	6			64.8	0.16276	0.105132	6
65.2	2.3636	4.2425	3.9091	1.2122	1.3636	1.7273	2.46972	1.3101	6			65.2	0.137867	0.124175	6
65.5	1.8485	2.6061	4.3637	1.7576	2.0606	3.1819	2.6364	1.00067	6			65.5	0.153666	0.0948455	6
65.9	1.4848	2.1213	5.2728	0.7576	2.3636	3.2728	2.54548	1.58125	6			65.9	0.145048	0.149875	6
66.3	2.5757	3.9697	3.5455	1.5758	1.6969	2.091	2.57577	0.989017	6			66.3	0.147919	0.0937412	6
66.7	2.1212	3.8485	2.0909	0.6364	2.2424	1.6061	2.09092	1.04534	6			66.7	0.101964	0.0990792	6
67	1.606	3.9697	2.8788	1.4849	1.1515	1.6667	2.12627	1.07777	6			67	0.105314	0.102154	6
67.4	2.4242	4.8485	2.7273	1.697	3.0909	2.6061	2.899	1.06046	6			67.4	0.178556	0.100513	6
67.8	1.606	4.5152	2.5152	1.0606	3.0606	0.9697	2.28788	1.36517	6			67.8	0.120633	0.129394	6
68.2	2.1515	2.1213	2.9394	0.7576	4.2121	1.697	2.31315	1.17137	6			68.2	0.123027	0.111025	6
68.6	2.606	1.2728	4.2728	1.1213	3.0606	2.7576	2.51518	1.17815	6			68.6	0.142177	0.111667	6
68.9	1.7879	1.2122	3.5758	0.7273	2.2727	2.697	2.04548	1.03114	6			68.9	0.0976573	0.0977341	6
69.3	1.5454	0.5152	2.8485	0.9697	2.8485	0.7879	1.58587	1.03468	6			69.3	0.0540938	0.0980697	6
69.7	1.3939	2.3334	2.4243	1.0606	2.0303	1	1.70708	0.636731	6			69.7	0.065583	0.0603508	6
70.1	2.0909	1.6667	2.3334	1.7576	2.9091	1.394	2.02528	0.543899	6			70.1	0.0957427	0.0515519	6
70.5	2.0909	2.5758	1.3334	2.0303	3.9091	1.394	2.22225	0.948748	6			70.5	0.114412	0.0899244	6
70.8	2.2121	2.2728	2.5152	2.4243	2.0606	1.697	2.197	0.292402	6			70.8	0.112018	0.0277145	6
71.2	2.6666	2.3334	2.3637	3.2425	1.7879	3.2122	2.60105	0.561862	6			71.2	0.150315	0.0532545	6
71.6	3.1818	2.0607	2.4849	3.4243	3.4545	4.2425	3.14145	0.773437	6			71.6	0.201535	0.0733081	6
72	4.1515	1.8182	3.1516	2.3637	4	3.7273	3.20205	0.941752	6			72	0.207279	0.0892614	6
72.3	4.8485	1.091	2.1213	2.0606	3.7575	3.394	2.87882	1.36797	6			72.3	0.176642	0.12966	6
72.7	4	1.7879	2.3637	2.7879	3.0909	2.6667	2.78285	0.742358	6			72.7	0.167547	0.0703624	6
73.1	2.9394	1.8788	3.4546	2.1819	2.3939	2.697	2.59093	0.564245	6			73.1	0.149356	0.0534804	6
73.5	2.5757	1.7879	2.6061	1.2122	2.3333	2.5455	2.17678	0.563125	6			73.5	0.110102	0.0533742	6
73.9	2.7273	2.5455	1.9697	1.0303	3.3636	2.2425	2.31315	0.787097	6			73.9	0.123027	0.0746028	6
74.2	2.3939	2.8788	1.3637	1.3637	4.3939	2.1819	2.42932	1.13094	6			74.2	0.134038	0.107193	6
74.6	2.697	1.1516	1.1213	1.4243	2.7272	1.5758	1.78287	0.739597	6			74.6	0.0727659	0.0701007	6
75	2.303	1.7273	1.2425	2.9091	3.4545	2.3031	2.32325	0.79334	6			75	0.123985	0.0751945	6
75.4	1.5454	1.3334	1.1213	2.9697	3.2121	1.9394	2.02022	0.875655	6			75.4	0.0952625	0.0829965	6
75.8	2.4848	0.0607	2.6667	3.0909	1.9697	1.8182	2.01517	1.06424	6			75.8	0.0947838	0.100871	6
76.1	2.5757	0.5455	2.6667	2.3334	4.2727	1.8788	2.3788	1.21009	6			76.1	0.12925	0.114695	6
76.5	4.1515	1.9394	3.394	1.5758	3.4545	1.6364	2.69193	1.10733	6			76.5	0.158929	0.104956	6
76.9	3.5454	1.7576	3.7273	2.3637	2.6969	2.1516	2.70708	0.7838	6			76.9	0.160365	0.0742903	6
77.3	3.7273	3	3		2.0303	3.0606	2.96364	0.605464	5			77.3	0.184682	0.0573872	5
77.7	5.2121	3.5758	2.394		1.1818	4.6667	3.40608	1.64707	5			77.7	0.226618	0.156113	5
78	4.6666	3.091	2.6364		0.5757	5.2425	3.24244	1.83917	5			78	0.211108	0.174321	5
78.4	3.2121	2.9091	2.9697		0.2121	4.1516	2.69092	1.47267	5			78.4	0.158833	0.139583	5
78.8	2.697	2.7879	3.1819		1.4848	3.8788	2.80608	0.873209	5			78.8	0.169748	0.0827647	5
79.2	2.3939	2.9394	3.9697		1.1818	2.6061	2.61818	1.00541	5			79.2	0.151939	0.0952953	5
79.5	1.1515	3.2425	3.697		1.7272	2.091	2.38184	1.06034	5			79.5	0.129538	0.100501	5
79.9	1.4545	2.3334	2.1213		2.5454	1.9394	2.0788	0.416391	5			79.9	0.100815	0.0394665	5
80.3	1.2727	3.8182	0		1.5151	2.6061	1.84242	1.44163	5			80.3	0.0784105	0.136641	5
80.7	1.7273	2.394	1.3637		0.7879	3.7576	2.0061	1.13937	5			80.7	0.0939245	0.107992	5
81.1	2.6666	1.8788	1.1516		1.1515	2.4546	1.86062	0.708574	5			81.1	0.0801355	0.0671602	5
81.4	3.0909	1.9697	1.1819		0.9394	3	2.03638	0.997312	5			81.4	0.0967945	0.0945274	5
81.8	3.7576	1.8485	1		1.2121	1.6364	1.89092	1.09608	5			81.8	0.0830074	0.103889	5
82.2	3.5151	1.2122	2.3031		1.1818	0.6667	1.77578	1.14059	5			82.2	0.0720942	0.108108	5
82.6	3.3333	1.3031	3.8182		1.4848	1.8182	2.35152	1.14563	5			82.6	0.126664	0.108585	5
83	2	0.697	3.7576		1.6363	1.9697	2.01212	1.10899	5			83	0.094495	0.105112	5
83.3	2.1515	0.6667	2.9697		2.4848	3.3637	2.32728	1.03683	5			83.3	0.124367	0.0982735	5
83.7	2.3333	1.0304	2.5455		1.7272	4.9697	2.52122	1.4903	5			83.7	0.142749	0.141254	5
84.1	2.8485	0.3334	2.4849		1.8182	4.8182	2.46064	1.63149	5			84.1	0.137007	0.154636	5
84.5	3.6666	0.9091	1.4243		1.6969	3.8182	2.30302	1.34515	5			84.5	0.122067	0.127496	5
84.8	4.8182	0.0304	2.6364		2.5454	2.7879	2.56366	1.69973	5			84.8	0.146771	0.161104	5
85.2	3.1818	0.8485	2.7576		3	2.0606	2.3697	0.9509	5			85.2	0.128387	0.0901284	5
85.6	3.7879	0.9697	2.1213		3.303	3.2728	2.69094	1.14058	5			85.6	0.158835	0.108106	5
86	2.2121	1.091	2.2122		4.3939	4.1213	2.8061	1.40517	5			86	0.16975	0.133185	5
86.4	1.4545	1.6667	1.3334		2.8485	1.6667	1.79396	0.606587	5			86.4	0.0738174	0.0574937	5
86.7	1.2121	2.2122	2.3031		1.8182	3.1213	2.13338	0.699839	5			86.7	0.105988	0.0663323	5
87.1	0.7576	3.1819	2.7576		2.4545	3.3031	2.49094	1.02639	5			87.1	0.139879	0.0972839	5
87.5	1.3939	1.5455	3.3031		2.2424	2.5758	2.21214	0.78059	5			87.5	0.113453	0.0739861	5
87.9	2.5151	2.5758	3.4849		1.3939	0.8182	2.15758	1.05376	5			87.9	0.108282	0.0998779	5
88.3	2.3939	2.6667	3.394		2.5757	0.1819	2.24244	1.21305	5			88.3	0.116325	0.114975	5
88.6	1.8485	2.5758	1.1213		1.9091	0.7879	1.64852	0.704693	5			88.6	0.0600322	0.0667924	5
89	1.2424	3	0.9091		0.2727	2.3334	1.55152	1.10148	5			89	0.0508383	0.104401	5
89.4	1.5454	1.1819	1.6061		1.4242	2.394	1.63032	0.456774	5			89.4	0.0583072	0.0432941	5
89.8	1.697	1.0304	1.697		1.2424	2.8182	1.697	0.690671	5			89.8	0.0646273	0.0654634	5
90.2	1.606	0.3334	2.9091		1.606	2.394	1.7697	0.975261	5			90.2	0.0715179	0.0924374	5
90.5	0.9091	0.697	3.1213		1.7879	2.8788	1.87882	1.10556	5			90.5	0.0818606	0.104787	5
90.9	1	0.2122	3.3637		0.9394	1.6667	1.4364	1.19412	5			90.9	0.039927	0.113181	5
91.3	3.1515	0.9394	2.1516		1.4242	1.5758	1.8485	0.847133	5			91.3	0.0789868	0.0802932	5
91.7	3.0303	1.3637	2.0303		0.3636	2.2122	1.80002	0.998773	5			91.7	0.0743917	0.0946659	5
92	2.6363	0.0304	2.6061		0.4545	2.2425	1.59396	1.25246	5			92	0.0548609	0.118711	5
92.4	3.1818	0.5455	4.3637		1.8788	3.2728	2.64852	1.46894	5			92.4	0.154814	0.139229	5
92.8	4.1515	1.6667	4.5152		1.3939	6.0303	3.55152	1.97743	5			92.8	0.240403	0.187425	5
93.2	3.3939	2.6061	3.8182		1.3333	6.091	3.4485	1.75401	5			93.2	0.230638	0.166249	5
93.6	3.6666	2.1213	4.3334		0.606	5.4849	3.24244	1.91092	5			93.6	0.211108	0.181122	5
93.9	2.4545	2.4546	3.394		1.1515	4.9091	2.87274	1.39023	5			93.9	0.176067	0.131769	5
94.3	1.8788	2.3334	4.1213		2.8182	5.9091	3.41216	1.62829	5			94.3	0.227194	0.154333	5
94.7	1.3939	2.8182	3.6667		1.7879	6.5758	3.2485	2.06179	5			94.7	0.211682	0.195421	5
95.1	1.6363	1.5152	1.1819		0.303		1.1591	0.602205	4			95.1	0.0136439	0.0570784	4
95.5	2.2121	0.3637	1		0.4848		1.01515	0.84431	4			95.5	0	0.0800256	4
95.8	3.2727	0.5455	0.9697		2.1212		1.72727	1.22665	4			95.8	0.0674968	0.116265	4
96.2	5.0909	0.394	1.6061		1.9394		2.2576	2.00219	4			96.2	0.117762	0.189772	4
96.6	4.9394	0	3		1.8485		2.44698	2.07074	4			96.6	0.135712	0.196269	4
97	4.0303	1.1516	2.4546		1.9394		2.39398	1.21537	4			97	0.130688	0.115195	4

## Sheet: Fig.2e
Raw data (20180718)		Note: average signal intensity profile generated from > ~a half of total sample number
	Sample (ExOllas)																		Normalized average and SD from each raw data against Fig. 2c
x (um)	30	29	28	24	23	18	16	15	14	7	6	2	1	average	std	count			x (um)	Mean	SD	N
-136.7	0.9091	2.0606	2.3939	3.6363	2.6363	2.8788	2.5758		0.1515					2.15529	1.11862	8			-136.7	0.0671343	0.106025	8
-136.4	0.5757	0.9394	2.4848	4.3636	3.1212	4.0303	2.303		1.697					2.43938	1.36243	8			-136.4	0.0940607	0.129134	8
-136	1.4848	1	3.2121	3.9697	2.1212	2.5152	2.697		1.6061					2.32576	0.977347	8			-136	0.0832923	0.0926352	8
-135.6	1.3333	1.3939	2.303	3.2121	1.2727	3.6364	2.5455		1.7273					2.17802	0.90222	8			-135.6	0.0692894	0.0855144	8
-135.2	1.3333	2.5151	4.2727	4.3939	1.5151	2.8788	3.0303		1.9394					2.73482	1.15626	8			-135.2	0.122064	0.109593	8
-134.8	1.8182	2.6363	2.6363	2.6969	2.0606	3.1212	1.9697		1.8182					2.34468	0.488847	8			-134.8	0.0850848	0.046334	8
-134.5	0.4545	2.2121	2.5757	2.9697	2.4242	2.0303	3.8182		2.6667					2.39392	0.955816	8			-134.5	0.0897529	0.0905944	8
-134.1	0.9091	1.6666	1.2121	3.6666	1.9697	2.8788	4.1515		1.394					2.23105	1.19773	8			-134.1	0.0743152	0.113523	8
-133.7	0.2424	2.6969	0.7273	4	1.2424	2.2424	3.1818		1.8182					2.01892	1.26796	8			-133.7	0.0542095	0.120181	8
-133.3	0.303	2.8485	0	3.9091	1.5454	1.8182	2.7273		1.6667					1.85227	1.30656	8			-133.3	0.0384141	0.123838	8
-133	1.9091	2.6666	0.9091	2.606	2.5757	2.4848	3.2424		0.9394					2.16664	0.847068	8			-133	0.06821	0.080287	8
-132.6	0.7879	3.2121	0.8182	1.4242	3.9697	1.697	3.2121		0.8182					1.99242	1.28193	8			-132.6	0.0516978	0.121505	8
-132.2	0.6969	2.2727	0.3939	1.7878	3.3636	2.0606	3.2121		2.8182					2.07572	1.09237	8			-132.2	0.0595931	0.103537	8
-131.8	1.1515	1.8485	0	0.9394	1.8485	0.7576	2.5455		2.4849					1.44699	0.888048	8			-131.8	0	0.0841712	8
-131.4	1.4545	1.7273	1.4545	1.2727	1.6363	2.303	1.8182		1.7273					1.67423	0.311893	8			-131.4	0.0215381	0.0295619	8
-131.1	1.6969	1.1515	2.0606	0.8181	1.7879	1.5152	1.9091		3.1212					1.75756	0.68531	8			-131.1	0.029437	0.0649552	8
-130.7	2.5151	1.2121	2.606	2.0606	1.0909	2.0303	1.9394		0.7576					1.7765	0.679497	8			-130.7	0.0312319	0.0644043	8
-130.3	3.0909	1.5454	1.5454	2.6666	0.9697	1.3636	1.8788		2.2121					1.90906	0.707893	8			-130.3	0.0437965	0.0670956	8
-129.9	2.0303	2.2424	1.5757	3.1818	1.8788	0.1515	2		0.6667					1.7159	0.941123	8			-129.9	0.0254881	0.0892017	8
-129.5	2.6363	1.5454	2.7879	2.5454	2.5454	0.4848	1.9394		0.7273					1.90149	0.899911	8			-129.5	0.0430785	0.0852956	8
-129.2	2.2424	2.3636	3	3.3333	1.3636	1.1818	3		1.2728					2.21969	0.860716	8			-129.2	0.0732382	0.0815806	8
-128.8	1.5454	2.4545	3.1818	3	2.1515	3.2424	2.6364		1.8182					2.50378	0.630661	8			-128.8	0.100165	0.0597755	8
-128.4	1.5454	1.5757	1.8788	1.6666	1.3939	2.9394	1.9697		2.2728					1.90529	0.502272	8			-128.4	0.0434387	0.0476065	8
-128	1.303	1.4545	1.7879	2.0606	1.5454	2.1212	3.5152		1.8485					1.95454	0.69237	8			-128	0.0481067	0.0656244	8
-127.7	2.1818	1.2727	0.5151	2.1818	2.2424	1.2424	5.5455		1.9091					2.13635	1.50536	8			-127.7	0.0653393	0.142682	8
-127.3	1.1818	2.5151	2.5151	2.5454	2.0606	2.7273	4.3637		1.2425					2.39394	0.996393	8			-127.3	0.089754	0.0944404	8
-126.9	1.9697	3.1818	1.9394	2.5151	3	2.5758	5.2424		2.394					2.85228	1.05935	8			-126.9	0.133196	0.100407	8
-126.5	3.8788	3.3636	2.1818	2.5757	2.7879	2.303	3.4849		3.2728					2.98106	0.608447	8			-126.5	0.145403	0.0576699	8
-126.1	3.4242	3.0909	2.303	4.4545	3.2424	2.3636	3.8788		3.0909					3.23104	0.717822	8			-126.1	0.169096	0.0680367	8
-125.8	4.3939	3.9091	3	3.2424	3.303	2.303	3.3637		2.8485					3.29545	0.639498	8			-125.8	0.175201	0.060613	8
-125.4	2.8485	4.9394	2.697	2.606	2.0606	3.3636	1.2727		4.0606					2.98105	1.1434	8			-125.4	0.145402	0.108374	8
-125	2.9091	3.6969	2.8182	2.9394	1.5151	3.4848	1.394		3.5152					2.78409	0.881746	8			-125	0.126733	0.0835739	8
-124.6	3.4242	2.0303	3.303	2.9091	1.1818	3	2.0606		2.4243					2.54166	0.761531	8			-124.6	0.103756	0.0721796	8
-124.2	4.0909	2.1515	2.9091	2.7575	1.7273	3.2424	1.7576		3.9091					2.81818	0.907205	8			-124.2	0.129964	0.0859869	8
-123.9	4.2727	1.1818	1.606	2.9697	2.2424	4.2121	1.4243		2.9394					2.60605	1.20462	8			-123.9	0.109859	0.114177	8
-123.5	3.3333	0.8485	3.0606	2.1212	2.4545	3.9091	1.7273		4.7273					2.77272	1.24385	8			-123.5	0.125656	0.117895	8
-123.1	3.6666	1.2121	0.8485	1.1818	1.9091	2.4848	2.1212		4.0303					2.1818	1.16554	8			-123.1	0.0696472	0.110473	8
-122.7	1.7273	1.7576	0.4242	0.4848	1.2121	2.7879	1.8788		4.1212					1.79924	1.2157	8			-122.7	0.033387	0.115226	8
-122.3	2.2727	1.7273	1.3636	0.7575	1.6363	3.9394	2.2727		5.8485					2.47725	1.64986	8			-122.3	0.0976506	0.156377	8
-122	1.8788	2.2121	2.4848	0.7575	1.6363	2.5152	3.1212		4.9394					2.44316	1.22837	8			-122	0.0944197	0.116428	8
-121.6	1.8182	2.1818	2.5151	1.9394	1.7273	4.6061	4		3.2728					2.75759	1.08429	8			-121.6	0.124222	0.102771	8
-121.2	1.7273	2.0303	2.8788	4.0303	0.5454	2.0909	3.697		3.8182					2.60228	1.21759	8			-121.2	0.109501	0.115405	8
-120.8	2.3939	2.2727	4.2727	2.4545	1.1212	2.3333	3.8485		3.8485					2.81816	1.0666	8			-120.8	0.129963	0.101095	8
-120.5	2.4545	3.0606	4.1818	3.6666	1.5757	2.2727	4.5152		2.5152					3.03029	1.01583	8			-120.5	0.150069	0.0962826	8
-120.1	2.5454	3.0303	3	3.8181	1.1515	1.8788	4.1818		2.6667					2.78408	0.977289	8			-120.1	0.126732	0.0926297	8
-119.7	1.8788	4.4545	2.0606	3.3939	1.4848	2.4848	4.6061		2					2.79544	1.20809	8			-119.7	0.127809	0.114505	8
-119.3	2.3636	3.4545	2.303	4.6363	1.9697	2.7576	4.0303		2.7879					3.03786	0.925062	8			-119.3	0.150787	0.0876794	8
-118.9	2.6969	4.6666	1.8485	3.9697	2.5757	3.1515	4		1.8788					3.09846	1.03635	8			-118.9	0.15653	0.098228	8
-118.6	2.5454	4.2727	1.697	3.8181	1.4848	3.4848	2.4849		0.9697					2.59468	1.18307	8			-118.6	0.10878	0.112134	8
-118.2	3.2727	3.303	1.4545	2.303	0.606	3.2424	3.5152		0.8182					2.31438	1.20093	8			-118.2	0.0822129	0.113827	8
-117.8	3.3939	2.6666	2.7273	3.5151	0.6667	2.2121	2.0303		1.6667					2.35984	0.934316	8			-117.8	0.086522	0.0885566	8
-117.4	2.2424	3.4848	2.6667	1.9091	1.1818	3.1818	1.9697		1.5152					2.26894	0.796382	8			-117.4	0.0779063	0.0754829	8
-117	2.1515	2.2727	2.8788	2.2121	0.7879	2.1818	2.3637		1.7576					2.07576	0.604973	8			-117	0.0595967	0.0573407	8
-116.7	1.6969	2.3939	3.1212	3.4848	1.3636	3.3636	1.5758		1.9697					2.37119	0.849519	8			-116.7	0.0875977	0.0805193	8
-116.3	2.4545	2.2727	2.7879	2.8181	1.303	4.8182	2.0606		1.2728					2.47348	1.11728	8			-116.3	0.0972928	0.105898	8
-115.9	2.3333	3.2424	3.9697	4.303	1.5757	2.3939	3.0303		2.2728					2.89014	0.923545	8			-115.9	0.136785	0.0875356	8
-115.5	3.2424	3.1515	3.697	4.0909	2.0909	2.4848	2.4849		2.0606					2.91288	0.74991	8			-115.5	0.13894	0.0710781	8
-115.2	3.6969	4.9697	4.8788	2.606	3.6667	3.3333	2.2727		2.0303					3.4318	1.10736	8			-115.2	0.188125	0.104958	8
-114.8	1.6969	4.8182	5.5757	3.1818	2.5151	2.303	2.5455		2.7273					3.17044	1.33313	8			-114.8	0.163352	0.126357	8
-114.4	1.5757	3.6969	2.8182	3.1818	4	2.2121	3.7576		2.4243					2.95832	0.852951	8			-114.4	0.143248	0.0808446	8
-114	1.5757	3.2121	2.8182	3.2727	2.3333	2.4545	4.2121		0.9394					2.60225	1.02628	8			-114	0.109498	0.0972728	8
-113.6	3.606	4.0303	2.8485	1.9697	2.5151	1.6364	4.9091		1.7273					2.9053	1.18324	8			-113.6	0.138222	0.11215	8
-113.3	3.7879	3.3939	2.697	2.4242	2.1515	0.9697	4.7576		2.8485					2.87879	1.13616	8			-113.3	0.135709	0.107687	8
-112.9	3.6969	2.1818	2.8182	2.8181	1.6363	2	5.4849		3.4849					3.01514	1.2241	8			-112.9	0.148633	0.116023	8
-112.5	2.2424	3.1515	2.697	2.2727	1.606	3.0909	5.9394		2.5152					2.93939	1.31012	8			-112.5	0.141453	0.124176	8
-112.1	2.6666	2.5151	3.7576	1.8788	1.3939	2.9091	4.8788		3.0303					2.87878	1.0809	8			-112.1	0.135708	0.10245	8
-111.7	3.4242	1.7879	3.0909	1.7575	1.5757	2.7273	6.2424		3.3334					2.99241	1.50845	8			-111.7	0.146479	0.142975	8
-111.4	3.2121	3.2727	3.0606	2.5454	2.1818	3.1818	5.1212		3.6667					3.28029	0.874045	8			-111.4	0.173764	0.0828439	8
-111	2.5151	3.0606	2.2727	2.2727	2.0606	1.5455	4.7273		4.0303					2.8106	1.07257	8			-111	0.129246	0.101661	8
-110.6	2.6363	3.0606	2.9091	1.9697	2.3636	1.7576	3.1212		5.9394					2.96969	1.29844	8			-110.6	0.144325	0.123069	8
-110.2	1.7879	2.5454	5.303	1.8485	1.2727	1.9091	2.8485		6.4546					2.99621	1.8684	8			-110.2	0.146839	0.177091	8
-109.8	1.3636	3.1818	3.303	1.3939	1.606	3.1212	1.6667		7.5758					2.9015	2.06944	8			-109.8	0.137862	0.196146	8
-109.5	0.7879	2.7576	3.8182	1.5454	2.5151	1.7576	1.7879		4.7879					2.4697	1.3056	8			-109.5	0.096935	0.123748	8
-109.1	1.8485	2.0303	4.1515	2.4545	2.2121	2.6061	2.6061		5.1212					2.87879	1.1466	8			-109.1	0.135709	0.108677	8
-108.7	2.6363	2.6969	4.6363	3.1212	1.9394	2.2727	3.3334		5.4546					3.26135	1.20475	8			-108.7	0.171969	0.114189	8
-108.3	2.0909	2.9394	0.7576	4.2727	2.7576	2.4848	3.9394		6					3.1553	1.58078	8			-108.3	0.161918	0.14983	8
-108	2.606	3.1212	2.4242	3.5454	2.4242	2.0303	4.303		4.8182					3.15906	0.990819	8			-108	0.162274	0.093912	8
-107.6	2.1212	3.8788	2.0909	2.6969	2.3939	3	2.2424		6.2425					3.08332	1.40725	8			-107.6	0.155096	0.133382	8
-107.2	1.5454	4.9394	3	2.7272	2.6363	2.5758	2.2121		6.9394					3.32195	1.75557	8			-107.2	0.177713	0.166397	8
-106.8	1.3333	3.1818	2.606	2.9394	2.9394	2.9697	2.303		7.1212					3.17422	1.69881	8			-106.8	0.163711	0.161017	8
-106.4	1.1515	2.606	2.3333	2.3636	2.7879	2.9394	2.2424		5.2728					2.71211	1.16784	8			-106.4	0.119911	0.11069	8
-106.1	1.5454	2.6969	2.3636	2.1515	2.6667	3.3636	2.0909		5.4849					2.79544	1.20963	8			-106.1	0.127809	0.114651	8
-105.7	2.0303	3.3333	2.8182	1.5151	3.2424	2.5758	3.3334		4.4849					2.91668	0.909366	8			-105.7	0.1393	0.0861918	8
-105.3	2.1515	3.0303	2.0303	2.2727	2.1818	2.2121	3.2121		3.4546					2.56818	0.565718	8			-105.3	0.106269	0.05362	8
-104.9	2.4242	1.3333	1.5151	1.0303	3.303	1.7273	3.0909		4.8788					2.41286	1.29206	8			-104.9	0.0915478	0.122464	8
-104.5	2.4848	1.5454	1.7879	1.5454	3.1212	2.4242	2.5758		4.2121					2.4621	0.898174	8			-104.5	0.0962146	0.0851309	8
-104.2	4.4545	2.2727	2.697	2.5757	2.0606	2.3333	2.3334		5.3637					3.01136	1.21148	8			-104.2	0.148275	0.114827	8
-103.8	3.7273	2.1515	3.1212	2.5757	2.1818	1.9697	3.1515		5.7273					3.07575	1.22997	8			-103.8	0.154378	0.11658	8
-103.4	2.5454	2.5454	1.8485	4.1212	1.4545	1.697	2.7576		5.9091					2.85984	1.48551	8			-103.4	0.133913	0.1408	8
-103	2.8485	2.606	3	2.303	1.0303	2	3		4.5455					2.66666	1.00309	8			-103	0.115604	0.0950754	8
-102.7	3.606	2.8788	0.697	2.2424	0.1515	1.303	2.9697		4.6061					2.30681	1.51138	8			-102.7	0.0814961	0.143252	8
-102.3	3.606	3	1.303	1.9394	0.2424	1.3636	2.8788		3.9394	1.2424				2.16833	1.24576	9			-102.3	0.0683708	0.118076	9
-101.9	2.2121	2.2424	0.2121	1.4848	0.5454	1.4545	3.303		3.5152	2				1.8855	1.10989	9			-101.9	0.0415632	0.105198	9
-101.5	3	2.4848	2.0303	1.303	1.1212	0.5758	3.5152		3.1515	3.0606				2.24916	1.04345	9			-101.5	0.0760313	0.0989007	9
-101.1	1.8485	2.4848	0.5757	3.0909	1.8788	0.5455	1.3334		4.3637	5.4848				2.40068	1.67098	9			-101.1	0.0903929	0.158379	9
-100.8	1.6363	2.7273	0.7273	3.9697	0.606	2.303	2.8182		2.9394	6.3636		4.9091		2.89999	1.79975	10			-100.8	0.137719	0.170584	10
-100.4	1.606	2.0909	2.8485	4.2727	0.8485	0.4848	3.6061		3.5152	4.7878		5.697		2.97575	1.71479	10			-100.4	0.1449	0.162532	10
-100	1.5454	2.5757	1.2727	4.7272	0.303	1.6364	3.4849		3.3334	4.2727		4.0606		2.7212	1.47985	10			-100	0.120773	0.140263	10
-99.6	2.6363	3.1212	2.0606	4.0606	0.7879	2.2424	4.5758		2.2728	4.0606		3.394		2.92122	1.14754	10			-99.6	0.139731	0.108767	10
-99.2	2.7879	2.0909	2.2727	2.606	0.8485	1.0606	6.9394		2.6667	2.7575		3.9394		2.79696	1.7031	10			-99.2	0.127953	0.161423	10
-98.9	2.9091	2.1515	2.5151	3.3333	0.4545	1	5.4849		3.1818	3.8181		4.3031		2.91514	1.49284	10			-98.9	0.139155	0.141495	10
-98.5	2.9697	3	3.0606	2.606	0.7273	1.9697	3.4849		2.3031	4.3333		3.0909		2.75455	0.959792	10			-98.5	0.123934	0.0909712	10
-98.1	2.5454	1.8182	2.2121	1.1515	1.606	1.8182	5.6667		2.4546	3.303		2.6364		2.52121	1.26145	10			-98.1	0.101817	0.119563	10
-97.7	2.6666	2.2424	0.606	1.0606	1.4242	0.8788	3		2.4849	2.9091		1.8182		1.90908	0.877461	10			-97.7	0.0437982	0.0831677	10
-97.3	2.0606	2.2424	1.6667	0.6666	1.5757	1.1818	0.697		2.1818	2.7575		1.0606		1.60907	0.703944	10			-97.3	0.0153625	0.0667214	10
-97	1.3636	3.1515	0.9697	0.2424	2.0606	2.4545	1.1212		1.394	4.9697		1.7273		1.94545	1.33729	10			-97	0.0472454	0.126751	10
-96.6	3.8485	2.1818	0.3333	1.303	2.0606	0.8182	2.3334		1.6667	3.4545		2.5758		2.05758	1.09292	10			-96.6	0.0578733	0.103589	10
-96.2	3.6363	2.6969	1.7273	1.8788	2.303	3.3333	2.697		1.9091	2.8788		2.0606		2.51211	0.647145	10			-96.2	0.100955	0.0613378	10
-95.8	3.4848	5.0606	2.2121	2.1212	1.9394	1.1212	3.1212		1.1818	1.8485		1.2424		2.33332	1.23917	10			-95.8	0.0840086	0.117452	10
-95.5	3.1212	4.6666	2.2121	1.4545	1.6667	1.3333	2.7273		1.9394	2.2727	2.7576	2.3334		2.40771	0.934323	11			-95.5	0.0910593	0.0885573	11
-95.1	3.0606	2.3939	1.606	1.7878	1.303	1.7879	2.9394		2.2121	1.6666	2.3637	2.7879		2.17354	0.589195	11			-95.1	0.0688639	0.0558452	11
-94.7	2.4545	2.3636	1.5151	2.1515	0.0303	3.0303	3.1212		3.0606	1.6363	3.1819	2.9091		2.31404	0.95869	11			-94.7	0.0821808	0.0908668	11
-94.3	1.2121	4.5757	1.5454	1.6666	0	2.4545	4.303		2.5152	1.4242	4.8788	2.2728		2.44075	1.54613	11			-94.3	0.0941915	0.146546	11
-93.9	1	3.2121	2.3939	1.7272	0.7576	2.5758	3.2424		2.4546	1	6.5758	2.4546		2.49036	1.60697	11			-93.9	0.0988935	0.152313	11
-93.6	0.9091	2.5757	2.0303	2.7272	1.1515	1.8788	3.2121		1.6061	3.2424	6.091	1.697		2.46556	1.4282	11			-93.6	0.0965429	0.135368	11
-93.2	1.2121	1.8182	0.5454	2.8181	1.4848	0.9091	4.7273		1.7576	3.5454	5.3637	2.3031		2.40771	1.56069	11			-93.2	0.0910593	0.147926	11
-92.8	1.6666	2.4545	0.3636	6.0606	1.3939	2.0606	3.6667		2.6061	1.9697	5.6061	2.2121		2.73277	1.73619	11			-92.8	0.12187	0.16456	11
-92.4	1.3939	2.8788	0.3333	3.4545	0.5454	0.5152	3.6667		3.4243	2.6666	4.5758	2.0303		2.3168	1.45383	11			-92.4	0.0824428	0.137797	11
-92	2.4848	2.3939	0.3636	3.9091	0.7576	0.6364	4.0606	3.9697	3.3334	2.2424	4.7273	1.3031		2.51516	1.50204	12			-92	0.101244	0.142367	12
-91.7	2.1212	2.5454	1.697	3.0909	1.697	1.5455	3.3334	4.7879	2.9091	1.6666	6.4243	1.2424		2.75506	1.52814	12			-91.7	0.123982	0.144841	12
-91.3	1.7273	2.5454	0.5757	1.8485	1.303	1.3333	1.7273	5.1818	2.4849	1.1515	5.0607	0.2728	2	2.09325	1.4929	13			-91.3	0.0612538	0.141501	13
-90.9	1.6363	2.5454	2.2424	0.3333	1	1.1212	3.9091	5.8788	3.6061	0.7878	4.8788	0.4243	2.5151	2.37528	1.75552	13			-90.9	0.0879853	0.166392	13
-90.5	2.7879	2.5151	1.7576	1.0909	0.1818	1.4848	2.3334	6.4848	3.2425	1.7878	4.2122	1.6061	3.5454	2.54079	1.60186	13			-90.5	0.103673	0.151828	13
-90.2	3.6666	2.0606	1.697	0.8181	0.7273	2.9091	2.1818	5.2727	2.9091	1.6363	2.9091	3.0909	4.8182	2.66898	1.37111	13			-90.2	0.115824	0.129957	13
-89.8	3.2121	1.4545	2.7879	1.4242	1.7879	3.1212	3.6061	3.3939	3.394	0.9091	3.0303	2.5455	6.0606	2.82518	1.31252	13			-89.8	0.130628	0.124404	13
-89.4	2.6363	2.303	2.3333	1.6969	1.9697	2.7879	5.0303	2.2121	4.4849	0.7878	1.9091	3.7576	6.1515	2.92772	1.50933	13			-89.4	0.140347	0.143058	13
-89	2.5454	1.9394	3.2424	2.7878	2.7576	3	4.394	3	5.2425	0.9091	1.1819	3.0303	5.8485	3.06761	1.42006	13			-89	0.153606	0.134597	13
-88.6	2.5454	2.7273	2.1515	1.5151	1.8182	3.4545	3.1212	3.5454	3.2425	1.3939	1.8788	2.7576	5.3333	2.72959	1.06338	13			-88.6	0.121568	0.100789	13
-88.3	1.3939	2.0606	1.3939	1.2424	1.2121	2.3333	2.2121	3.303	3.4243	2.1212	1.7273	1.6364	4.0909	2.16549	0.915274	13			-88.3	0.0681015	0.0867518	13
-87.9	2.4545	3.5757	1.2121	2.3333	0.2424	2.9091	0.8182	2.3636	3.9394	2.5757	1.6061	1.1515	2.4848	2.12818	1.07451	13			-87.9	0.0645654	0.101845	13
-87.5	3.2424	2.3939	2.7879	2.4242	0.7879	1.697	1.7273	2.4242	3.394	2.2727	2.5455	1.0606	3	2.28905	0.786674	13			-87.5	0.0798122	0.0745628	13
-87.1	2.9394	1.8182	2.697	3.0909	1.1212	2.0303	1.1818	2.6061	2.9697	3.3939	2.2728	1.3031	3.0606	2.345	0.786465	13			-87.1	0.0851156	0.0745429	13
-86.7	3.606	2.303	1.3333	2.3333	1.1515	1.4545	1.4546	2.5454	4.1818	3.6363	1.4243	1.6364	2.6666	2.28669	1.00483	13			-86.7	0.0795891	0.0952404	13
-86.4	4.8182	2.5454	1	3.0606	1.7576	1.0909	2.1515	2.5151	4	3.7272	3.5758	2.3031	1.5151	2.62004	1.16668	13			-86.4	0.111184	0.11058	13
-86	5.8485	2.7576	0.0909	3.8485	3.1515	1.5758	4.0909	3.6364	2.8788	1.3939	2.6364	2.8182	2.4242	2.85782	1.4092	13			-86	0.133721	0.133567	13
-85.6	5.3636	1.5454	1.0606	1.9394	2.7879	0.3939	3.5455	2.0606	1.4243	1.2727	2.5152	2.4546	1.6666	2.15618	1.26246	13			-85.6	0.0672186	0.119659	13
-85.2	3.7273	2.3333	1.0303	2.0303	2.4848	1.5152	2.394	2.4848	1.6667	1.8181	2.4849	2.3637	2.3939	2.20979	0.644903	13			-85.2	0.0723003	0.0611253	13
-84.8	2.606	2.9394	1.6667	2.5151	2.4242	0.7576	1.3334	3.0303	0.8788	3.6363	4.4546	2.0303	2.0909	2.33566	1.05513	13			-84.8	0.0842305	0.100008	13
-84.5	2	3.2424	1.3636	3.0909	4.8788	1.2424	1.394	4.2121	1.7273	2.9394	3.3031	3.0303	2.8182	2.71096	1.12084	13			-84.5	0.119802	0.106236	13
-84.1	1.303	3.4242	1.7273	2.2727	3.4545	1.303	1.5152	3.2727	1.9091	2.303	3.394	2.1212	4.0303	2.46386	0.935503	13			-84.1	0.0963816	0.0886691	13
-83.7	0.2424	2.8182	3.5757	3.1515	2.2727	1.1212	1.9697	3.1212	0.9091	2.8788	4.7576	2.9091	2.2121	2.45687	1.20405	13			-83.7	0.0957189	0.114122	13
-83.3	0.7273	2.5454	3.3939	3.2121	3.2424	1.7576	2.9697	4.6364	0	1.5151	3.9394	2	2.7575	2.51514	1.28915	13			-83.3	0.101242	0.122189	13
-83	0.7576	2.4242	2.2727	4	3.5454	1.7273	5.3637	4.8182	0.3334	2.1818	4.3334	4	2.2424	2.92308	1.54796	13			-83	0.139908	0.146719	13
-82.6	1.2121	2.3636	3.1818	2.5757	3.1212	2.2727	4.3637	3.5151	1.3637	2.8788	4.7576	3.2728	1.8485	2.82518	1.0515	13			-82.6	0.130628	0.0996631	13
-82.2	1.0303	1.3333	2.1212	2.0606	4.3939	2.7576	3.6364	2.8788	1.0909	3.7272	3.9394	2.5152	2.5757	2.62004	1.0927	13			-82.2	0.111184	0.103569	13
-81.8	1.9697	3.4545	0.8788	2.9394	5.1212	3.1818	2.8182	3.8788	1.6061	4.6363	3.1213	2.4243	2.1212	2.93474	1.18296	13			-81.8	0.141012	0.112123	13
-81.4	1.9697	4.2424	1.0909	3.303	4.3939	2.3333	2.5758	4.6364	1.9394	3.3333	4.2122	3.3031	1.7878	3.00932	1.14936	13			-81.4	0.148082	0.108939	13
-81.1	2.6363	2.4848	2	5.1212	3.7879	2.3333	1.303	4.4848	2.2425	3.4848	3.6667	4.2424	2.8182	3.12353	1.10599	13			-81.1	0.158907	0.104828	13
-80.7	1.5757	1.3333	3.0303	5.3636	4.1515	2.6061	1.8182	3.1818	3.2728	4.3636	3.8182	4.7273	3.1515	3.26107	1.22572	13			-80.7	0.171943	0.116176	13
-80.3	1.6666	2.2727	2.8788	4.2727	2.5151	3.2121	2.9091	2.7879	4.697	5.1212	5.3637	3.1212	4.3636	3.47552	1.16102	13			-80.3	0.192268	0.110044	13
-79.9	2.9697	3.3636	1.8788	4.8788	1.6667	2.2424	2.6364	3.2121	5.0909	6.2727	4.8788	2.4243	4.6666	3.55245	1.44921	13			-79.9	0.19956	0.13736	13
-79.5	2.8182	3.1818	3.1515	3.2727	1.1515	0.9697	2.7879	3.7879	2.7879	6.3333	3.5758	2.2728	4.4848	3.12122	1.3662	13			-79.5	0.158687	0.129492	13
-79.2	3.4545	2.4848	3.7879	1.6363	0.9697	1.9697	3.3334	3.9697	1.3031	4.7272	3.4546	1.7879	2.9697	2.75758	1.15337	13			-79.2	0.124221	0.109319	13
-78.8	4.0303	4.9091	2.1818	1.9697	1.5757	1.2727	4.6061	4.2424	1.7273	3.6363	2.8788	0.9697	2.0303	2.77155	1.35388	13			-78.8	0.125545	0.128323	13
-78.4	4.3333	4.6969	3.2121	2.1515	1.9394	1.4848	4.6667	3.0909	1.1515	4.3333	3.6364	2.4849	1.9091	3.00698	1.24778	13			-78.4	0.14786	0.118267	13
-78	3.1212	3.8182	1.606	1.1212	2.8788	3.4545	3.6364	3.697	1.0303	3.9091	2.1213	1.697	2.8485	2.68765	1.04881	13			-78	0.117593	0.0994089	13
-77.7	2.303	2.0303	1.8485	1.1212	3.3333	4.5455	3.2424	2.7576	1.6364	4.7575	2	1.9091	4	2.7296	1.15783	13			-77.7	0.121569	0.109742	13
-77.3	2.3939	3.3333	0.9697	2	2.5454	3.6667	1.2727	1.8788	1.7879	4.9697	1.3031	1.9091	3.4545	2.42191	1.14648	13			-77.3	0.0924051	0.108666	13
-76.9	1.6969	2.9394	1	2.4545	3.9697	3.2121	0.4849	2.9697	1.2728	5.6363	1.3637	1.7576	3.5151	2.48252	1.42155	13			-76.9	0.0981497	0.134738	13
-76.5	2.0909	2.2121	0.4545	2.8485	1.6667	2.6667	1.394	2.6061	1.3637	3.606	3.091	1.6667	2.5757	2.17251	0.850588	13			-76.5	0.0687664	0.0806206	13
-76.1	2.7576	3.5151	2.3939	2.7272	0.9697	3.8485	1.5758	2.303	1.6364	2.0909	3.0303	2.4849	1.9697	2.40792	0.794696	13			-76.1	0.0910796	0.0753231	13
-75.8	3	1.7576	2.6363	4.0303	0.3333	3.9091	1.6364	2.6364	2.5758	2.5454	2.6061	1.9697	3.3939	2.54079	0.986738	13			-75.8	0.103673	0.0935252	13
-75.4	3.0303	2.303	1.7576	4.303	0.697	3.6364	3.1212	2.1515	5	2.7878	5.091	1.6667	4.2121	3.05828	1.34758	13			-75.4	0.152722	0.127726	13
-75	2.8485	2.9697	0.8182	3.7272	1.3333	2.7273	2.6364	2.4545	4.3637	3.7878	5.4849	2.1212	2.8182	2.93007	1.22446	13			-75	0.14057	0.116058	13
-74.6	1.9091	4	1.697	3.5454	1.0909	2.9394	2.2121	3	4.8182	2.6666	3.8182	2.4546	2.4242	2.81352	1.02947	13			-74.6	0.129523	0.0975759	13
-74.2	1.8182	3.5151	1.6667	2.6666	1.303	2.8788	3.5758	2.6364	4.3334	4.1818	2.4546	1.9697	2.5757	2.7366	0.945196	13			-74.2	0.122232	0.0895878	13
-73.9	2.2121	3.4545	1.2121	0.9394	3.5454	3.0303	4.4849	3.8788	2.3637	2.3939	1.4849	2.1212	4.0303	2.70396	1.12945	13			-73.9	0.119139	0.107052	13
-73.5	1.2424	4.2121	2	2.2727	2.606	2.8182	4.1818	4.0303	2.3334	1.5151	1.4546	0.9091	4.8788	2.65035	1.29369	13			-73.5	0.114057	0.122619	13
-73.1	1.8485	4.0606	3.2424	3.2121	3.0303	3.1515	2.9697	3.4242	2.2121	2.4545	1.9091	1.1515	2.6363	2.7156	0.783447	13			-73.1	0.120242	0.0742569	13
-72.7	2.303	2.8788	3.0909	3.7272	4.697	2.8182	2.8182	4.6364	1.6061	2.1212	2.1213	1.6061	2.3636	2.82985	1.005	13			-72.7	0.13107	0.0952559	13
-72.3	1.3636	3.9091	4.8485	4.3636	7.2727	1.9394	3.2727	5.4545	1.1818	2.0909	1.5455	1.6061	2.4242	3.17482	1.87939	13			-72.3	0.163767	0.178133	13
-72	2.3636	3.6969	3.4545	5.3939	6.4848	2.3939	2.3637	4.1515	2.3031	2.2424	1.8788	0.9697	2.5151	3.09322	1.51743	13			-72	0.156034	0.143825	13
-71.6	3.606	3.1515	4.9697	5.1515	2.606	3.0303	2.0909	4.1818	2.3031	2.1515	2.9091	1.1212	1.3636	2.97202	1.24798	13			-71.6	0.144546	0.118287	13
-71.2	4.2424	2.5151	2.697	4.3333	1.8788	2.1818	2.6061	3.0303	2.1515	1.1818	1.0607	2.6364	2.1515	2.51282	0.969717	13			-71.2	0.101022	0.0919119	13
-70.8	6.1515	2.4545	3.2424	3.9091	2.0909	3.1818	2.0606	1.8788	2.7273	2.5757	1.6364	2.1818	1.9091	2.76922	1.20398	13			-70.8	0.125324	0.114116	13
-70.5	5.8788	2.1818	3.9697	2.9697	2.2727	2.8788	1.4849	3	4.0909	1.606	2.4849	0.9697	1.4242	2.70862	1.34281	13			-70.5	0.119581	0.127274	13
-70.1	4.7879	2.4242	2.3333	3.8181	1.4545	1.2121	2.2121	3.0303	4.1818	2.1515	2.697	1.9697	1.1818	2.57341	1.12022	13			-70.1	0.106765	0.106177	13
-69.7	2.4848	2.1212	2.0303	2.7878	2.2424	1.3939	1.8788	2.7879	3.3031	2.6666	3.4546	3	1.6363	2.44521	0.628934	13			-69.7	0.0946135	0.0596118	13
-69.3	2.3939	2.6969	4.2727	3.4242	2.3333	0.697	2.9697	3.6061	2.2728	2.606	4.6364	2.5152	1.1515	2.73659	1.09876	13			-69.3	0.122232	0.104143	13
-68.9	3.6363	2.1818	4.0303	4.4848	2.2424	2.2121	2.5455	3.697	1.7879	3.3939	3.4243	1.1515	1.4545	2.78787	1.05089	13			-68.9	0.127092	0.099606	13
-68.6	3.4848	2.2121	4.0606	4.3333	2.2424	1.8788	2.5455	3.303	1.2425	3.8485	3.2122	1.3334	1.5151	2.70863	1.06538	13			-68.6	0.119581	0.100979	13
-68.2	4.3333	2.8182	2.6363	4.7575	2.7879	4.0606	4.1515	3.697	1.4849	3.1515	3.3637	1.4849	1	3.05595	1.18036	13			-68.2	0.152501	0.111877	13
-67.8	4.0606	2.8485	2.4545	4.5151	1.7576	3.8485	3.9394	3.1212	2.1515	4.3333	2.697	1.4243	0.4545	2.89277	1.23504	13			-67.8	0.137034	0.11706	13
-67.4	3.6363	3.8788	3.1515	5.1515	2.3939	3.1818	4.1212	2.9091	2.394	3.8788	1.1516	0.394	1.2727	2.88578	1.34338	13			-67.4	0.136372	0.127329	13
-67	2.4848	4.1515	2.7879	5.6666	3.4545	2.3636	2.8485	2.3939	2.3637	3.6969	1.394	0	2.3636	2.76688	1.35146	13			-67	0.125103	0.128094	13
-66.7	2.0909	3.0606	2.9697	2.9091	3.8485	2.8485	1.2727	1.303	4.1212	2.7272	1.4243	0.3334	1.5151	2.34032	1.11499	13			-66.7	0.0846723	0.105681	13
-66.3	2.5757	2.5757	1.5454	2.9697	4.5757	2.303	1.1515	1.303	3.4243	2.6666	1.9091	0.9394	2.1515	2.31466	1.00348	13			-66.3	0.0822401	0.0951117	13
-65.9	2.9697	3.9697	1.0606	2.606	4.6667	2.9091	1.6061	2.4545	6	1.7272	3	0.8788	1.8788	2.74825	1.45594	13			-65.9	0.123336	0.137997	13
-65.5	2.5757	3.8788	1	2.7272	3.2424	2.8182	2.1818	3.3939	5.7576	1.303	1.9091	1.1818	1.7575	2.59438	1.30155	13			-65.5	0.108753	0.123363	13
-65.2	2.4242	4.5757	1.3333	1.6666	3.1212	4	2.7273	3.8485	4.3334	3	1.9394	2.5152	2.0303	2.88578	1.04434	13			-65.2	0.136372	0.098985	13
-64.8	2.4242	4.303	0.8788	1.303	2.6667	2.2121	2.2727	2.7879	5.3637	2.9394	1.697	2.5455	2.1212	2.57809	1.17855	13			-64.8	0.107209	0.111706	13
-64.4	2.3333	3.7879	2.3939	2.7878	1.2121	2.2424	4.0606	3.4242	5	1.8788	1.3031	2.0303	3.4545	2.76222	1.12181	13			-64.4	0.124661	0.106328	13
-64	3.1515	3.2727	3.9394	4.6363	2.8788	2.5455	6.394	4.7879	5	3.0606	1.6667	2.6364	3.7575	3.67133	1.26566	13			-64	0.210828	0.119962	13
-63.6	3.5454	4.0606	3	4.8181	2.8788	3.2727	6.1212	3.7273	5	3.6666	2.4546	3.1818	2.4242	3.70395	1.07052	13			-63.6	0.21392	0.101466	13
-63.3	3.8485	4.3636	3.3636	4.1818	3.1818	1.5758	3.9394	2.3333	4.8182	1.8485	3.091	2.9091	1.8182	3.17483	1.04659	13			-63.3	0.163769	0.0991982	13
-62.9	4.6666	5.2121	4.606	3.9697	3.1212	2.7273	4.2121	2.8485	4.394	1.9394	3.2122	3.3031	3.5151	3.67133	0.930193	13			-62.9	0.210828	0.0881658	13
-62.5	4.2121	6.1212	3.3939	4.4848	3.2727	3.0303	3	2.6061	4.2425	2	2.1819	3.697	3.3636	3.50816	1.0907	13			-62.5	0.195363	0.103379	13
-62.1	3.0909	5.6969	3.7273	4.2727	2.9394	3.3333	4.5152	2.0303	4.2425	1.5757	3.5455	3.2424	4	3.55478	1.06883	13			-62.1	0.199781	0.101306	13
-61.7	1.303	4.3636	1.0606	2.7878	3.9394	5.2121	4.8485	2.6364	4.0606	2.3636	3.3334	3.1818	3.2121	3.25407	1.25001	13			-61.7	0.171279	0.118479	13
-61.4	1.8788	3.3636	3	4.2424	5.7879	5.2727	4.7576	2.7273	4.0909	1.7575	2.3637	2.6061	4.4545	3.56177	1.30195	13			-61.4	0.200444	0.123401	13
-61	1.6363	3.1212	2.9394	4.5151	5.7879	4.4545	5.5758	1.7879	4.8485	0.9394	3.5455	1.394	3.0606	3.35432	1.60927	13			-61	0.180781	0.15253	13
-60.6	1.3939	3.8182	2.7273	3.5151	3.7879	2.0606	5	2.4848	4.0606	1.0909	3.5152	1.6364	1.9091	2.84615	1.19492	13			-60.6	0.132616	0.113258	13
-60.2	2.606	3.6666	2.303	4.2727	3.2121	2.9091	7.2121	2.5758	4.8182	2.2424	4.0607	2.5152	1.9697	3.41258	1.43668	13			-60.2	0.186304	0.136172	13
-59.8	2.4848	5.1818	4.6363	2.9091	4.0303	3	7.697	2.8788	5.697	2.7272	3.3031	2.2728	1.7575	3.73659	1.66605	13			-59.8	0.217014	0.157912	13
-59.5	2.4848	5.3939	4.697	2.7878	3.6363	4.3636	8.1515	3.303	6.8788	3.9394	4.0303	2.2728	1.6363	4.12119	1.84505	13			-59.5	0.253467	0.174878	13
-59.1	3.2424	5.2727	4.7273	5.4545	2.7273	4.697	7.9394	3.3333	5.4546	3.9697	3.3637	3.1818	1.7272	4.23776	1.59502	13			-59.1	0.264516	0.151179	13
-58.7	2.0909	7.6363	3.2121	7	2.7576	4.3939	7.5455	5.0606	3.5455	5.4545	1.8788	3.3031	1.3636	4.24942	2.14731	13			-58.7	0.26562	0.203527	13
-58.3	2.5454	6.0303	3.4848	5.8788	4.6363	3.9091	5.6061	4.8182	1.6061	4.6969	1.5455	3.4546	3.0303	3.94172	1.50361	13			-58.3	0.236457	0.142515	13
-58	3.7879	3.7576	2.7576	6.6363	4	4.3636	5	4.3333	1.5758	3.4242	2.8788	2.0606	2.3636	3.61072	1.34707	13			-58	0.205083	0.127678	13
-57.6	2.8182	2.606	1.5454	7.4848	4.2727	4.4242	3.9697	3.6667	1.2121	3.303	2.1213	2.2424	2.1515	3.21677	1.63794	13			-57.6	0.167744	0.155247	13
-57.2	2.7273	2.3636	4.4242	6.9697	5.3333	5.5152	2.1212	2.9697	3.697	2.8485	2.3334	2.4243	1.1515	3.45222	1.65461	13			-57.2	0.190061	0.156828	13
-56.8	4.5454	2.303	4.4242	6.8181	4.6363	4.1515	2.8485	3.0909	4.0909	3.0303	1.8182	3	2.4242	3.62935	1.33183	13			-56.8	0.206849	0.126233	13
-56.4	4.6969	2.6969	4.6363	5.7272	3.3939	3.3636	2.8485	4.0909	6.697	2.3636	1.6667	2.0909	1.6666	3.53377	1.56359	13			-56.4	0.19779	0.148201	13
-56.1	4.3939	3.606	4.2727	5.5757	1.5454	4.6364	3.2424	5.0303	7.394	1.8181	1.1819	1.8182	2.2121	3.59439	1.84781	13			-56.1	0.203536	0.17514	13
-55.7	5.2424	5.2727	5.4545	6.6969	2.4242	3.9697	4.9697	3.5758	7.5152	2.2121	0.9091	1.7879	3.7272	4.13518	1.95775	13			-55.7	0.254793	0.18556	13
-55.3	4.9091	5.606	3.8788	8.0909	2.9091	3.9091	8.2424	3.6061	5.8485	2.6666	1.3334	2.4546	2.0303	4.26807	2.18225	13			-55.3	0.267388	0.206839	13
-54.9	4.1212	4.8788	3.5454	9.8181	3.8788	4.8788	6.9091	4.3636	5.5455	3.0303	1.6667	3.0303	0.3636	4.31002	2.34367	13			-54.9	0.271364	0.222138	13
-54.5	4.1818	5.1212	3.0606	10.606	5.303	4.2121	7.2121	5.2121	6.4546	2.1818	1.7576	2.7576	0.8182	4.52913	2.60973	13			-54.5	0.292132	0.247356	13
-54.2	3.6363	5.7576	3.5454	9.1212	5.8485	3.1515	7.5455	4.8182	5.6061	1.5757	2.2425	3.9091	1	4.44289	2.32801	13			-54.2	0.283959	0.220654	13
-53.8	3.9697	5.9394	4.0606	8.7272	7.2424	3.0606	7	3.7576	7.9394	3.4848	3.6061	2.4849	1.2424	4.80885	2.30761	13			-53.8	0.318645	0.218721	13
-53.4	5.0303	4.9091	4.3939	5.9091	6.4242	3.1515	5.9091	4.2121	6.2425	3.6969	5.7576	2.5152	0.7272	4.52913	1.66983	13			-53.4	0.292132	0.15827	13
-53	4.7273	3.303	4.7879	5.9091	7.1515	5.1818	6.0909	4.8788	6.6364	4.3333	4.3637	2.0909	2.303	4.75058	1.53154	13			-53	0.313122	0.145163	13
-52.7	4.7576	4.7576	3.3333	7.303	3.8182	4.6667	5.6364	5.4545	6.2425	2.3939	4.8788	2.1515	0.7878	4.32168	1.7922	13			-52.7	0.272469	0.169869	13
-52.3	3.9697	5.5151	3.3636	9.6666	4.4545	3.8788	5.9697	4.3939	5.6061	3.1818	4.1213	2.6364	0.9091	4.43589	2.0671	13			-52.3	0.283295	0.195924	13
-51.9	4.2424	4.8788	5.606	11.3333	4.9394	4.4545	5.8788	2.5151	6.4849	3.0606	4.4849	2.1818	1.1212	4.70628	2.52343	13			-51.9	0.308923	0.239176	13
-51.5	3.1212	2.6363	6.8788	14.4242	5.7273	5.8788	4.2727	1.6364	8.4243	2.5151	5.6061	3.2121	3.4545	5.21445	3.38946	13			-51.5	0.357088	0.321261	13
-51.1	4	2.5454	5.3939	14.1515	7.697	7.1818	4	1.5454	7.3031	2.8485	5.5758	3.6364	3	5.29837	3.30234	13			-51.1	0.365043	0.313003	13
-50.8	3.4545	3	4.7879	14.0909	9.5151	6.9394	3.6667	1.6061	7.394	1.8485	4.7273	4.4849	2.9394	5.26575	3.48631	13			-50.8	0.36195	0.330441	13
-50.4	3.6969	3.1818	5.3333	13.2424	8.0909	3.3636	3.2424	1.7879	6.9697	0.9394	4.6061	4.1212	2.9697	4.73425	3.20403	13			-50.4	0.311574	0.303686	13
-50	5.7879	5.4848	6.3939	11.9697	5.8182	3.9394	4.1212	2.1515	5.9697	1.2424	5.394	3.1515	3.303	4.97902	2.63885	13			-50	0.334774	0.250116	13
-49.6	8.606	5.5757	7.1515	10.0606	6.4848	4.2424	5.3334	2.8485	8.3031	2.5151	3.5455	3.5758	4.1818	5.57109	2.39358	13			-49.6	0.390892	0.226869	13
-49.2	9.8485	4.9091	6.9394	12.7575	5.4242	3.1212	5.1212	4.3636	10.7879	2.8485	3.4849	3.7879	5.2121	6.04662	3.15283	13			-49.2	0.435963	0.298832	13
-48.9	10.6363	5.3939	6.697	10.1818	3.3636	3.8485	5.9091	4.1212	11.3334	4.9697	3.6364	3.9394	3.6969	5.97902	2.88085	13			-48.9	0.429556	0.273053	13
-48.5	8.6666	4.6969	5.9091	10.7878	2.2121	3.5152	5.9697	5.0303	9.0606	6.1515	4.2122	4.9697	1.5151	5.59206	2.65836	13			-48.5	0.392879	0.251966	13
-48.1	7.0606	4.6969	7.0606	13.6666	2.3939	3.3939	6.9394	5.6364	7.2425	5.3333	4.4243	5.0303	0.8788	5.67365	3.07935	13			-48.1	0.400613	0.291867	13
-47.7	7.9394	7.1515	6.0909	16.8788	6.8485	3.6364	5.7576	3.2424	8.5455	5.9091	6.697	5.1818	1.7575	6.58742	3.63513	13			-47.7	0.487221	0.344545	13
-47.3	9.6969	4.8485	9	19	8	4.9091	5.5152	3.5758	9.6364	4.7575	6.9697	4.394	1.8788	7.09092	4.32141	13			-47.3	0.534944	0.409593	13
-47	9.303	5.2424	7.303	18.9394	6.4545	6	7.3637	4.6364	10.4243	3.7878	6.7273	4.4243	1.6969	7.10023	4.23079	13			-47	0.535827	0.401004	13
-46.6	7.7273	6.6363	6.6667	14.8485	7.0303	7.1818	8.5758	3.5151	9.4243	6.0606	5.9091	4.3031	1.2727	6.85782	3.22484	13			-46.6	0.51285	0.305658	13
-46.2	6.7576	8.9394	9.0909	12.6969	6.9091	5.8788	9.1818	3.697	8.8788	9.2121	5	3.0606	1.3636	6.97435	3.12629	13			-46.2	0.523896	0.296317	13
-45.8	6.2727	7.0606	7.4242	12.5757	7.8485	5.9394	7.0303	4.4242	11.2728	10.2424	4.7576	4	5.2121	7.23542	2.67014	13			-45.8	0.548641	0.253082	13
-45.5	4.8485	9.1818	5.9091	13.4848	6.9091	5.6364	6.2424	3.6667	10.7576	10.9394	4.3031	5.3334	3.8788	7.00701	3.10396	13			-45.5	0.526991	0.2942	13
-45.1	4.2121	8.6363	4.7879	12.606	7.1818	5.7576	5.2424	3.4242	8.0909	11.303	3.9697	4.9091	2.1515	6.32865	3.09747	13			-45.1	0.462695	0.293585	13
-44.7	5.5151	9.9394	4.4242	14.1515	6.8182	6.2121	4.6667	2.6667	11.5152	9.3636	3.5758	4.4243	1.7878	6.54312	3.67747	13			-44.7	0.483023	0.348559	13
-44.3	8.6363	9.4545	4.4545	19.0909	5.3939	5.5758	5.6667	4.2424	12.8182	6.4242	3.7273	4.394	2.9091	7.13752	4.50496	13			-44.3	0.539362	0.42699	13
-43.9	11.1515	10.8788	5.4848	25.0303	4.6667	7.1515	5.0303	3.1818	12.7273	4.4848	4.7273	2.9697	1.9697	7.65035	6.21782	13			-43.9	0.587968	0.589339	13
-43.6	11.0909	13.7273	5.4545	31.8485	5.1515	6.1515	8.2727	3.3939	11.0606	4.606	4.7879	3.6667	1.0606	8.48251	7.88204	13			-43.6	0.666842	0.747077	13
-43.2	11.3333	12.2424	5.4848	30.7575	7.3636	7.9394	9.1212	3.2727	10.4849	6.7575	6.2425	5.4243	1.0909	9.03962	7.23694	13			-43.2	0.719646	0.685933	13
-42.8	10.2424	10.6363	4.9697	32.0606	10.5757	6.697	8.2121	4.2424	15.7576	8.0606	7.1516	5.7273	1.6363	9.68997	7.5939	13			-42.8	0.781288	0.719767	13
-42.4	9.606	11.2121	5.606	30.4848	14.697	7.3333	8.8788	4.2121	18	8.1212	5.2425	3.3031	1.6363	9.87178	7.68786	13			-42.4	0.798521	0.728673	13
-42	10.7879	11.2424	5.606	25.6969	14	10.0606	9.7273	4.0303	13.7576	13.5151	4.1516	2.9091	2.9091	9.87645	6.32865	13			-42	0.798964	0.599844	13
-41.7	9.6969	9.1818	6.3333	21.8788	20.9091	12.2727	8.5152	4.303	13.1212	16.0606	6	3.4849	4.3939	10.4732	6.10726	13			-41.7	0.855523	0.578859	13
-41.3	8.8182	8.0909	8.1212	22.3939	24.0606	11	7.0606	3.303	16.5152	13.2424	4.4546	2.5455	3.8788	10.2681	7.01301	13			-41.3	0.836082	0.664709	13
-40.9	10.606	10.0909	15.1818	23.6969	26.2424	11.7576	6.6364	3.2424	18	10.0606	4.091	2.3334	2	11.0723	7.88176	13			-40.9	0.912305	0.747051	13
-40.5	11.7879	11.303	13.303	23.9697	27.9697	9.7273	7.7273	3.1818	17.394	9.7575	5.0607	2.5758	2.2727	11.2331	7.95709	13			-40.5	0.92755	0.754191	13
-40.2	11.5757	12.2424	14.0909	23.7272	28.2121	10.6061	8.1212	2.9394	19.6667	13.2727	3.6667	4.697	2.8182	11.972	8.01833	13			-40.2	0.997586	0.759995	13
-39.8	11.9697	13.9394	11.1515	28.606	23.4242	10.6061	8.9697	4.303	19.5758	14.6363	5.1213	4.9394	2.8788	12.317	7.77027	13			-39.8	1.03029	0.736483	13
-39.4	12.9697	13.0303	11.606	36.1515	27.6667	8.3939	10.6364	4.7879	21.2425	16.3333	6.1516	6	4.2424	13.7856	9.53465	13			-39.4	1.16948	0.903715	13
-39	14.7273	15.6969	16.7273	36.5757	34.3333	11.303	14.0303	6.3939	19.2121	17.5151	8.9394	5.5455	4.2727	15.7902	9.95259	13			-39	1.35948	0.943328	13
-38.6	14.5757	15.0303	15.4545	29.4545	31.8485	10	12.1515	5.8485	18.7879	21.2727	9.1819	5.4546	4.4545	14.8858	8.65907	13			-38.6	1.27376	0.820726	13
-38.3	14.0606	14.2121	22.3939	26.5757	33.4545	14.0606	11.2424	7.3636	16.7879	21.8181	7.9091	5.7273	4.8182	15.4172	8.61882	13			-38.3	1.32413	0.816911	13
-37.9	13.1212	19.4848	22.0303	26.7272	27.5757	14.303	10.303	8.3636	19.1515	23.6969	6.697	5.4546	4.606	15.5011	8.12932	13			-37.9	1.33208	0.770515	13
-37.5	14.1212	22.0909	19.7879	28.6969	28.3939	10.3333	9.8788	7.303	25.6667	18.4848	7	5.5455	3.9697	15.4825	8.87965	13			-37.5	1.33032	0.841633	13
-37.1	14.0606	22.0303	20.1818	30.1515	28.1515	10.8788	8.4546	8.697	31.7879	17.3939	7.3031	7.2424	5.4242	16.289	9.38227	13			-37.1	1.40676	0.889273	13
-36.7	17.9394	18.3333	14	35.2121	36.5757	10.5152	9.0909	8.0606	29.5455	14.1818	8.3334	8.394	6.4242	16.662	10.5512	13			-36.7	1.44211	1.00007	13
-36.4	16.1515	16.606	14.0606	37.6363	45.3333	13.0909	10.0606	9.4242	24	19.7878	12.3334	10.697	6.2424	18.1095	11.4636	13			-36.4	1.57931	1.08655	13
-36	16.9394	13.9091	14.1818	37.4545	47.9394	12.2121	13.4849	10.3333	21.394	29.9394	17.7879	7.7879	5.8182	19.1678	12.2781	13			-36	1.67962	1.16374	13
-35.6	16.8788	17.9697	13.0303	42.6666	38.5757	14.8788	15.6061	11.8182	22.7273	39.4848	20.2122	8.6364	6.0909	20.6597	12.0341	13			-35.6	1.82102	1.14062	13
-35.2	15.9697	21.8182	19.4848	45.9394	25.6363	14.7273	16.2727	13.2121	24.5758	40.5454	24.394	9.7273	6.1212	21.4172	11.3527	13			-35.2	1.89283	1.07603	13
-34.8	12.8788	21	22.1515	37.2424	21.4242	16.4242	13.9697	12.7273	26.3637	33.3636	22.7879	9.5152	6.2121	19.697	9.05267	13			-34.8	1.72977	0.858033	13
-34.5	10.7273	18	22.3333	33.0606	24.3333	17.8788	16.9091	12.5454	24.9697	25.8181	21.8788	10.8182	7.1212	18.9534	7.37346	13			-34.5	1.65929	0.698873	13
-34.1	12.303	15.7576	27.0606	31.8181	27.697	15.0606	19.3334	11.303	30.4243	23.5151	22.9697	12.9091	7.5757	19.8252	7.96122	13			-34.1	1.74193	0.754582	13
-33.7	15.9091	16.5454	38.606	28.1818	29	17	18.7273	10.3333	32.2425	27.9697	27.7576	13.6061	8.3939	21.8671	9.26777	13			-33.7	1.93547	0.87842	13
-33.3	17.6969	16.4242	27.7879	29.6666	31.4848	11.2121	20.8485	11.1212	34.4243	35.2121	26.8788	14.2728	10.4848	22.1165	9.18675	13			-33.3	1.95911	0.87074	13
-33	18.5454	21.4848	25.1818	36.4545	37.0606	10.5152	24.697	10.1515	35.6061	35.2727	30.4849	15.4243	17.8182	24.5152	9.78695	13			-33	2.18645	0.927629	13
-32.6	21.7576	27.6969	28	43.0606	38.7273	12.7273	25.697	12.9091	40.4243	28.6666	44.5455	16.6364	24.7272	28.1212	10.8607	13			-32.6	2.52824	1.0294	13
-32.2	23.5454	28.5757	31.3333	41.8485	43.8485	10.9394	24.1212	11.1212	48.697	28.2727	48.394	18.0909	27.3939	29.7063	12.8138	13			-32.2	2.67848	1.21452	13
-31.8	25.5454	32.4242	27.5151	43.6666	46.2424	12.7273	24.2121	11.0303	57.6364	31.8181	37.5152	19.1818	23.7878	30.2541	13.3932	13			-31.8	2.7304	1.26943	13
-31.4	21.0606	34.303	27.5151	46.7272	51.697	12.1212	22.9697	15.5758	52.8485	36.303	28.1819	20.8788	22.8788	30.2354	13.3247	13			-31.4	2.72863	1.26294	13
-31.1	17.1212	31	30.5757	39.1515	46.0606	11.1515	24.9091	17.6667	40.9697	37	25.5152	21.5152	23.606	28.1725	10.4127	13			-31.1	2.5331	0.986937	13
-30.7	19.8485	23.1212	40.697	37.5757	36.6667	12.9091	28.3637	17.1212	38.9394	36.4545	24.7879	26.5758	28.9697	28.6177	8.9627	13			-30.7	2.5753	0.849505	13
-30.3	23.8788	28.0303	41.0303	44.5151	34.0909	14.1212	25	16.4242	37.2728	37.3636	20.9697	33.1818	28.8788	29.5967	9.35329	13			-30.3	2.6681	0.886526	13
-29.9	29.1212	35.1818	33.303	40.7272	39.4545	17.5152	28.2424	20.4848	35.6061	31.9394	21.8788	34.1515	29.7272	30.5641	7.11107	13			-29.9	2.75978	0.674003	13
-29.5	31.6363	35.1818	28.1515	31.3636	42.6667	18.1515	25.1212	29.8182	35.8182	24.6363	30.091	30.3334	39.4545	30.9557	6.45321	13			-29.5	2.7969	0.611649	13
-29.2	28.9091	36.6666	26.8485	32.9394	49.697	16.7273	19.4546	41.2727	40.2121	27.3636	49	26.6364	38.8788	33.4312	10.3116	13			-29.2	3.03154	0.977357	13
-28.8	21.6969	40.8788	28.3939	37.1515	51.6667	16.303	19.5455	40.8182	41.9394	38.6363	48.4849	23.4546	34.6969	34.1282	11.279	13			-28.8	3.0976	1.06905	13
-28.4	20.9091	36.4242	30.0606	46.0909	56.5151	11.6364	18.5758	33.6061	46.2121	46.8181	35.9394	21.7273	28.4545	33.3054	13.1541	13			-28.4	3.01961	1.24678	13
-28	25.1818	38.5151	29.0909	50.9394	64.1818	12.6667	18.8788	30.2727	46.2121	46.2424	28.1819	23.697	28.9697	34.0793	14.3818	13			-28	3.09296	1.36314	13
-27.7	26.9091	47.9091	30.0909	49.1818	62.3636	9.8485	25.1818	30.3636	42.6667	44.7272	30.1516	28.1212	37.4545	35.7669	13.4759	13			-27.7	3.25292	1.27727	13
-27.3	30.5151	50.5151	28.8788	48.2424	43.5757	12.0909	30.303	26.5454	56.2121	45.6666	32.0607	32.5758	45.0303	37.0932	12.2047	13			-27.3	3.37863	1.15679	13
-26.9	28.6666	59.0606	38.2727	48.8181	31.7879	10.697	32.7273	25.303	58.2728	43.6969	43.091	27.6061	46.5757	38.0443	13.759	13			-26.9	3.46877	1.30411	13
-26.5	25.9697	61.0606	39.7879	56.4242	33.697	9.2727	31.0303	20.7273	58.0303	43.3333	41.3031	23.3637	42.2121	37.4009	15.4858	13			-26.5	3.4078	1.46778	13
-26.1	23	56.7273	42.2121	59.4848	35.0303	9.3939	33.6364	24.4848	56.5455	41.4242	36.0607	30.6364	41.1818	37.6783	14.4519	13			-26.1	3.43409	1.36979	13
-25.8	22.606	48.5454	35.8182	53.6969	41.9697	13.8788	28.394	29.0606	50.6667	42.3333	34.3031	40.3031	43.4545	37.31	11.514	13			-25.8	3.39918	1.09132	13
-25.4	26.2121	47.8182	40.5151	48.8788	47.2121	13.8788	27.6364	31.7576	45.3637	39.7878	31.0303	36.8182	51.5454	37.5734	11.0363	13			-25.4	3.42414	1.04605	13
-25	26.9394	44.6363	40.8485	42.5454	48.0303	18.5758	30.394	30.7273	50	40.8181	37.394	31.8182	57.606	38.4872	10.6287	13			-25	3.51075	1.00741	13
-24.6	25.5757	35.4545	34.606	41.0909	46.303	14.9091	30.5152	30.303	48.0606	41.1818	46.9394	34.5758	56.7575	37.4056	10.9907	13			-24.6	3.40824	1.04172	13
-24.2	23.8485	33.6969	38.5757	38.7272	42.5757	16.1212	36.6667	32.3333	56.1212	37.8181	46.6364	50.697	55.0909	39.1468	11.5194	13			-24.2	3.57328	1.09184	13
-23.9	25.8182	35.7879	42.3333	39.2121	41.3333	20.3333	40.303	36.8182	62.8485	33.8788	34.5152	50.1515	58.4545	40.1375	11.7498	13			-23.9	3.66718	1.11367	13
-23.5	30.6969	34.303	33.3636	37.1818	39.0606	19.9394	37.6364	41.9091	53.8182	44.2424	32.1819	38.697	64.0909	39.0093	10.8892	13			-23.5	3.56024	1.03211	13
-23.1	33.5454	41	25.9697	41.4242	42.9394	17.0303	34.1212	39.697	51.5455	47.1212	33.8182	28.0909	66.0303	38.641	12.3493	13			-23.1	3.52533	1.17049	13
-22.7	34.606	52.4242	22.7273	52.303	46.4242	14.7879	38.4849	36.8485	67.394	45.2727	38.4243	23.8485	58.5757	40.9324	14.9935	13			-22.7	3.74252	1.42112	13
-22.3	32.8182	63.4545	31.9697	60.8485	59.9091	12.7273	42.303	35.8485	63.1515	51.8181	56.2728	30.7879	53.4545	45.7972	15.8981	13			-22.3	4.20361	1.50686	13
-22	29.9697	54.3939	37.2424	54.0909	71	9.9394	43.0303	38.0606	57.4243	50.7272	68.3334	36.4849	51.7575	46.3427	16.4332	13			-22	4.25531	1.55758	13
-21.6	33.5757	41.8182	42.5151	50.0909	62.697	8.4545	35.9697	39.8788	49.7879	47.4545	62.0303	31.7576	43	42.2331	13.9286	13			-21.6	3.8658	1.32019	13
-21.2	34	36.9697	51.7273	57.5151	63.7576	8.9394	32.4243	34	46.0303	45.1212	47.7273	35.1515	45.1515	41.4242	13.7175	13			-21.2	3.78913	1.30018	13
-20.8	29.9091	33.5757	57.6667	59.2424	62.1212	10.3939	27.697	30.1212	52.0303	41.8485	41.5455	40.9394	45.0909	40.9371	14.7372	13			-20.8	3.74296	1.39683	13
-20.5	30.4545	36.8485	50.0909	47.2121	57.2727	13.2424	23.0909	30.8788	58.7879	43.2121	32.5758	45.1818	36.1818	38.8485	13.1686	13			-20.5	3.545	1.24815	13
-20.1	33.8485	46.3939	46.697	42.2424	49.4848	10.7576	21.2727	34.4545	57	40.9091	41.4546	49.3637	29.7575	38.7413	12.6461	13			-20.1	3.53483	1.19862	13
-19.7	35.0606	58.1515	33.4848	40.8788	54.0606	16.9697	25.4546	36.9091	59.5455	40.9091	44.6364	56.2121	32.606	41.1445	13.0739	13			-19.7	3.76262	1.23918	13
-19.3	31.8485	63.3333	29.3333	44.2727	62.9697	16.5152	34.5758	30.1515	50.1212	35.2121	43.6061	55.1515	35.3636	40.958	13.9223	13			-19.3	3.74495	1.31959	13
-18.9	25.4242	66.1212	30.2121	37.4545	56.9091	16.4545	38.6667	33.8788	47.5455	33.3939	43.091	52.1515	39.8788	40.0909	13.3364	13			-18.9	3.66276	1.26405	13
-18.6	19.6363	61.606	34.5757	34.1515	59	15.6364	43.2424	35.3636	52.697	34.4545	47.3334	50.394	46.8788	41.1515	13.8912	13			-18.6	3.76328	1.31664	13
-18.2	23.5757	55.5757	35.5757	40.9394	74.697	12.2424	37.2424	39.5454	61.5455	35.7575	46.0607	41.6667	51.3636	42.7529	15.9878	13			-18.2	3.91507	1.51536	13
-17.8	26.303	48.7273	36.1515	48.1818	79.8788	13.9394	28.303	41.5151	51.4546	43.5151	43.2425	42.4546	48.9394	42.5082	15.5787	13			-17.8	3.89187	1.47658	13
-17.4	25.4848	44.7576	35.4848	56.0606	67.7879	11.3636	24.6364	39.6364	50.8485	49.1515	42.4546	48.4849	47.5454	41.8228	14.8134	13			-17.4	3.82691	1.40405	13
-17	26.0909	41.5454	39.6667	56.5454	62.6667	9.2727	22.4546	40.4848	53.9697	50.2424	45.091	54.4849	45.1818	42.1305	15.109	13			-17	3.85608	1.43206	13
-16.7	29.4545	42.2727	40.2424	56.2121	48.2727	10.3939	23.7879	43.2121	50.2121	52	46.8182	48.4546	48.2121	41.5035	12.9154	13			-16.7	3.79664	1.22415	13
-16.3	34.4848	39.9697	48.0909	46.3636	45.9091	14.5455	29.2121	45.6364	56.5152	46.1818	46.5455	40.1818	49.9697	41.8159	10.715	13			-16.3	3.82625	1.0156	13
-15.9	38.4545	43.7273	34.7879	52.7878	52.7879	16.0606	30.7273	46.0606	59.3334	44.5757	46.9394	41.3334	54.6969	43.2517	11.5091	13			-15.9	3.96235	1.09086	13
-15.5	36.4848	45.3636	35.4848	60.1515	54.7576	16.9394	30.6364	35.2727	61.5455	44.9697	43.7273	45.3334	58.4242	43.7762	12.9503	13			-15.5	4.01206	1.22746	13
-15.2	33.303	52.7879	41.8788	59.0909	58.7879	14.5758	35.7273	26.4545	61.4243	47.2727	46.1213	47.7879	61.8182	45.1562	14.4854	13			-15.2	4.14286	1.37296	13
-14.8	32.9091	53.8485	40.3939	61.4242	53.5151	11.2727	42.2424	26.303	62.3334	49.0303	42.4849	59.1818	66.3939	46.2564	15.9269	13			-14.8	4.24714	1.50959	13
-14.4	29.4848	57.2424	33.9697	60.5151	50.6667	13.0909	34.1212	34.9697	52.7576	48.6969	42.4546	53.7576	49.5454	43.1748	13.4059	13			-14.4	3.95506	1.27064	13
-14	29.303	52.6969	31.2424	58.0606	41.303	14.4848	26.6364	45.1818	40.3031	44.4848	39.1819	44.0303	44.1212	39.31	11.4913	13			-14	3.58874	1.08917	13
-13.6	31.7576	46.3939	30.4545	62.1515	42.2121	13.5758	26.1818	46.4242	39.5758	45.2121	39.1516	39.0606	45.6969	39.0653	11.8181	13			-13.6	3.56554	1.12015	13
-13.3	33.5151	44.6363	32.2727	52.7272	47.2121	13.697	27.0606	44.4242	46.8788	39.7272	43.2122	33.6667	44.3939	38.7249	10.4566	13			-13.3	3.53329	0.991104	13
-12.9	35	49.2121	41.6363	45.3636	50.697	15.303	30.6061	41.0909	55.8485	44.4848	41.9697	34.2424	48.303	41.0583	10.4794	13			-12.9	3.75445	0.99326	13
-12.5	34.6666	49.4848	41.2424	39.2424	52.1212	13.7273	33.9394	42.7576	58.6667	54.4242	38.3031	36.4849	41.303	41.2587	11.383	13			-12.5	3.77345	1.07891	13
-12.1	34.8485	49.8788	46.9697	35.8181	61.2424	17.2121	27.6667	48.0909	56.7273	59.4545	38.3031	38.2424	34.6666	42.2401	12.9285	13			-12.1	3.86646	1.22539	13
-11.7	34.3636	47.4848	36.6363	39.6666	63.3636	15.7879	29.394	45.1212	49.697	66.7272	45.091	42.8485	32.1515	42.1795	13.5778	13			-11.7	3.86072	1.28693	13
-11.4	36.4545	43.6363	33.3939	44.8485	62.3636	18.4545	27.8182	37.5758	44.4849	63.303	50.8485	50.1212	35.6969	42.2308	12.7431	13			-11.4	3.86558	1.20782	13
-11	35.4848	49.2727	43.4242	51.3333	52.2121	17.8485	23.3637	36.2121	46	64.6969	53	48.8182	42.2727	43.3799	12.6716	13			-11	3.9745	1.20104	13
-10.6	30.303	46.9697	42.4545	62.303	47.606	15	19.6667	41.6061	49.7576	63.8485	47.4546	47.6667	48.4848	43.317	14.2951	13			-10.6	3.96853	1.35492	13
-10.2	26.9394	45.4848	36.7576	64.4545	49	14.3333	20.9394	44.2424	52.3031	50.7878	41.6667	41.9394	58.8788	42.1329	14.4391	13			-10.2	3.8563	1.36857	13
-9.8	23.8182	46	38.6363	74.2727	53.4242	13.5455	27.4546	41.2121	59.2121	38.2121	36.2728	38.1818	66.0606	42.7925	17.0306	13			-9.8	3.91882	1.6142	13
-9.5	22.5757	46.3939	41.4848	73.5454	60.9091	16.2121	38.0303	46.5454	69.6364	38.0303	41.5455	34.697	61.5454	45.4732	17.1008	13			-9.5	4.1729	1.62085	13
-9.1	24.2727	44.8182	35.7879	64.5454	70.303	18.2727	41.5758	40.2424	67.7879	46.2121	49.6061	32.1212	57.8788	45.648	16.2114	13			-9.1	4.18947	1.53656	13
-8.7	23.6969	55.3939	36.9697	61.1818	68.3333	15	37.4243	35.697	64	45.5454	54.5152	32.3637	51.5757	44.7459	16.1516	13			-8.7	4.10397	1.53088	13
-8.3	28.3636	68.2727	34.6363	48.6363	66.0303	16	32.6364	38.0606	51.0303	39.5151	71.4849	37.0303	54.4848	45.0909	16.6947	13			-8.3	4.13667	1.58237	13
-8	31.0606	73.1818	36.6363	48.7272	55.0303	15.1212	30.2121	38.8788	44.8182	51.0303	63.4849	36.8182	57.6666	44.8205	15.6176	13			-8	4.11104	1.48027	13
-7.6	34.303	62	29.0606	41.3333	40.0606	16.5455	30.9394	40.2424	44.7576	63.7878	59	39.1212	62.1212	43.3287	14.6223	13			-7.6	3.96964	1.38594	13
-7.2	34.303	54.8182	32.5757	45.303	40.8182	16.0303	26.8788	46.3939	43.3334	60.2424	47.9091	49.8182	66.7272	43.4732	13.7261	13			-7.2	3.98334	1.30099	13
-6.8	30.2424	53	30.1212	51.5757	48.2424	22.8788	27.394	49.5151	41	55.1212	38.2728	46.5758	68.4242	43.2587	13.0769	13			-6.8	3.96301	1.23946	13
-6.4	28.0303	47.4242	37.1212	61.2424	51.9091	25.1515	25.1212	43.2121	53.3031	50.4545	31.7879	44.4243	57.6363	42.8322	12.3557	13			-6.4	3.92258	1.1711	13
-6.1	24.5757	39.1515	39.5151	65.4242	62.9091	27.9697	30.5455	31.303	64.2425	54.0606	37.6061	39.6667	58.7575	44.2867	14.7875	13			-6.1	4.06044	1.40159	13
-5.7	27.3636	37.1818	45.9697	75.0606	74.697	21.1212	29.7576	28.7879	56.4243	56.4848	45.8788	45.394	63.5757	46.7459	17.7782	13			-5.7	4.29353	1.68506	13
-5.3	30.8182	40.0303	45.303	85.5454	78.7879	24.2121	30.2424	30.7879	54.0303	65.7272	55.1516	47.0606	60.6363	49.8718	19.1872	13			-5.3	4.58981	1.81861	13
-4.9	31.6363	54.6666	46.0909	82.2121	69.9394	19.8788	29.8788	41.697	47.6667	67.2121	56.6061	42.8485	53.8182	49.5501	17.3181	13			-4.9	4.55932	1.64145	13
-4.5	32.9091	73.1515	46.5454	69.8485	65.2424	12.4242	30.9697	47.3939	44.9091	56.7878	49.091	41.0909	54.7575	48.0862	16.7691	13			-4.5	4.42057	1.58941	13
-4.2	33.2424	75.6666	41.8182	57.0606	51.9091	12.9394	28.5152	47.5758	37.8485	46.606	47.0303	40.4546	53.3939	44.1585	15.0776	13			-4.2	4.04829	1.42909	13
-3.8	32.2727	65.606	31.3939	55.6666	47.8788	15	24.8182	46.2424	30.9394	35.3333	49.7576	34.9091	50.8485	40.0513	13.9465	13			-3.8	3.659	1.32188	13
-3.4	28.9091	59.0909	34.7273	52.1515	47.3333	15.9394	23.7273	39.5758	32.7576	35.0303	56.7273	35.697	51.2424	39.4546	13.0977	13			-3.4	3.60244	1.24143	13
-3	24.5454	45.0909	36.2121	44.8485	42.1212	16.6667	18.2727	35.303	32.6364	32.0909	56.7273	34.2728	49.1818	35.9977	11.7301	13			-3	3.27479	1.1118	13
-2.7	22.4545	32.0909	31.9394	35.606	37.697	11.9394	15.9697	30.4848	25.0909	30.4545	46.4243	25.4243	41.303	29.7599	9.6653	13			-2.7	2.68356	0.916099	13
-2.3	22.9697	23.9091	24.1212	23.5454	34.2121	9.5455	13.4243	23.8182	19.9091	32.3636	35.8182	23.2728	34.9394	24.7576	7.98688	13			-2.3	2.20943	0.757014	13
-1.9	23.303	21.0909	19.7879	18.6969	27.3636	6.5152	12.4546	27.6061	13.2728	34.1212	26.2122	22.5455	28.606	21.6597	7.59759	13			-1.9	1.9158	0.720116	13
-1.5	16.6969	17.8182	16.7879	16.6666	21.7879	7.3939	9.697	27.5758	7	31.0606	17.2728	24.4849	16.8182	17.7739	7.23041	13			-1.5	1.5475	0.685314	13
-1.1	14.4848	16.8485	12.2121	14.1212	9.7576	5.6061	8.5758	20.697	6.1818	27.5151	10.8182	16.2424	13.1212	13.5524	5.99576	13			-1.1	1.14738	0.568292	13
-0.8	13.4545	13.1818	8.0606	10.2121	4.7879	5	8.303	10.5758	7.8788	15.0303	10.4546	12.7879	10.606	10.0256	3.15413	13			-0.8	0.813104	0.298955	13
-0.4	9.4545	9.5151	6.7576	6.3939	3.6667	5.3333	7.5455	6.9697	4.1515	9.1818	6.8485	7.2728	6.303	6.87645	1.83082	13			-0.4	0.514617	0.173529	13
0	8.2424	6.4545	7.4848	4.7272	3.6363	3.9697	4.9697	4.8788	5.3334	6.5151	4.9091	5.2121	4.1515	5.42189	1.37478	13			0	0.37675	0.130304	13
0.4	6.5151	4.8485	5.4242	6.0303	3.5757	2.2727	5.7576	3.6667	6.7273	4.8181	5.1819	4.7879	2.1818	4.75291	1.46121	13			0.4	0.313343	0.138497	13
0.8	6.0303	5.2727	5	6.7878	3.4242	1.9394	6.7879	3.0303	8.1818	4.0909	4	4.6061	3.0909	4.78787	1.78941	13			0.8	0.316656	0.169605	13
1.1	4.1818	4.9697	3.7273	6.0303	5.3333	2.4545	6.697	2.5151	5.3031	4.303	2.5758	3.2728	2.6363	4.15385	1.43509	13			1.1	0.256562	0.136021	13
1.5	3.6363	5.2727	4.303	5.0303	4.7576	2.1818	4.6061	2.5758	5.2728	3	3.9091	3.9394	2.5151	3.92308	1.07784	13			1.5	0.234689	0.10216	13
1.9	2.5757	6.3333	3.4242	5.7878	6.1515	4.8182	3.7273	2.9394	5.9394	3.3939	3.6061	5.6061	3.9697	4.48251	1.33342	13			1.9	0.287713	0.126384	13
2.3	2.8182	6.7879	1.9394	5.0606	6	4.303	4.394	4.5758	6.1818	3.3939	3.4243	5.1818	4.7272	4.52215	1.3832	13			2.3	0.29147	0.131103	13
2.7	2.5757	6.0606	3.7273	4.7575	5.5757	2.9394	3.0303	5.9697	6.1212	2.7575	3.0607	5.2121	4.8788	4.35896	1.37969	13			2.7	0.276003	0.13077	13
3	2.6969	5.4242	2.9394	5.3636	3.8485	3.3636	2.8485	4	5.7273	3.6363	4.4546	4.0303	4.5454	4.06758	1.00109	13			3	0.248386	0.0948853	13
3.4	2.5757	4.9091	4.8788	3.0909	3.303	2.2121	1.3637	3.0606	5.6364	3.8181	5.3334	3.5455	3.8182	3.65735	1.26395	13			3.4	0.209503	0.1198	13
3.8	3.6969	3.303	4.6363	3.0606	4.0606	2.3939	2.7273	2.1818	4.4849	3.2424	6.091	3.8485	3.303	3.61771	1.04738	13			3.8	0.205746	0.0992731	13
4.2	3.6969	3.8182	5.5454	3.3939	3.7273	2.0303	4.5152	3.0909	4.6364	3.303	4.5758	5	4.303	3.97202	0.923332	13			4.2	0.239329	0.0875155	13
4.5	3.5151	4.0909	5.1818	3.3333	3.1515	1.7273	5.9091	3.1515	3.394	3.0909	4.7879	3.2424	5.9091	3.88345	1.23122	13			4.5	0.230933	0.116698	13
4.9	3.0909	4.0606	4.3636	2.3636	2.8485	3.3636	6.1818	1.8485	4.7879	3.6666	4.091	2.4243	3.9697	3.62005	1.15857	13			4.9	0.205967	0.109812	13
5.3	2.7576	5.303	3.8485	2.8485	2.8788	2.5455	6.1212	2.4545	4.4546	3.4242	3.1516	2.4849	3.4545	3.51749	1.14293	13			5.3	0.196247	0.10833	13
5.7	2.4848	6	4.4242	2.9697	4.2727	1.6364	6.2121	4.1818	4.4243	2.7575	3.0607	3.0909	5.0303	3.88811	1.36797	13			5.7	0.231375	0.129659	13
6.1	3.303	4.9697	4	3.5151	2.9394	1.8788	5.303	4.0909	6.8182	2.9091	4.4546	3.697	6.0909	4.15152	1.36918	13			6.1	0.256341	0.129774	13
6.4	2.5454	3.5454	4.6667	3.5454	2.2121	3.8485	4.4849	4.1515	6.2728	3.6363	4.5758	3.3031	5.2121	4	1.0815	13			6.4	0.24198	0.102507	13
6.8	1.7576	2.8788	5.4848	2.8485	2.5151	3.1212	5.5152	6.0303	7.1212	2.8788	4.9697	3.9697	3.3939	4.03729	1.6202	13			6.8	0.245515	0.153566	13
7.2	2	2.303	6	4.2424	3	3.1515	3.1212	5.9394	4.5152	3.3939	4	4.2424	3.6363	3.81118	1.20942	13			7.2	0.224083	0.114632	13
7.6	3.2727	1.9697	7.2727	4.2121	3.0606	2.8485	3.6061	5.8182	3.697	3.6666	4.8788	4.0606	5.0606	4.10955	1.38515	13			7.6	0.252364	0.131288	13
8	5.303	2.1818	5.6363	5.8485	2.5757	1.9697	4.0909	5.2424	2.7879	3.8181	4.091	4.697	5.6666	4.14684	1.39327	13			8	0.255898	0.132057	13
8.3	3.2424	4.0909	3.3636	4.2424	3.5151	2.6364	3.8485	4.6364	3.0303	4.6666	3.5152	2.6667	4.3636	3.67832	0.692388	13			8.3	0.21149	0.0656261	13
8.7	3.4848	5.2727	3.9091	4.1515	5	3.5455	3.8788	3	3.3334	4	3.0303	4.0606	3.8182	3.88345	0.669732	13			8.7	0.230934	0.0634787	13
9.1	4.0303	5.0909	4.0303	4.3939	6.2121	2.8485	3.9091	4.2424	4.1212	4.303	3.5455	3.7879	2.3636	4.06759	0.940296	13			9.1	0.248387	0.0891234	13
9.5	3.7576	4.5454	3.2121	3.8485	5.2727	1.9394	6.2727	2.9091	3.9394	4.2121	1.9091	3.5152	1.6363	3.61305	1.33906	13			9.5	0.205304	0.12692	13
9.8	2.9091	3.5151	2.4545	3.2121	4.2727	1.9091	5.6667	2.0606	5.0606	3.7575	2.0607	3.3031	1.9394	3.24009	1.21069	13			9.8	0.169954	0.114752	13
10.2	3.606	3.2727	3.8485	1.6666	4.5757	2.4545	3.5758	1.9394	4.8485	4.2727	2.1516	2.5455	1.1818	3.07225	1.16824	13			10.2	0.154046	0.110728	13
10.6	3	3.6666	3.7576	3.2121	4.5454	2.8788	3.8485	2.697	4.6061	4.2727	1.5758	1.5758	2.303	3.22611	1.01469	13			10.6	0.168629	0.0961748	13
11	3.5757	3.9394	6.2121	2.7878	3.3333	2.0606	3.2727	3.8485	4.6061	5.2424	1.394	2.1515	4.0303	3.57342	1.32472	13			11	0.201548	0.12556	13
11.4	5.0909	2.7273	3.2121	1.4242	3.4545	5.2121	4.6364	2.6364	6.0303	2.9091	0.7576	2.5455	4.9394	3.50583	1.57441	13			11.4	0.195142	0.149226	13
11.7	4.4848	3.303	4.5757	1.7575	2.5454	4.1515	3.8182	1.9697	6.3334	2.6363	1.2728	3.5455	6.2121	3.58507	1.58058	13			11.7	0.202652	0.149811	13
12.1	3.4242	3.8182	3.3636	2.2424	3.7879	4.1515	3.4546	3.0303	2.5758	1.6666	1.7576	5.4849	5.8485	3.43124	1.26103	13			12.1	0.188072	0.119524	13
12.5	2.6969	3.1818	3.1212	2.4242	3.0303	4.0909	3.394	2.8788	3.5455	2.2424	3.1213	6.394	4.606	3.44056	1.09139	13			12.5	0.188955	0.103444	13
12.9	1.3939	2.8485	4.8485	2.5151	2.5454	4.1818	3.8485	3.7576	4.1212	1.2727	2.1819	4.5455	2.9091	3.15152	1.16046	13			12.9	0.161559	0.109991	13
13.3	2.9697	3.5757	3.2424	3.6363	3.9394	5.2727	3.9091	3.4545	4.3031	1.7272	0.5152	3.9394	1.7272	3.24707	1.26088	13			13.3	0.170616	0.119509	13
13.6	1.9091	3.5151	4.1818	5.6666	3.5454	3.0909	2.394	3.9091	4.4243	2.4545	2.6667	2.3031	1.9697	3.2331	1.10831	13			13.6	0.169292	0.105049	13
14	2.8788	2.5454	2.4848	4.7272	3.303	3.7273	2.0909	3.7576	2.9091	1.4848	1.6364	2.5152	1.3939	2.72726	0.979041	13			14	0.121347	0.0927957	13
14.4	3.3333	2.9394	4.3636	3.1818	4.4545	3.0606	2.303	3.1818	2.5455	2.0909	2.091	0.0606	1.7272	2.71794	1.14493	13			14.4	0.120464	0.108519	13
14.8	3.2424	2.8485	5.5151	3.9091	2.9394	3.4242	3.2424	2.8788	3.2728	3	1.8788	0.9091	1.0606	2.9324	1.1866	13			14.8	0.140791	0.112468	13
15.2	3.1212	3.6666	4.5151	3.1212	3.4545	2.1515	4.4849	2.4242	2.9394	3.8181	2.091	1.5758	1.3939	2.98134	1.01386	13			15.2	0.145429	0.0960956	13
15.5	4.3333	4.7576	4.3636	3.1818	4.8788	2.2121	3.9697	2.0909	3.2728	4.0909	3.1213	2.2728	0.7272	3.32868	1.23309	13			15.5	0.178351	0.116875	13
15.9	3.3333	3.8182	5.4545	2.2121	4.2727	3.6364	3.7273	1.0909	4.8182	4.4848	1.7879	2.4243	2.4545	3.34732	1.28013	13			15.9	0.180117	0.121334	13
16.3	3.4545	3.4848	4.9394	3.5757	2.606	2.9394	3.5152	2.0909	3.3637	2.9697	1.697	2.3334	2.6666	3.04895	0.823634	13			16.3	0.151837	0.0780659	13
16.7	3.4848	3.8485	4.3333	4.7878	3.3939	4.1515	2.5758	2.1818	2.5758	2.4848	1.3031	5.1818	3.0606	3.33565	1.11369	13			16.7	0.179012	0.105558	13
17	2.2727	4.0909	6.2424	4.8788	4.303	2.5455	1.7273	2.4242	4.2728	2.4242	1	4.1515	4.1212	3.41958	1.4681	13			17	0.186966	0.13915	13
17.4	1.1515	4.0303	4.4848	5.3939	3.606	2.4242	3.6061	2.5151	5.394	1.8181	1.4243	2.5455	3.5151	3.22376	1.38886	13			17.4	0.168407	0.131639	13
17.8	2.1515	4.7273	6.2121	4.8181	1.7273	3.303	4.7879	1.9394	4.4546	1.5151	3.1819	2.5455	2.7575	3.39394	1.47087	13			17.8	0.184536	0.139412	13
18.2	3.1212	4.4545	5.5454	3.6363	1.697	4.3333	5.7273	3.0303	4.4849	0.2727	3.0607	2.9697	2.7575	3.46852	1.49392	13			18.2	0.191606	0.141597	13
18.6	2.9091	4.4242	5.4545	2.606	1.697	3.303	5	1.4545	4.4243	0.7272	3.2728	2.7879	4.1212	3.24475	1.4197	13			18.6	0.170396	0.134563	13
18.9	2.9394	4.6363	3.303	2.0909	1.1818	3.9697	4.303	1.7273	4.8485	1.303	2.2425	2.9394	3	2.96037	1.22532	13			18.9	0.143442	0.116139	13
19.3	3.1515	4.2424	3.9697	2.303	2.3939	4.6667	3.6364	1.5758	4.4546	3.4545	2.7879	3.1515	1.0909	3.14452	1.09296	13			19.3	0.160896	0.103593	13
19.7	4.2727	3.7576	4.6363	2.5757	3.0909	3.697	2.3637	1.5454	3.6061	3.3636	1.8788	3.5152	0.5151	2.98601	1.16406	13			19.7	0.145872	0.110332	13
20.1	3.0606	2.9697	5.8485	3.9394	2.7576	3.1212	1.6061	2.4242	3.9697	1.3939	1.2728	2.3334	0.3636	2.69698	1.41578	13			20.1	0.118477	0.134191	13
20.5	3.606	3.5757	3.7879	4.1515	3.5454	4.6364	2.2424	3.2121	4.9091	2.0909	1.1213	1.7879	1.8485	3.11655	1.18529	13			20.5	0.158245	0.112344	13
20.8	2.9697	2.6363	4.5454	3.2727	5.0606	2.8182	2.7273	3.1515	3.6061	1.9697	1.6061	1.8182	1.6363	2.90908	1.06038	13			20.8	0.138581	0.100506	13
21.2	3.1818	2.9697	1.7576	4	4.697	2.7273	3.0606	2.2424	3.7576	2.4242	2	1.6667	1.3939	2.75991	0.984154	13			21.2	0.124442	0.0932803	13
21.6	2.1515	3.8788	2.4848	3.0909	3.3636	3.4545	5.5152	1.0909	3.5152	1.5151	2.3031	1.6061	1.5757	2.73426	1.22764	13			21.6	0.122011	0.116358	13
22	1.3333	3.8485	1.4545	2.6363	4.6667	4.0303	4.7576	1.6667	3.9394	1.4545	1.9697	1.9394	1.6666	2.72027	1.32108	13			22	0.120684	0.125215	13
22.3	0.9091	2.9697	1.2424	3.6666	4.606	4.1212	6	2.1212	3.3334	0.9091	2.3031	2.8485	3.0606	2.93007	1.48455	13			22.3	0.14057	0.140709	13
22.7	1.9091	4.4242	1.5757	4.3636	4.0303	2.6061	3.5758	1.0303	4.6667	1.6666	2.1819	3.1515	3.2424	2.95571	1.21846	13			22.7	0.143	0.115488	13
23.1	1.2424	2.0606	1.2424	5.0909	4.8182	3.0303	3.8485	1.7879	4.3334	1.4242	1.9697	1.8485	2.1818	2.68298	1.38263	13			23.1	0.117151	0.131049	13
23.5	0.9394	1.7879	2.606	4.303	4.606	2.6364	4.5758	2.2121	3.5758	0.8181	2.1213	2.394	2.5454	2.70163	1.24715	13			23.5	0.118918	0.118208	13
23.9	1.9091	2.1212	1.3939	2.4848	4.0606	2.0909	5.1515	1.7576	4.0606	1.2727	1.9394	1.2121	1.6666	2.39392	1.23706	13			23.9	0.0897527	0.117251	13
24.2	1.8182	2.1212	1.7576	1.7272	3.4848	2.2121	4.6667	2.1818	2.7576	1.7878	1.5455	0.6061	1.0909	2.13519	1.03812	13			24.2	0.0652296	0.0983951	13
24.6	1.0909	0.8182	2.5757	1.0606	3.1818	1.9697	4.697	3.2727	2.8485	2.7878	0.9394	0.697	2.2424	2.16782	1.21051	13			24.6	0.0683224	0.114735	13
25	1.7273	0.9394	2.303	1.0909	3.0303	3.2727	4.9091	2.8788	2.2425	2.8181	0.5152	1	2.5454	2.25175	1.20555	13			25	0.0762768	0.114265	13
25.4	2	1.6969	2.4848	1.303	3.1818	1.0909	3.5758	1.6061	1.2121	2.3939	1.6061	2.6364	1.7878	2.04428	0.765385	13			25.4	0.0566124	0.0725449	13
25.8	2.0303	0.8788	2.6363	1.7878	4.0606	2.1212	2.7879	1.8788	3.6364	0.9394	1.091	1.9697	1.606	2.10955	0.967524	13			25.8	0.0627995	0.0917041	13
26.1	2.1515	0.6363	2.1515	1.2121	3.7879	1.7273	2.697	1.6364	3.6364	1.2727	1.8485	1.2728	1.0909	1.93241	0.954854	13			26.1	0.0460092	0.0905032	13
26.5	3.606	1.4545	1.4242	2.9091	3.4848	3.1818	2	2.3636	4.1515	1.606	1.9091	1.1212	1.6666	2.37526	0.983765	13			26.5	0.0879839	0.0932434	13
26.9	4.4545	0.9394	1.0303	4.6969	3.3939	2.7576	0.6364	3.3939	3.6364	0.7272	1.5152	2.5455	3.1818	2.53146	1.42119	13			26.9	0.102789	0.134704	13
27.3	2.6969	1.8182	0.5757	4.2121	3.5454	2.8182	1.3637	2.9394	3.5152	0.7878	2.8485	1.4849	1.303	2.30069	1.14916	13			27.3	0.0809161	0.10892	13
27.7	1.5757	1.8182	1.4545	4.2424	2.3939	2.7879	1.3637	3.0606	3.697	1.0606	4.3637	1.5455	0.4545	2.29371	1.24726	13			27.7	0.080254	0.118218	13
28	0.8485	2.6363	1.1515	4.1818	4.1818	4.7576	1.3334	3.6364	4.0606	1.3636	3.1213	2	1.1515	2.64802	1.41029	13			28	0.113837	0.13367	13
28.4	1.2727	2.8485	1.1212	2.5757	2.7879	4.6061	2.5758	2.8182	4.394	1.0606	3.1516	2.4243	0.8788	2.50118	1.18595	13			28.4	0.0999192	0.112407	13
28.8	2.3333	3.9697	1.8788	2.0909	2.0909	2.4848	3.1515	2.0303	5.2425	2.0909	2.9091	2.4243	0.0606	2.51982	1.20281	13			28.8	0.101685	0.114005	13
29.2	1.5151	5	2.697	1.8181	1.4545	2.3939	4.6667	2.7879	4.697	0	2.9091	3.394	1.2121	2.65734	1.49961	13			29.2	0.11472	0.142136	13
29.5	2.5454	4.303	1.5151	0.6969	3.3636	1.3333	3.8788	3.4545	2.6364	1	2.8788	5.0303	0.1212	2.51979	1.49614	13			29.5	0.101683	0.141808	13
29.9	4.1515	3.7879	2.8182	1.9394	3.0606	3	2.7879	3.7273	1.2425	1.2424	2.3031	3.2728	1.6363	2.68999	0.95876	13			29.9	0.117815	0.0908734	13
30.3	3.8182	2.9697	1.6667	3.3333	3.2121	1.5455	3.2121	3.5151	1.2425	2.0303	1.6667	1.0606	2.1515	2.41725	0.953212	13			30.3	0.091964	0.0903475	13
30.7	2.4242	2.4545	1.8788	2.9091	2.2727	2.5152	2.1212	3.1818	1.9697	1.7272	2.2425	1.3031	1.3636	2.18182	0.545732	13			30.7	0.0696486	0.0517257	13
31.1	2.2424	2.303	3.4848	3.1515	0.9091	1.8182	2.9091	2.7879	2.3031	1.6666	3.1819	0.7576	1.2727	2.21445	0.886288	13			31.1	0.0727422	0.0840043	13
31.4	1.7273	1.8485	1.3636	2.4848	1.3636	3.7576	3.394	1.8182	1.7273	1.1818	2.2425	0.6364	1.2121	1.90444	0.883737	13			31.4	0.0433582	0.0837626	13
31.8	1	2.5151	1.2424	1.4848	1.7273	3.4848	3.0909	1.5151	2.8788	0.3636	1.2122	0.8788	1.8485	1.78787	0.938735	13			31.8	0.0323095	0.0889754	13
32.2	0.7273	2.8788	2.1818	1.4848	1.3939	4.2727	4.3334	2	2.8182	1.7272	0.8788	0.7273	1.5454	2.07458	1.20495	13			32.2	0.0594851	0.114208	13
32.6	1.1212	2.606	0.2727	1.1515	1.4848	4.9091	3.5152	1.2121	3.6364	1.1818	1.091	0	1.4848	1.82051	1.42911	13			32.6	0.0354031	0.135454	13
33	0.9394	2.2424	1.4545	1.6363	1.5757	4.2424	2.2424	1.1515	3	0.2727	0.7273	1.1212	1	1.66198	1.0603	13			33	0.0203779	0.100498	13
33.3	1.7879	2.7273	2.0606	1.6666	1.8788	3.0303	3.5758	1.5151	2.3334	0.9394	0.7879	1.6667	1.3333	1.94639	0.801389	13			33.3	0.0473347	0.0759575	13
33.7	3.2727	2.7273	2.4545	1.9091	0.9091	3.6364	5.0303	1.5454	2.3031	1.8181	1.3334	1.4849	1.9091	2.33334	1.11875	13			33.7	0.0840103	0.106038	13
34.1	2.5757	2.8788	3.0606	0.9091	1.5757	2.3333	3.394	1.2727	2	1.2727	1.1213	1.9394	1.7878	2.00932	0.792182	13			34.1	0.0532987	0.0750848	13
34.5	2.9697	2.7879	3.1515	1.2424	1.3939	1.5152	2.7879	1.8788	2.9697	1.2727	1.4243	1.9091	0.9394	2.01865	0.797298	13			34.5	0.0541838	0.0755697	13
34.8	2.7273	2.2424	3	0.0909	1.9091	1.5455	2.5758	2.2727	2.6364	1.606	0.9394	1.7879	0.9697	1.86947	0.837817	13			34.8	0.0400438	0.0794102	13
35.2	3.0909	2.3333	3.8182	1.303	2.0303	0.7576	1.9697	1.4848	1.1818	1.4848	0.8182	0.6364	2.3939	1.79253	0.943847	13			35.2	0.0327514	0.0894599	13
35.6	2.9697	2.5151	3.697	2.2727	1.9394	0.303	1.9091	0.697	1.0303	1.2424	0.7879	1.0303	1.9091	1.71562	0.984465	13			35.6	0.0254612	0.0933098	13
36	1.5757	2.9697	4.7879	2.3636	1.8182	2.1212	1.2424	0.7879	0.9091	1.7272	1.9394	0.2121	1.4545	1.83915	1.13805	13			36	0.0371697	0.107867	13
36.4	1.0909	3.5151	3.1818	2.1818	2.2424	3.0606	1.0606	1.0303	1.9697	1.9697	0.7576	0.3334	1.1212	1.80885	1.0074	13			36.4	0.0342985	0.0954841	13
36.7	1	3.0909	1.7576	2.5454	3.4242	3.697	1.4546	1.1212	2.0303	2.4848	1.4546	1.3637	1.606	2.07925	0.891443	13			36.7	0.0599276	0.084493	13
37.1	1.0606	1.8182	1.2121	1.7878	2.0909	2.5152	3.6364	1.3333	2.8485	2.9394	2.2122	3.6061	1.4242	2.19115	0.868951	13			37.1	0.070533	0.0823611	13
37.5	0.9697	1.1212	2.1818	0.6969	2.8182	2.3333	4.9394	0.7273	3.3637	2.1515	4.4546	2.6364	1.3333	2.28672	1.36302	13			37.5	0.0795913	0.12919	13
37.9	1.6969	0.9697	2.7576	1.3636	3.3333	2.1818	4.2424	0.7879	3.3334	2.5151	2.9697	0.9394	2.9091	2.30768	1.0857	13			37.9	0.0815788	0.102905	13
38.3	1.6969	1.606	2	3.1212	2.1515	2.3636	3.697	1.697	2	2.303	1.6667	0.1818	3.7878	2.17481	0.954756	13			38.3	0.0689844	0.0904939	13
38.6	2.303	0.7576	2.606	2.0909	2.5757	0.9394	3.2727	3.6364	1.2425	2.1818	0.8182	0.4243	2.4242	1.94405	1.01613	13			38.6	0.0471131	0.0963114	13
39	1.6969	0.7273	3.606	0.7878	3.3939	0.7879	2.9394	2.303	2.8485	2.5151	1.0607	0.7879	3.2121	2.05127	1.11499	13			39	0.0572752	0.105681	13
39.4	1.6666	0.8485	5.8485	0.1818	4.2121	1.2424	1.0909	2.2424	2.9091	3.3636	0.7879	1.3031	1.8788	2.12121	1.59088	13			39.4	0.0639041	0.150787	13
39.8	2.6363	1.9697	5.8182	0.6363	3.8485	0.5758	1.5455	0.8788	4.1212	2.0909	2.0303	0.5152	1.8788	2.19581	1.58068	13			39.8	0.0709749	0.149821	13
40.2	1.9091	3.4242	5.697	2.0606	4.0909	0.3939	1.0606	0.7576	4.2121	2.5151	0.7273	0.3031	2.3333	2.26806	1.68128	13			40.2	0.0778232	0.159355	13
40.5	1.4545	2.7273	4.0303	2.4545	1.7879	2.2424	1.2121	0.9697	2.7879	2.3333	0.6667	2.7576	1.5151	2.07225	0.921595	13			40.5	0.0592641	0.0873509	13
40.9	2.1515	2.4242	3.606	2.7878	1.6667	2.3636	2.6667	0.4545	2.2121	2.9394	1.091	1.9697	2.1212	2.1888	0.805454	13			40.9	0.0703106	0.0763427	13
41.3	2.6969	2.1515	2.303	2.5757	2.7273	2.6364	2.8485	0.7879	1.6061	2.7575	2.091	1.1515	1.7575	2.16083	0.660474	13			41.3	0.0676597	0.0626012	13
41.7	2.7576	3.303	3.1818	2.8485	4.1515	2.7273	3.4243	1.0303	2.7273	3.9394	2.4243	1.2728	2.7272	2.80887	0.891518	13			41.7	0.129082	0.0845	13
42	1	3.3333	2.2424	2.6363	4.2727	2.4848	2.2424	1.3333	1.9697	4.0606	0.697	0.8485	1.9697	2.23775	1.14315	13			42	0.0749499	0.108351	13
42.4	0.5757	3.0909	1.606	2	3.9697	3.0606	2.4243	1.7273	2.2425	3.0909	1	0.2424	1.4848	2.03962	1.08842	13			42.4	0.0561713	0.103163	13
42.8	0.9394	3.8485	1.9091	0.5757	3.9394	2.303	2.3637	1.1818	1.7576	2.7272	1.1819	1	1.8788	1.9697	1.06039	13			42.8	0.0495439	0.100506	13
43.2	1.7576	3.9091	1.4545	1.7272	3.697	3.3333	2.5758	0.697	0.9091	1.7878	2	1.1212	2.3939	2.10488	1.03206	13			43.2	0.062357	0.097821	13
43.6	2.3939	2.5454	1.7879	1.7878	2.5454	2.1818	3.5455	0	1.8788	1	1.2425	1.4546	2.9091	1.94405	0.909828	13			43.6	0.0471131	0.0862355	13
43.9	2.4848	1.5151	1.0303	0.7272	2.7879	1.3333	2.6667	1.1212	1.5455	0.7575	1.1819	1.6061	2.2121	1.61305	0.706271	13			43.9	0.0157394	0.066942	13
44.3	1.8485	1.0606	3.3636	0.8788	1.9394	1.4848	3.2121	0.5151	1.4546	0.8485	0.8182	3	2.1212	1.73426	0.960983	13			44.3	0.0272285	0.0910842	13
44.7	2.5757	0.8182	3.8788	2.5757	2	2.5455	2.303	1.3939	1.697	1.2121	1.4849	3.394	2.606	2.19114	0.87367	13			44.7	0.0705323	0.0828084	13
45.1	3.6363	1.5454	4.1212	3.4848	2.0303	2.7273	2.9394	0.4242	1.2425	2.4545	0	4.6061	2.9697	2.47552	1.38614	13			45.1	0.0974862	0.131382	13
45.5	3.5757	1.8182	3.5757	1.2727	1.5757	4.0606	2.4546	1.4545	1.4849	3.7272	1.7576	3.4243	1.4242	2.43122	1.0688	13			45.5	0.0932881	0.101304	13
45.8	3.7273	2.2424	3.1818	2.2424	2.4848	3.6364	1.0606	1.8788	0.9697	3.303	2.0607	2.5758	0.1212	2.26807	1.08005	13			45.8	0.077824	0.102369	13
46.2	3.0909	0.9697	5	2.0303	1.0606	5.0606	1.9697	2.8182	1.0606	3.0303	1.6667	1.1212	0.0303	2.22378	1.53375	13			46.2	0.0736258	0.145372	13
46.6	4.5757	1.5454	3.6363	1.1212	0.7576	2.4242	2.6061	3.1212	1.6061	3.1212	1.2425	0.8182	0.2727	2.06526	1.28936	13			46.6	0.0586014	0.122209	13
47	5.8485	1.6969	3.303	0.7272	2.0909	1.7879	2.394	2.8485	1.5152	2.4242	0.8485	1.4546	0.6363	2.12121	1.3801	13			47	0.0639041	0.130809	13
47.3	3.606	2.2424	4.303	0.7272	3.1818	1.697	1.5152	1.8788	2.6667	1.8788	0.7879	3.2424	0.1818	2.14685	1.21783	13			47.3	0.0663342	0.115429	13
47.7	2.8182	2.1212	3.0606	0.4545	2.303	1.2727	0.6061	1.5454	3.1818	1.2727	1.6667	3.5455	0.8485	1.89976	1.02423	13			47.7	0.0429149	0.0970789	13
48.1	2.5151	2.0303	4.606	1.9091	2.303	1.6364	0.8182	1.3939	1.7879	2.2424	2.0607	1.2728	1.3636	1.99534	0.917185	13			48.1	0.0519739	0.0869328	13
48.5	2.3939	1.8485	5.0909	1.4242	2.4848	2.2424	0.5758	1.8485	2.3334	3.1818	2.5455	2.1212	0.6666	2.21212	1.13363	13			48.5	0.0725205	0.107448	13
48.9	2.4242	2.5151	4.606	1.0303	2.3939	1.8788	2.1515	1	2.7879	2.0606	1.1819	2.0606	0	2.00698	1.10553	13			48.9	0.0530778	0.104785	13
49.2	3.2424	1.4545	3.5151	1.7878	3.0606	0.8485	2.394	2.3333	2.7576	1.7878	2.5758	0.6364	0.9394	2.10255	0.944145	13			49.2	0.062136	0.0894882	13
49.6	2.6666	1.1818	2.9394	1.7272	1.5454	1.2121	1.7879	3.4545	2.6061	2.7272	2	1	1.5151	2.02795	0.773512	13			49.6	0.0550646	0.0733152	13
50	1.9394	2.1515	3.0606	2.606	1.4848	0.4242	1.394	1.697	4.5152	2.3333	1.7273	1.697	1.1515	2.01398	1.00197	13			50	0.0537413	0.0949687	13
50.4	1.4545	1.1515	2.4242	2.2121	1.1515	1.2727	1.6061	0.6364	3.5455	1.9091	1.1516	1.6364	1.9394	1.69931	0.740665	13			50.4	0.0239155	0.0702019	13
50.8	0.6666	1.9697	2.9697	1.9394	1.7273	1.8485	2.697	0.8788	2.8182	1.9697	1.9394	2.697	2.2424	2.02798	0.693512	13			50.8	0.0550675	0.0657327	13
51.1	0.9697	2.6666	3.9091	2.9394	2.7273	0.303	1.7273	1.7879	2.394	2.1515	1.3031	3.1212	2.4242	2.18648	0.96652	13			51.1	0.0700912	0.0916089	13
51.5	1.9697	2.9091	2.5454	4.0909	2.3939	1.697	1.8182	2.0909	1.8182	1.8788	1.7273	3	2.9091	2.37296	0.702688	13			51.5	0.0877659	0.0666024	13
51.9	2.1212	3.4545	4.2424	3.1818	2.6667	2.3333	3.0606	2.8182	0.9091	1.8181	0.5455	2.3334	3	2.49883	1.005	13			51.9	0.0996961	0.0952559	13
52.3	1.9394	2.3939	4	3.0606	3.5151	2.7576	1.5758	2.3333	2.9394	1.4242	0.4849	1.8485	2.2424	2.34732	0.933957	13			52.3	0.0853351	0.0885226	13
52.7	1.303	1.303	3.7879	1.5454	2.8788	1.1515	3.1818	1.8485	5.2728	1.8181	1.1213	1.8182	1.6363	2.20512	1.239	13			52.7	0.0718578	0.117435	13
53	2.2424	1.0606	5.303	3.4242	3.3333	0	2.3334	2.303	3.5455	1.8788	1.4243	2.5455	2.0303	2.41725	1.31117	13			53	0.091964	0.124275	13
53.4	3.3636	0.7273	6.697	5.303	3.5454	0.8182	1.5152	1.8182	2.394	2.0606	1.8485	2.5152	1.1515	2.59675	1.75693	13			53.4	0.108977	0.166526	13
53.8	3.7273	1.2727	4.8788	4.4242	3.7879	1.5152	1.2121	3.8485	3.0303	1.9091	1.3031	2.5758	1.9394	2.72495	1.29758	13			53.8	0.121129	0.122987	13
54.2	3.2121	0.4242	4.697	3.9394	3.6667	0.9394	0	2.7273	3.5152	2.0606	1.1213	2.6667	2.4848	2.41959	1.43995	13			54.2	0.0921857	0.136482	13
54.5	3.5151	1.4848	4.606	3	2.6667	1.1818	0.7273	1.7879	3.6667	5.0303	0.3334	2.7576	3.2727	2.61772	1.44633	13			54.5	0.110964	0.137086	13
54.9	4.6666	0.9697	5.8788	2.1212	3.4545	1.9394	1.1212	2.6667	3.4849	4.3939	1	1.5455	3.8788	2.85548	1.57391	13			54.9	0.1335	0.149179	13
55.3	3.2727	1.1818	6.8485	1.7878	2.8485	1.9394	2.0909	3.697	4.394	4.2121	1.1213	2.0303	3.606	3.00233	1.59086	13			55.3	0.147419	0.150785	13
55.7	4.0303	0.9091	6.2727	1.1212	1.9697	2.9091	2.6364	1.8788	3.5758	3.9697	1	1.9091	2.303	2.65268	1.51417	13			55.7	0.114279	0.143516	13
56.1	2.7576	0.8485	6.3939	0.303	2.0909	2.4848	3.8485	2.9394	3.4849	4.2121	1.2425	2.697	3.4545	2.82751	1.58115	13			56.1	0.130849	0.149865	13
56.4	2.0909	0.9697	7.4545	2.6363	1.606	1.9394	2.4849	3.9091	3.3637	1.8788	1.7879	2.1212	2.4242	2.66666	1.62279	13			56.4	0.115603	0.153811	13
56.8	2.1212	1.5757	5.4242	1.5454	1.8182	2.9697	1.394	3.2727	2.1212	1.2121	2.5455	2.6364	1.2727	2.30069	1.14668	13			56.8	0.0809161	0.108685	13
57.2	1.9697	0	4.9697	2.4242	3.3939	1.4242	1.9091	2.1818	2.3637	2.7878	1.5152	2.6061	1.6666	2.24708	1.15429	13			57.2	0.0758343	0.109406	13
57.6	2.7576	0.5151	2.7273	2.3636	3.2727	0.9091	2.5152	2.0909	3.0606	2.5151	0.9091	1.9697	1.7575	2.10488	0.867014	13			57.6	0.062357	0.0821775	13
58	2.2424	0.7576	3.2424	2.3636	4.303	0.1818	2.3637	1.8485	3.7576	3.3636	1.4243	2.5152	0.7878	2.24242	1.2347	13			58	0.0753932	0.117028	13
58.3	1.4242	1.2424	5.4848	3.8485	4.3636	0.7273	2.1515	2.303	4.7273	2.0909	2.4849	3.2121	0.4545	2.655	1.57452	13			58.3	0.114498	0.149237	13
58.7	1.3333	1.7879	5.8485	4.0606	5.4545	1.3333	2.2121	2.1818	4.8182	2.3333	2.1213	4.1515	2.3939	3.07925	1.57355	13			58.7	0.154709	0.149145	13
59.1	2.3939	1.4848	7	4.8788	5.9697	1.3333	2.2424	2.303	4.3031	1.6666	1.8485	4.0909	3.4242	3.30302	1.82182	13			59.1	0.175918	0.172676	13
59.5	2.8485	3.7273	5.6363	4.5151	6.6667	1.5758	1.6364	3.0303	3.8788	2.0303	2.4546	3	4.5151	3.50117	1.53219	13			59.5	0.1947	0.145224	13
59.8	2.6969	3.1212	5.0909	3.8788	6.4848	2.8485	0.8182	2.5151	3.394	2.7272	0.6364	2.1212	5.0303	3.18181	1.6506	13			59.8	0.16443	0.156448	13
60.2	2.6969	2.606	5.0909	2.4545	6.0606	2.5455	2.1515	3.5151	3.2121	3.5454	1.2425	3.2121	4.1515	3.26805	1.26964	13			60.2	0.172604	0.120339	13
60.6	2.7879	2.8485	3.2121	2.1515	5	4.6061	1.8788	3.4545	3.9091	3.303	1.6667	3.3637	3.8485	3.23311	0.988175	13			60.6	0.169292	0.0936614	13
61	2.5757	2.303	3.6667	1.3333	4.6363	4.1212	1.4849	2.7879	3.5455	4.0606	1.4849	1.8485	4.0303	2.91375	1.16089	13			61	0.139023	0.110032	13
61.4	2.4848	2.1212	4.6363	0.9394	5.5151	5.0303	2.6667	3	4.0909	2.7272	3.4243	2.2728	4.4242	3.33332	1.32532	13			61.4	0.178791	0.125616	13
61.7	3.0909	2.0606	4.9091	1.4545	5.4848	4.3939	4.8788	1.9394	3.394	3.1515	2.7576	1.1515	3.8788	3.27272	1.3891	13			61.7	0.173047	0.131662	13
62.1	2.8788	2	4.6363	1.9091	4.7879	4.8485	4.6667	2	2.7576	5.6363	4.1516	1.8182	3.3333	3.49418	1.35221	13			62.1	0.194037	0.128166	13
62.5	3.3636	1.7879	2.7576	2.2121	4.5757	4.8788	4.8485	1.9697	3.7879	5.5454	4.697	4.0606	3.5454	3.69463	1.22139	13			62.5	0.213037	0.115766	13
62.9	3.8485	0.7879	2.1212	0.9697	5.6363	5.697	3.9091	2.4545	5.6667	3.9394		4.6364	1.5757	3.43687	1.81573	12			62.9	0.188605	0.172099	12
63.3	3.7879	1.303	5.1515	2.606	5.3636	3.8485	3.2424	4.1212	5.4546	4.606		5.0606	3.0303	3.96463	1.26463	12			63.3	0.238628	0.119865	12
63.6	2.3939	0.9394	5.606	2.1212	4.9394	3.4848	2.1212	3.8182	4.394	4.0303		6.4849	2.2727	3.5505	1.64197	12			63.6	0.199376	0.155629	12
64	1.3636	0.7879	5.0909	2.1212	3.6667	2.9091	2.8182	2.697	5.6364	5.0606		5.1818	2.7878	3.34343	1.59201	12			64	0.179749	0.150895	12
64.4	1.0606	1.2424	4.4242	0.7878	4.9091	3.697	3.0909	2.4545	5.394	4.6363				3.16968	1.71042	10			64.4	0.163281	0.162117	10
64.8	1.4545	1.2727	5.3333	0.4848	5.303	1.2121	3.8485	2.6667	4.8485	4.8485				3.12726	1.91909	10			64.8	0.15926	0.181895	10
65.2	1.6666	1.0909	4.8485	0	3.5151	2	3.3637	4.0303	4.2425	5.6666				3.04242	1.79305	10			65.2	0.151219	0.169949	10
65.5	2.5757	1.0909	5.0909	1.6969	3.2121	2.4242	4.6061	3.2424	2.9697	4.4848				3.13937	1.28758	10			65.5	0.160408	0.12204	10
65.9	2.5151	0.3636	3.5151	3	3.3333	2.0303	3.1515	3.6364	3.5152					2.7845	1.04749	9			65.9	0.126772	0.0992835	9
66.3	2	2.2424	4.1515	2.6666	2.5757	2.3333	3.0909	4.8788	4.3031					3.13803	1.04285	9			66.3	0.160281	0.0988439	9
66.7	2.5454	2.3939	3.6363	1.2121	2.9394	2.3333	1.6364	3.8485	5.1515					2.8552	1.2064	9			66.7	0.133474	0.114345	9
67	2.9697	2.9091	3	0.3636	3.1212	1.4242	1.1818	3.1818	4.697					2.53871	1.31155	9			67	0.103476	0.124311	9
67.4	1.0909	2.6363	3.5757	1.3333	5.8182	1.697	2.6364	2.3636	4.7879					2.88214	1.58647	9			67.4	0.136027	0.150369	9
67.8	0	1.4242	4.1212	1.2424	5.606	2.2727	2.1212	3.4545	4.7273					2.77439	1.82531	9			67.8	0.125814	0.173007	9
68.2	0.4242	2.2121	3.697	0.7575	3.7273	1.6667	1.9697		4.8788					2.41666	1.55591	8			68.2	0.091908	0.147472	8
68.6	1.1515	2.3636	3.7576	1.1515	4.3939	1.9394	3.1515		3.4849					2.67424	1.21242	8			68.6	0.116322	0.114916	8
68.9	1.6363	1	3.5757	1.8181	3.9091	2.6364	2.1818		3.2728					2.50378	1.02265	8			68.9	0.100165	0.0969286	8
69.3	2.0909	2.5757	2.3636	3.3939	3.4242	2.0909	2.303		3.3031					2.69316	0.585241	8			69.3	0.118115	0.0554704	8
69.7	3.1818	1.6969	2.4545	3.1212	4.0606	2.5758	2.7879		3.0303					2.86362	0.680894	8			69.7	0.134272	0.0645367	8
70.1	3.4545	0.9091	3.0303	2.0303	3.4545	1.7576	2.6667		2.8485					2.51894	0.890623	8			70.1	0.101602	0.0844153	8
70.5	3.0303	1.3939	1.8788	1.7878	4.1515	2.7273	3		3.5455					2.68939	0.943628	8			70.5	0.117757	0.0894392	8
70.8	4.4848	1.3333	3.4242	0.9697	4.2121	2.697	3.0909		3.8485					3.00756	1.28582	8			70.8	0.147915	0.121873	8
71.2	2.7273	3.5151	3.4848	1.7878	4.0909	1.3333	2.9091		2.7273					2.82195	0.91348	8			71.2	0.130322	0.0865817	8
71.6	2.0606	2.3636	3.7273	4.0909	4.5454	2	3.7273		3.6667					3.27272	0.983666	8			71.6	0.173047	0.093234	8
72	3.0303	3.2121	4.303	3.0909	4.4848	1.4848	2.9091		3.6364					3.26892	0.932519	8			72	0.172687	0.0883862	8
72.3	2.5151	3.6363	5.4848	2.9697	4.2121	1.7576	1.4849		2.5152					3.07196	1.32649	8			72.3	0.154019	0.125728	8
72.7	2.0606	3.1818	5.4242	2.606	5.5454	1.4242	0		1.5455					2.72346	1.94251	8			72.7	0.120987	0.184116	8
73.1	1.9697	1.9091	4.6667	2.9697	5.1818	2.0303	0.7576		2.0909					2.69698	1.50481	8			73.1	0.118477	0.142629	8
73.5	1.6363	1.3939	5.3333	4.1515	3.4848	2.7273	1.8485		2.1212					2.8371	1.38383	8			73.5	0.131758	0.131162	8
73.9	2.1212	1.606	4.3333	2.7878	3.0909	2.2727	2.7273		4.8788					2.97725	1.11327	8			73.9	0.145042	0.105518	8
74.2	2.4848	0.9697	5.8182	1.8485	3.2424	2.6061	2.8182		5.3334					3.14016	1.65574	8			74.2	0.160483	0.156935	8
74.6	3.3636	0.0909	6.1515	3.3636	2.303	2.1212	2.6667		6.0909					3.26892	2.03552	8			74.6	0.172687	0.192932	8
75	3.6969	0.7576	3.5151	2.5454	1.7576	2.0303	2.1818		4.8788					2.67044	1.29837	8			75	0.115961	0.123062	8
75.4	2.8182	1.303	4.4545	2.2727	2.3636	2.4848	1.7879		4.1212					2.70074	1.08481	8			75.4	0.118833	0.10282	8
75.8	2.5151	1.6363	2.8788	3.0606	1.6363	2.7879	2.0909		5.0303					2.70452	1.0868	8			75.8	0.119192	0.10301	8
76.1	2.7576	1.4848	3.8182	2.7575	2	1.9697	3.0303		3.0303					2.60605	0.746863	8			76.1	0.109859	0.0707893	8
76.5	2.1212	2.3636	4.6667	2.3636	2.8182	2.9394	1.6061		2.4243					2.66289	0.907283	8			76.5	0.115246	0.0859943	8
76.9	2.9394	2.9091	4.4545	2.8181	3.2727	2.2424	1.2424		1.2728					2.64392	1.06012	8			76.9	0.113448	0.100481	8
77.3	1.6666	1.9394	3.6667	3	3.1818	3.5152	3.0909		1.2121					2.65909	0.919695	8			77.3	0.114886	0.0871708	8
77.7	1.3939	0.7879	4.0909	3.2727	3.9697	3.2424	2.4546		3.1212					2.79166	1.17725	8			77.7	0.127451	0.111582	8
78	1.6666	1.1212	5.2727	3.0303	5.2727	4.0606	1.6061		1.8182					2.98105	1.69456	8			78	0.145402	0.160614	8
78.4	1.6363	1.0909	4.6667	2.3636	5.5151	2.2424	2.394		2.5152					2.80302	1.50612	8			78.4	0.128528	0.142753	8
78.8	2.7576	1.4545	3.9394	2.0606	3.697	2.3333	1.9091		2.8485					2.625	0.864423	8			78.8	0.111655	0.0819319	8
79.2	2.9697	1.0909	1.6667	1.3939	4	2.5152	1.5455		1.0909					2.0341	1.03747	8			79.2	0.0556478	0.0983336	8
79.5	2.1515	1.0303	2.303	1.0909	3.5454	2.4545	3.0303		1.6061					2.1515	0.887165	8			79.5	0.0667753	0.0840875	8
79.9	2.606	2.6969	3.6363	1.8181	2.8182	3.0909	4.1212		1.5152					2.78785	0.861215	8			79.9	0.12709	0.0816279	8
80.3	3.2424	1.7273	3.0606	3.0909	2.2121	3.9697	4.0303		1.3031					2.82955	0.997148	8			80.3	0.131042	0.0945119	8
80.7	3.3333	2.0909	2.4848	1.1515	2.4848	2.2727	3.6667		1.5152					2.37499	0.839926	8			80.7	0.0879579	0.07961	8
81.1	3.4242	2.3939	4.0909	1.2121	1.9091	3.1818	2.7576		2.8485					2.72726	0.897909	8			81.1	0.121347	0.0851059	8
81.4	4.6363	2.8182	4.1515	0.303	2.1818	2.1818	4.303		2.9697					2.94316	1.43039	8			81.4	0.141811	0.135575	8
81.8	3.3333	2.4545	3.697	0.4242	2.8788	2.303	2.8182		2.8182					2.5909	0.982483	8			81.8	0.108423	0.093122	8
82.2	4.2121	4	4.5757	0.7575	3.303	1.4545	3.1212		1.394					2.85225	1.45801	8			82.2	0.133194	0.138193	8
82.6	3.3333	3.8485	3.697	2.3333	3.7273	1.1818	3.0606		1.4546					2.82955	1.05259	8			82.6	0.131042	0.0997671	8
83	2.7273	3.6363	3.2121	3.8181	4.4242	1.8788	3.9394		1.8485					3.18559	0.957067	8			83	0.164788	0.0907129	8
83.3	2.5454	4.2727	2.9091	3.3939	5.2121	2.2727	2.394		1.4849					3.0606	1.19795	8			83.3	0.152942	0.113544	8
83.7	1.2424	2.9394	4.0909	4.6666	4.8182	2.0909	2.2727		1.8182					2.99241	1.36894	8			83.7	0.146479	0.129751	8
84.1	1.0606	1.1212	3.606	3.2727	5.8182	2.3636	1.7879		3.2121					2.78029	1.56789	8			84.1	0.126373	0.148608	8
84.5	1.5151	1.6363	3.7576	2.0909	5.4242	1.3333	2.2424		3.1515					2.64391	1.39909	8			84.5	0.113447	0.132609	8
84.8	2.4545	1.3939	2.4545	3.4242	4.2727	2.7273	2.0909		1.394					2.5265	0.975475	8			84.8	0.102319	0.0924577	8
85.2	1.9091	2.303	3.7273	3.2121	4.4848	3.2121	1.6364		1.6364					2.76515	1.05404	8			85.2	0.124938	0.0999043	8
85.6	1.6363	2.6969	1.8485	2.1515	4.1818	2.5152	0.8788		0.9697					2.10984	1.06312	8			85.6	0.0628264	0.100765	8
86	1.4242	2.1515	2.1212	1.3939	5.2727	3.2424	1.8788		1.4546					2.36741	1.32141	8			86	0.0872399	0.125246	8
86.4	0.5757	1.6666	2.8485	0.9091	4.3636	0.7879	3.0606		1.0303					1.90529	1.36795	8			86.4	0.0434387	0.129657	8
86.7	1.2424	1.5454	4.5454	0.7878	3.8182	1.4545	4.2121		2.8485					2.55679	1.4864	8			86.7	0.105189	0.140885	8
87.1	1.1212	1.9697	4.5454	1.4242	3.2121	1.4545	4.2424		1.7273					2.4621	1.34934	8			87.1	0.0962146	0.127893	8
87.5	2.6969	1.1515	7.1515	2.3939	5.2727	3.5758	3.4546		2.1515					3.48105	1.91547	8			87.5	0.192793	0.181553	8
87.9	2.0909	1	5.6667	3.303	4.8485	3.1212	3.5152		2.3031					3.23108	1.50167	8			87.9	0.1691	0.142332	8
88.3	0.7576	1.8182	6.5757	3.8788	3.7879	1.8788	2.2121		2.6364					2.94319	1.79634	8			88.3	0.141813	0.170262	8
88.6	2.3636	2.0303	6.5757	2.9697	4.2424	1.8182	1.5758		3.4243					3.125	1.65424	8			88.6	0.159046	0.156792	8
89	2.7879	2.5454	7.0303	2.4545	4.3636	1.4545	0.9697		3.3334					3.11741	1.89599	8			89	0.158327	0.179706	8
89.4	3.1515	3.4242	5.1818	3.4545	3.6363	1.9697	1.697		3.5152					3.25378	1.07465	8			89.4	0.171251	0.101858	8

## Sheet: Fig.2g
Raw data (20190519)
x (um)	ExOllas	HAtrap
-146.97	2.4789	0.667
-146.591	1.1567	1.664
-146.212	8.1582	1.013
-145.834	5.1359	2.002
-145.455	6.5138	3.654
-145.076	4.4691	1.318
-144.697	4.4625	2.993
-144.318	2.8532	0.656
-143.94	2.9016	1.65
-143.561	1.8617	1.352
-143.182	1.1827	1.704
-142.803	4.831	1.356
-142.425	8.3103	1.661
-142.046	7.4206	4.617
-141.667	2.2545	0.738
-141.288	2.2623	3.171
-140.909	2.2977	1.005
-140.531	5.7973	1.631
-140.152	4.0206	1.259
-139.773	3.8803	0.741
-139.394	11.1442	0.748
-139.015	7.0243	1.125
-138.637	3.8041	1.375
-138.258	3.0548	1.241
-137.879	2.9334	1
-137.5	1.3413	1.009
-137.122	1.4789	1.75
-136.743	5.4203	0.389
-136.364	4.9954	0.612
-135.985	6.3777	0.616
-135.606	3.2587	1.003
-135.228	4.1843	1.203
-134.849	4.8399	2.604
-134.47	5.1807	2.577
-134.091	3.4169	1.017
-133.712	3.8332	1.966
-133.334	4.5691	0
-132.955	0.8195	0.007
-132.576	1.2229	0.433
-132.197	1.3917	1.803
-131.818	0.8157	1.011
-131.44	0.9942	1.567
-131.061	1.4465	0.605
-130.682	3.8227	1.595
-130.303	4.3648	2.15
-129.925	6.0524	1.554
-129.546	2.6261	0.426
-129.167	1.2896	0.608
-128.788	3.4784	1.953
-128.409	1.2205	0.037
-128.031	0.4231	1.58
-127.652	2.1033	1.964
-127.273	2.8892	0.565
-126.894	0.8605	0.575
-126.515	2.6282	0.985
-126.137	0.4693	0.429
-125.758	3.9636	0.048
-125.379	1.7845	1.756
-125	0.9438	0.987
-124.622	5.436	0.568
-124.243	4.3066	1.084
-123.864	2.6707	0.572
-123.485	9.6022	1.368
-123.106	5.8937	1.511
-122.728	2.9339	0.486
-122.349	4.1773	1.336
-121.97	6.0518	0.035
-121.591	1.7069	1.053
-121.212	2.9225	0.499
-120.834	4.2891	1.434
-120.455	8.2539	0.488
-120.076	7.4121	0.965
-119.697	6.1773	0.017
-119.318	4.6275	0.531
-118.94	3.5861	2.028
-118.561	2.3362	1.54
-118.182	1.3693	0.983
-117.803	2.3057	1.479
-117.425	0.9189	0.609
-117.046	2.917	2.904
-116.667	4.2029	0.511
-116.288	2.9041	0.508
-115.909	4.1977	0.572
-115.531	2.2369	2.405
-115.152	0.8526	0.503
-114.773	1.7869	0.543
-114.394	1.3742	1.437
-114.015	2.8711	0.084
-113.637	4.2061	1.939
-113.258	1.3626	0.965
-112.879	2.4892	0.492
-112.5	5.6584	0.532
-112.122	3.009	1.045
-111.743	7.6834	1.955
-111.364	6.6173	1
-110.985	3.3323	1.048
-110.606	5.4777	2.014
-110.228	2.7228	1.476
-109.849	2.0438	1.385
-109.47	6.6103	0.546
-109.091	5.6232	0.924
-108.712	4.1002	0.53
-108.334	3.9986	0.505
-107.955	2.5835	0.054
-107.576	1.0038	1.088
-107.197	5.0135	1.367
-106.818	12.6123	1
-106.44	5.7854	0.996
-106.061	6.6694	0.917
-105.682	3.9979	0.947
-105.303	2.4827	0.048
-104.925	2.9635	0.907
-104.546	2.9882	0.994
-104.167	4.1244	0.844
-103.788	2.1634	0.136
-103.409	7.9994	2.387
-103.031	5.2451	1.391
-102.652	3.0221	0.554
-102.273	1.5614	0.437
-101.894	6.5488	0.443
-101.515	4.2039	0.625
-101.137	1.4734	1.476
-100.758	3.0389	0.11
-100.379	4.4361	1.778
-100	5.2919	0.575
-99.622	4.0977	0.628
-99.243	8.3104	1.457
-98.864	5.4206	1.974
-98.485	4.7444	1.582
-98.106	2.7905	1.511
-97.728	6.0355	0.514
-97.349	4.2876	1.91
-96.97	5.2398	0.605
-96.591	5.4031	0.816
-96.212	4.1414	0.824
-95.834	2.9358	1.013
-95.455	7.9248	1.328
-95.076	14.6389	3.067
-94.697	9.5935	1.23
-94.318	11.8193	1.477
-93.94	5.9872	0.219
-93.561	3.3985	2.995
-93.182	3.8217	0.111
-92.803	6.4055	1.766
-92.425	8.3736	3.572
-92.046	8.4454	0.255
-91.667	7.5612	5.542
-91.288	18.2342	30.618
-90.909	4.7665	28.381
-90.531	7.4826	15.756
-90.152	5.1849	13.823
-89.773	7.9645	10.781
-89.394	4.0289	20.092
-89.015	7.7047	13.62
-88.637	2.5579	17.203
-88.258	6.383	24.145
-87.879	25.3228	35.887
-87.5	8.9095	7.749
-87.122	3.5847	5.712
-86.743	5.9707	5.693
-86.364	4.374	6.34
-85.985	3.2747	7.198
-85.606	1.9784	10.086
-85.228	5.4366	9.019
-84.849	23.2513	20.136
-84.47	23.3835	46.864
-84.091	19.3794	57.194
-83.712	12.999	33.834
-83.334	8.4447	41.094
-82.955	11.1137	73.165
-82.576	10.5967	103.31
-82.197	4.5076	53.505
-81.818	4.6678	32.679
-81.44	3.2076	25.185
-81.061	4.0264	23.982
-80.682	3.0773	31.055
-80.303	7.5018	44.504
-79.925	21.5948	68.289
-79.546	19.3864	57.835
-79.167	15.8527	50.021
-78.788	4.5634	52.13
-78.409	6.8968	40.765
-78.031	7.1985	27.897
-77.652	7.1044	27.102
-77.273	5.0941	23.224
-76.894	7.8959	30.546
-76.515	10.0516	66.082
-76.137	37.9466	58.014
-75.758	20.8972	21.432
-75.379	16.289	20.759
-75	11.0106	20.479
-74.622	9.978	22.714
-74.243	12.8643	32.827
-73.864	20.3075	64.409
-73.485	32.3704	94.51
-73.106	32.0748	136.567
-72.728	24.6176	123.039
-72.349	28.4829	92.156
-71.97	19.9045	66.145
-71.591	29.7639	71.727
-71.212	53.5815	62.663
-70.834	51.3478	72.634
-70.455	35.7684	81.324
-70.076	19.8182	93.165
-69.697	22.5436	90.254
-69.318	16.1605	94.716
-68.94	15.8412	92.363
-68.561	17.9459	115.762
-68.182	20.2085	98.26
-67.803	37.0631	61.076
-67.425	56.6962	66.059
-67.046	66.1119	60.163
-66.667	71.5386	73.609
-66.288	57.3175	74.7
-65.909	60.4693	83.968
-65.531	44.8092	53.263
-65.152	27.1262	30.936
-64.773	24.8762	18.068
-64.394	32.5815	17.068
-64.015	17.0574	16.687
-63.637	12.3566	16.063
-63.258	12.0001	6.039
-62.879	5.3203	10.347
-62.5	8.7252	3.585
-62.122	2.2232	3.849
-61.743	1.8623	2.535
-61.364	2.2907	1.915
-60.985	2.7187	1.114
-60.606	4.3554	0.408
-60.228	2.6978	1.971
-59.849	4.9381	2.458
-59.47	8.3801	1.044
-59.091	6.5192	2.293
-58.712	7.7924	1.254
-58.334	8.9843	1.512
-57.955	6.6375	0.981
-57.576	6.5323	1.237
-57.197	3.5609	4.017
-56.818	1.6258	1.111
-56.44	1.9192	0.612
-56.061	4.3071	2.13
-55.682	4.4573	1.417
-55.303	0.5593	0.118
-54.925	3.0634	0.95
-54.546	2.3603	0.648
-54.167	6.6258	1.167
-53.788	8.0761	1.262
-53.409	7.6809	2.848
-53.031	4.0627	0.587
-52.652	4.5511	2.061
-52.273	5.0069	1.435
-51.894	7.7512	3.252
-51.515	7.9989	2.697
-51.137	7.607	0.662
-50.758	10.3186	1.698
-50.379	8.4584	1.794
-50	3.9392	0.398
-49.622	12.7091	0.854
-49.243	9.6731	0.874
-48.864	2.283	0
-48.485	6.4305	0.127
-48.106	4.6133	0.913
-47.728	4.0319	0.596
-47.349	2.4363	2.251
-46.97	6.0286	0.375
-46.591	5.6858	0.869
-46.212	7.418	0.871
-45.834	6.0268	0
-45.455	1.1274	0.335
-45.076	2.8035	2.29
-44.697	6.3043	0.743
-44.318	5.0392	2.615
-43.94	5.7747	1.343
-43.561	1.3874	3.153
-43.182	5.3722	0.231
-42.803	4.0996	0.151
-42.425	0.8498	1.095
-42.046	4.1088	0.772
-41.667	4.5924	0.244
-41.288	11.3132	0.881
-40.909	11.1414	0.122
-40.531	5.1819	0.256
-40.152	5.201	1.207
-39.773	5.4729	1.541
-39.394	8.3043	0.221
-39.015	9.531	1.134
-38.637	9.9689	2.438
-38.258	2.6964	0.86
-37.879	7.084	0.14
-37.5	8.5482	1.126
-37.122	7.2712	1.771
-36.743	7.1597	1.113
-36.364	3.9543	2.06
-35.985	4.7658	3.228
-35.606	4.8212	1.049
-35.228	6.8432	1.83
-34.849	6.6258	1.297
-34.47	7.2517	0.911
-34.091	3.9736	0.781
-33.712	1.9985	0.158
-33.334	6.7141	0.937
-32.955	2.0223	0.081
-32.576	0.9142	0.102
-32.197	1.5646	0.344
-31.818	4.0733	0.874
-31.44	3.3705	0.157
-31.061	16.1727	0.351
-30.682	14.9091	1.128
-30.303	14.4576	1.197
-29.925	12.7219	1.654
-29.546	9.4229	0.092
-29.167	7.4046	1.372
-28.788	9.424	6.685
-28.409	4.6112	0.865
-28.031	7.6057	0.391
-27.652	4.9439	1.81
-27.273	5.338	1.197
-26.894	8.2859	1.714
-26.515	14.4377	0.423
-26.137	5.0611	2.102
-25.758	11.1183	2.912
-25.379	7.0398	2.467
-25	6.943	0.786
-24.622	9.7321	4.386
-24.243	16.2226	1.781
-23.864	8.2531	0.198
-23.485	5.5278	1.208
-23.106	9.5742	2.129
-22.728	12.6975	2.963
-22.349	7.5572	2.618
-21.97	6.5488	1.197
-21.591	9.295	1.91
-21.212	6.5624	1.632
-20.834	4.9345	4.37
-20.455	4.061	1.014
-20.076	6.3673	0.842
-19.697	14.6751	0.183
-19.318	13.7493	0.827
-18.94	9.8314	0
-18.561	13.7747	0.494
-18.182	9.6313	2.83
-17.803	13.9728	1.997
-17.425	15.6328	1.999
-17.046	19.3038	1.831
-16.667	16.1232	1.334
-16.288	14.9548	2.492
-15.909	22.8162	0.339
-15.531	8.652	1.678
-15.152	11.9685	0.18
-14.773	29.1719	1.178
-14.394	11.2672	1.985
-14.015	6.1639	1.648
-13.637	16.221	0.183
-13.258	10.9702	0.815
-12.879	14.7357	0.524
-12.5	5.4118	2.426
-12.122	6.8865	0.022
-11.743	8.5519	0.174
-11.364	20.7855	1.333
-10.985	37.241	2.413
-10.606	20.7785	0.254
-10.228	20.8399	1.303
-9.849	9.2115	2.378
-9.47	9.9391	0.184
-9.091	7.7936	1.204
-8.712	9.5431	1.786
-8.334	4.8857	0.992
-7.955	6.0044	0.952
-7.576	6.3229	1.291
-7.197	5.2715	2.344
-6.818	8.9903	0.385
-6.44	16.4865	2.06
-6.061	18.5055	2.497
-5.682	5.4331	0.829
-5.303	13.5686	0.232
-4.925	15.839	0.829
-4.546	17.9463	0.272
-4.167	8.181	1.018
-3.788	5.0256	0.524
-3.409	11.5124	2.1
-3.031	11.5037	2.34
-2.652	10.2488	0.418
-2.273	20.5239	1.752
-1.894	13.6343	1
-1.515	4.0647	1
-1.137	6.9209	1
-0.758	14.5823	1.328
-0.379	10.6534	2.396
0	17.7002	0.945
0.378	3.4844	1.228
0.757	4.1966	1.506
1.136	5.7619	0.706
1.515	2.4276	2.423
1.894	3.7746	0.318
2.272	3.7655	0.019
2.651	4.9585	0.255
3.03	8.1187	1.494
3.409	11.3951	3.227
3.788	9.9465	0.387
4.166	13.208	1.633
4.545	6.308	0.436
4.924	5.5837	1.644
5.303	7.5219	0.92
5.682	8.7886	0.291
6.06	9.733	1
6.439	5.3836	1
6.818	9.9337	0.802
7.197	8.9647	0.594
7.575	10.5035	2.404
7.954	9.0662	0.199
8.333	11.9726	1
8.712	8.3189	0.973
9.091	10.1114	1.385
9.469	4.3189	3.159
9.848	2.2992	1.625
10.227	3.5727	0.141
10.606	1.0421	0.345
10.985	3.3332	1.377
11.363	10.2892	2.061
11.742	7.9583	1.639
12.121	9.5729	2.996
12.5	11.1489	0.736
12.878	10.5704	0.246
13.257	10.4297	0
13.636	6.0236	0.413
14.015	4.0135	1.76
14.394	3.6024	1.011
14.772	2.1645	1.671
15.151	5.2984	1.667
15.53	6.1322	1.386
15.909	3.6453	0.479
16.288	8.4663	0.964
16.666	9.2471	1.182
17.045	12.9002	1.996
17.424	5.903	0.324
17.803	3.5097	1.252
18.182	2.1656	0.259
18.56	3.8122	0.647
18.939	2.9993	1.079
19.318	0	1.255
19.697	0.7365	0.637
20.075	4.3783	0.347
20.454	7.1501	1.307
20.833	4.2745	0.847
21.212	3.0646	3.164
21.591	2.9529	2.524
21.969	3.4074	0.625
22.348	8.0109	0.218
22.727	5.675	1.57
23.106	4.2646	2.831
23.485	9.6917	0.092
23.863	4.9618	0.595
24.242	3.1551	1.04
24.621	7.2525	0.508
25	10.0381	0.658
25.378	8.8647	0.516
25.757	14.5918	2.025
26.136	4.6031	3.075
26.515	5.5007	0.827
26.894	4.2684	0.227
27.272	12.4545	0.229
27.651	9.5334	0.352
28.03	7.3688	1.165
28.409	6.3566	2.133
28.788	4.0585	0.87
29.166	2.2891	0.958
29.545	2.293	0.68
29.924	2.1317	2.718
30.303	2.312	1.756
30.682	4.7676	1.582
31.06	4.3921	0.828
31.439	3.4685	0.766
31.818	2.3163	1.981
32.197	1.9768	0.484
32.575	1.2864	1.197
32.954	3.0786	0.828
33.333	4.5262	0.38
33.712	6.2589	0.603
34.091	6.2005	0
34.469	3.2945	0
34.848	2.6067	0
35.227	2.3697	0
35.606	2.2938	0
35.985	1.3421	0.641
36.363	0.7303	2.318
36.742	4.0438	0.764
37.121	4.8615	0.341
37.5	4.2424	1.637
37.878	4.6695	1.911
38.257	2.5615	0.783
38.636	0.8633	0.83
39.015	2.4967	0.427
39.394	2.3615	0.873
39.772	0.8122	1.007
40.151	0.8831	1.41
40.53	0.8682	1.237
40.909	0.0389	0.604
41.288	0.8033	0.228
41.666	4.7714	0.389
42.045	6.7441	1.556
42.424	3.5129	1.63
42.803	1.1036	2.365
43.182	3.343	2.083
43.56	3.5367	1.192
43.939	2.8313	0.72
44.318	2.8044	0.754
44.697	2.0648	0.078
45.075	4.2959	0.241
45.454	6.6878	0.335
45.833	8.6439	1.6
46.212	5.3993	2.013
46.591	3.5318	1.167
46.969	5.2334	1.418
47.348	5.9876	0.581
47.727	3.8119	0.5
48.106	2.0701	1.251
48.485	2.9949	1.664
48.863	4.2461	0.997
49.242	6.6057	1.828
49.621	5.9875	1.068
50	2.6179	0.258
50.378	2.6891	0.595
50.757	1.8548	1.753
51.136	1.3969	0
51.515	3.0461	0.18
51.894	2.6056	0.875
52.272	2.7446	1.357
52.651	4.5392	1.431
53.03	3.9081	1.311
53.409	9.8413	0.456
53.788	9.9291	0.636
54.166	8.2103	0.557
54.545	4.6721	1.338
54.924	4.3296	2.326
55.303	7.8029	2.506
55.682	7.7308	0.537
56.06	7.1839	0.902
56.439	3.729	0.621
56.818	4.743	0.557
57.197	3.325	0.282
57.575	2.0542	0.202
57.954	4.8624	0.731
58.333	5.2654	0.978
58.712	6.0865	1.839
59.091	5.0199	1.553
59.469	5.0779	1.47
59.848	4.9523	0.316
60.227	7.1243	0.982
60.606	3.0655	0.72
60.985	3.6482	1.286
61.363	4.0659	0.563
61.742	2.189	0.732
62.121	3.5222	0.11
62.5	5.2732	0.41
62.878	3.5542	0.84
63.257	3.4488	2.158
63.636	3.244	2.201
64.015	4.9019	1.007
64.394	3.6281	0.694
64.772	2.769	1
65.151	2.755	1.231
65.53	4.5167	1.618
65.909	3.8183	0.727
66.288	7.2414	0
66.666	6.7322	0
67.045	4.9396	0.394
67.424	3.5756	1.519
67.803	3.3402	1.266
68.182	3.6788	0
68.56	2.5391	0.122
68.939	1.7405	0.875
69.318	1.566	1.444
69.697	3.5042	0.557
70.075	2.0268	1.567
70.454	1.0732	0.604
70.833	3.1699	1.027
71.212	7.2273	1.473
71.591	15.1752	1.895
71.969	7.3204	0.611
72.348	3.3229	1.152
72.727	4.3563	1.255
73.106	4.7804	0.667
73.485	3.0453	0.849
73.863	7.0423	0.335
74.242	6.3163	0.435
74.621	5.3918	1.227
75	3.2846	0.474
75.378	5.071	0.49
75.757	6.2398	0.672
76.136	6.5601	1.304
76.515	9.9889	1.538
76.894	8.0454	0.781
77.272	8.7455	1.226
77.651	2.2622	0.512
78.03	6.8115	0.941
78.409	9.2651	1.71
78.788	8.7557	0.853
79.166	6.8955	0.351
79.545	4.9461	0
79.924	3.5436	0.583
80.303	6.6221	1.562
80.682	7.8958	0.499
81.06	3.5784	0.505
81.439	4.7556	0.652
81.818	6.73	1.144
82.197	7.9341	1.201
82.575	5.2933	0.951
82.954	5.3356	1.409
83.333	8.9957	0.296
83.712	9.8804	1
84.091	4.1164	1.012
84.469	1.7875	0.89
84.848	2.7344	0.525
85.227	2.6798	0.825
85.606	3.5086	1.213
85.985	5.1126	0.47
86.363	7.6249	0.627
86.742	7.0151	1.44
87.121	4.1456	2.024
87.5	4.8137	1.185
87.878	4.3598	1.735
88.257	2.1227	1.396
88.636	4.5639	0.303
89.015	4.9113	1.497
89.394	9.9854	1.841
89.772	9.4664	0.441
90.151	3.7816	1.007
90.53	6.9804	0.441
90.909	7.7732	1.478
91.288	5.2396	1.081
91.666	2.39	0.172
92.045	4.8993	0.869
92.424	5.5881	1.217
92.803	5.6321	0.301
93.182	3.4238	0.35
93.56	1.1156	0.92
93.939	3.2036	0.782
94.318	5.798	1.35
94.697	4.9849	1.075
95.075	3.1175	1.888
95.454	5.6863	2.169
95.833	6.9957	0.865
96.212	3.2487	0.182
96.591	3.4997	0.845
96.969	5.0126	1.154
97.348	4.1645	1.032
97.727	5.4264	2.386
98.106	5.0264	2.592
98.485	2.2232	0.96
98.863	5.1014	0.908
99.242	5.8482	1.811
99.621	3.5161	1.209
100	2.5783	1.242
100.378	4.3151	1.507
100.757	8.6169	0.579
101.136	12.2829	1.812
101.515	5.3713	1.336
101.894	5.7744	0.708
102.272	5.5983	1.262
102.651	4.3072	0.679
103.03	6.1944	0.718
103.409	5.6628	1.519
103.788	4.6553	0.2
104.166	4.2592	0.544
104.545	5.2218	0.658
104.924	4.5336	0.97
105.303	4.2797	0.863
105.682	7.5554	1.809
106.06	8.5003	1.103
106.439	9.0421	0.739
106.818	7.8865	1.651
107.197	4.9989	0.569
107.575	5.384	1.352
107.954	1.0688	1.509
108.333	1.4485	0.662
108.712	2.8457	1.101
109.091	6.8569	0.471
109.469	8.2976	0.115
109.848	7.896	0.232
110.227	5.1309	0.444
110.606	3.3531	1.57
110.985	4.6856	2.129
111.363	6.9058	1.782
111.742	6.2586	0.883
112.121	4.473	0.999
112.5	6.3678	0.889

## Sheet: Fig.2i
Raw data (20190519)
x (um)	ExOllas	HAtrap
-141.667	4	0
-141.288	0.057	0.9857
-140.909	1	0
-140.531	1	3.8286
-140.152	3.886	0.0571
-139.773	1.286	0.9286
-139.394	2.171	1.0857
-139.015	1	0.9
-138.637	4.886	0.8857
-138.258	0.129	0
-137.879	4	2
-137.5	4.629	1
-137.122	4.314	1
-136.743	7.257	0
-136.364	7.4	2.4
-135.985	7.357	0.7857
-135.606	7.143	1
-135.228	6.671	1.2429
-134.849	5.514	1.2571
-134.47	4.543	2
-134.091	5.571	1
-133.712	2.2	2.4
-133.334	8.086	1.3143
-132.955	10.014	1.3286
-132.576	8.629	0.3429
-132.197	8.714	2.6429
-131.819	6.114	0.6286
-131.44	6.386	1.6143
-131.061	5.2	2
-130.682	4	2.2429
-130.303	10.286	1
-129.925	5.557	1.6714
-129.546	7.543	1.0857
-129.167	10	0.4714
-128.788	17.6	2.9429
-128.409	9.5	0.5
-128.031	5.971	1.5429
-127.652	6.114	2.0571
-127.273	6.286	1.3714
-126.894	4	0.8857
-126.515	2.857	0
-126.137	2	0.5857
-125.758	3.2	3
-125.379	3.7	1.2286
-125	3.886	0.7429
-124.622	3.071	0.6429
-124.243	5.971	0.3429
-123.864	2.971	4.6714
-123.485	9.371	1.6857
-123.106	3.1	0.7
-122.728	6.571	1.7143
-122.349	3.9	1
-121.97	8.457	0.2571
-121.591	4.243	0.2429
-121.212	1.914	1.5429
-120.834	5.857	0.7857
-120.455	1.6	1.6
-120.076	8	0
-119.697	4.171	0.5143
-119.319	1.629	0.3143
-118.94	4.429	0
-118.561	2	2
-118.182	5.314	1.7714
-117.803	4.6	2.8
-117.425	4.914	1
-117.046	1.929	0.1429
-116.667	8.6	2.8857
-116.288	4.829	1.9571
-115.909	7	3.8857
-115.531	1.057	1.9714
-115.152	4	1
-114.773	1	2.9857
-114.394	5.171	0.0286
-114.015	3.829	0
-113.637	2.4	0.9429
-113.258	4.643	2.9286
-112.879	2	3.7429
-112.5	0.2	0.9
-112.122	2.571	2.7714
-111.743	10.257	0
-111.364	5.714	0.2857
-110.985	0.843	1.6286
-110.606	2.514	0
-110.228	1.814	0.1857
-109.849	3.4	1.6
-109.47	4.143	2.2143
-109.091	5.6	0
-108.712	2.729	0
-108.334	10.743	1.0286
-107.955	7.829	0
-107.576	7.286	0.2857
-107.197	5.9	2.7
-106.819	3.743	0.3143
-106.44	6.971	2.3429
-106.061	5	0.6571
-105.682	5.5	0
-105.303	4	0.3714
-104.925	5.843	0
-104.546	3.4	1.6
-104.167	2.929	1.4143
-103.788	5.714	0.4286
-103.409	5	1.1143
-103.031	3.629	4.6286
-102.652	2.414	1.0571
-102.273	6.8	1
-101.894	3.5	1
-101.515	0.514	0
-101.137	2	0.5286
-100.758	1.086	0
-100.379	5	0.5571
-100	2.286	0.5714
-99.622	2.829	1
-99.243	5	2.6
-98.864	5.157	2.3857
-98.485	5.371	2.5143
-98.106	5.214	1.7143
-97.728	5	1.3429
-97.349	2.657	1.3143
-96.97	8.114	1.6286
-96.591	7.1	0
-96.212	3.429	1
-95.834	6.171	1
-95.455	8.457	2.7429
-95.076	4.029	1
-94.697	4.229	2.3143
-94.319	5	1.2143
-93.94	4.4	2.2
-93.561	1.814	3.1857
-93.182	1.686	0.8286
-92.803	5.843	1.6857
-92.425	8.714	0.8571
-92.046	2	0
-91.667	4.8	1.8857
-91.288	4.5	0.9
-90.909	5	3.8286
-90.531	7.857	0.0714
-90.152	4	2.1143
-89.773	7.871	1.0857
-89.394	4.143	1
-89.015	11	0.9857
-88.637	9	0
-88.258	9.957	0
-87.879	0.114	3.9429
-87.5	7.829	0.1714
-87.122	4.714	1.0571
-86.743	8.857	1.9286
-86.364	6.914	0.1714
-85.985	1.4	0.9
-85.606	6.771	0
-85.228	3.743	3
-84.849	4.143	1.1429
-84.47	2	3.3143
-84.091	4.686	3.6571
-83.712	6.814	1.1857
-83.334	2.6	0.8
-82.955	1.643	4.7857
-82.576	6.543	0
-82.197	1.757	3.2714
-81.819	6.229	0.2571
-81.44	8.371	2.0857
-81.061	5.571	0.7143
-80.682	5.6	2
-80.303	6.743	1.3714
-79.925	4	0.6571
-79.546	2.629	2.3143
-79.167	8	1.3571
-78.788	3.114	2.2571
-78.409	8.843	1.8429
-78.031	2	1.6
-77.652	4.586	2.3429
-77.273	4.429	1
-76.894	10.571	1.5571
-76.515	2.914	2
-76.137	6.114	2.0571
-75.758	2.457	0.5143
-75.379	4.5	2.5
-75	1.514	1.4857
-74.622	3.643	2.0571
-74.243	2.629	0.4571
-73.864	8	1.6714
-73.485	3.286	0.5714
-73.106	1.171	0.4143
-72.728	4.4	3
-72.349	5	1
-71.97	4	1.7429
-71.591	7.429	1.6429
-71.212	5	1.6857
-70.834	3.643	0
-70.455	10.457	0.3143
-70.076	8.9	0.7
-69.697	6.143	1.2857
-69.319	10.186	1
-68.94	7.086	0.7429
-68.561	15.543	1.5143
-68.182	13.686	0.7714
-67.803	11	1.2143
-67.425	10.4	1.8
-67.046	9.886	2.6286
-66.667	7.514	5.1429
-66.288	9.9	0
-65.909	6.571	0.8571
-65.531	7.257	2.2571
-65.152	5.886	3.2286
-64.773	4	1
-64.394	7	0.9143
-64.015	1.5	0.1429
-63.637	5	1.1143
-63.258	2	0.0857
-62.879	5.057	0.0857
-62.5	7.971	0.0143
-62.122	8	0
-61.743	4.057	1.0143
-61.364	12.743	0.0286
-60.985	7.7	0.0429
-60.606	7.171	0.1143
-60.228	14.571	1.9286
-59.849	11.086	0.3429
-59.47	10.6	0.9
-59.091	12.771	3
-58.712	13.229	2.8714
-58.334	8	2
-57.955	2.943	1.4714
-57.576	5.657	3.4857
-57.197	3.114	3.2571
-56.819	16.8	1
-56.44	9.357	0.2143
-56.061	8.686	2.5429
-55.682	11.514	1.2429
-55.303	8.971	1
-54.925	8	0.2714
-54.546	9.429	1.5714
-54.167	9.8	0.3
-53.788	4	1.3143
-53.409	6.686	1.6571
-53.031	7.057	1.6571
-52.652	1.357	0.3571
-52.273	5.771	0.7429
-51.894	14.529	1.3857
-51.515	21	0
-51.137	11.043	2
-50.758	7.571	2
-50.379	14.557	2.1143
-50	6.371	1.4571
-49.622	17.343	0.9429
-49.243	20.171	0.5143
-48.864	9	1
-48.485	8.6	1.5143
-48.106	8.886	1.0571
-47.728	8.257	0
-47.349	7.229	3.1143
-46.97	10.571	0.4286
-46.591	8.343	1.4143
-46.212	9.4	1.6
-45.834	7.457	0
-45.455	16.114	0
-45.076	14	3.2143
-44.697	13.314	1
-44.319	21.4	2.6714
-43.94	8.429	2.7429
-43.561	9.6	0.6
-43.182	3.714	0
-42.803	3.914	1.2714
-42.425	9.229	1.7714
-42.046	1.971	0.7286
-41.667	5.771	3.0857
-41.288	6.5	2.5714
-40.909	7.4	1
-40.531	8.886	0.1857
-40.152	9.971	0.3429
-39.773	9.9	1
-39.394	7	1.7143
-39.015	16.586	0.2571
-38.637	11	1
-38.258	11	0.3
-37.879	9.086	2.0857
-37.5	13.5	0
-37.122	9.057	1
-36.743	16.214	2.0857
-36.364	11	1.9714
-35.985	9.971	0.0429
-35.606	7	0
-35.228	7.957	1.0286
-34.849	4	0.0286
-34.47	5.086	2.0429
-34.091	17.429	0.0571
-33.712	23.286	1
-33.334	40.114	0.1714
-32.955	28.5	3.6
-32.576	14.686	1.8857
-32.197	15.157	1.1286
-31.819	9	1
-31.44	10.157	2.1571
-31.061	13.029	1
-30.682	16.443	1
-30.303	18.2	3.2
-29.925	13.571	1
-29.546	14.171	3.0857
-29.167	11.029	1.5143
-28.788	10.286	3.7143
-28.409	21.8	1
-28.031	20.286	0
-27.652	17.1	0.6
-27.273	22.657	0.3143
-26.894	14.643	1
-26.515	7.657	0.6857
-26.137	7.571	2.0714
-25.758	7.714	1.2571
-25.379	12.329	0.3857
-25	15.8	3.2
-24.622	12.543	0
-24.243	8.429	2.5714
-23.864	6.671	2.5571
-23.485	5.371	2.6286
-23.106	9.357	1
-22.728	6.543	1.0286
-22.349	7	1.5
-21.97	6.057	1.4857
-21.591	10.114	0.9429
-21.212	21.486	2
-20.834	11.457	4.2286
-20.455	9.571	0.4286
-20.076	13.686	1.4143
-19.697	28.2	0.8
-19.319	7.386	0.7714
-18.94	12.486	1.7429
-18.561	7.143	0.7143
-18.182	12.714	2.3143
-17.803	7.671	0.3286
-17.425	12.886	0.3143
-17.046	6.4	3.5
-16.667	6.857	0.7143
-16.288	12.886	1
-15.909	16.971	1.5143
-15.531	19.786	2.2714
-15.152	4.314	1
-14.773	8.429	0.4286
-14.394	9.6	0.4
-14.015	10.257	3.2571
-13.637	15.971	0.8286
-13.258	22.057	0.8429
-12.879	14.857	1.1429
-12.5	14.286	3.1286
-12.122	9.714	2.7714
-11.743	14.4	0.9
-11.364	13.686	4.6571
-10.985	10.143	1.8571
-10.606	7.4	0.0571
-10.228	13.486	2.0429
-9.849	5.143	1
-9.47	8.171	1
-9.091	11	1
-8.712	10.9	2.9857
-8.334	6.143	0.1429
-7.955	2.171	1.0429
-7.576	8.4	0.9429
-7.197	4.714	0.1429
-6.819	11.086	0.9143
-6.44	10.8	0.2
-6.061	12.229	0.6857
-5.682	9.743	0
-5.303	8.286	0.8571
-4.925	5.471	2
-4.546	12.343	0.5143
-4.167	9.886	2
-3.788	16	0.8
-3.409	13.071	1.4286
-3.031	26.743	0.7714
-2.652	25.271	0.4857
-2.273	21.457	1.5143
-1.894	14.557	1.2714
-1.515	16.429	0.8571
-1.137	15.7	2.3
-0.758	21.171	1.3143
-0.379	13.343	5.0143
0	6.6	0.6857
0.378	25.286	1.6429
0.757	13.2	0.7429
1.136	6.929	3
1.515	5	2.6
1.894	5.757	1
2.272	4.143	0
2.651	3.229	1
3.03	10.543	0.5429
3.409	5.757	1
3.788	4	0.5143
4.166	5	1.5
4.545	8.6	0
4.924	16.814	0.5286
5.303	7.457	3.6286
5.681	11.443	2.7714
6.06	3.714	0.4286
6.439	6.171	3.7571
6.818	7.6	0.6
7.197	7.614	0.6143
7.575	20.457	1.6286
7.954	7.786	4
8.333	10.286	1.3429
8.712	3.343	1.6714
9.091	8.314	1.6857
9.469	7.9	1.9
9.848	6.286	2.2857
10.227	1.457	3.7286
10.606	11.714	0.7429
10.985	6.3	1
11.363	7.857	2.2286
11.742	4.786	3.3571
12.121	3.2	2.8
12.5	4.814	0.1857
12.878	8	1
13.257	0.843	1.4714
13.636	6.286	4.5714
14.015	1.9	1.8714
14.394	11.114	2.3429
14.772	7.7	1.3
15.151	11.771	3.1714
15.53	14.929	4.3571
15.909	19.943	18.5714
16.288	62.914	88.9286
16.666	31.571	64.1429
17.045	32.057	59.9
17.424	42	40
17.803	30.029	45.5857
18.181	19.971	29.4857
18.56	29.314	35.2714
18.939	36.629	16.8286
19.318	23.5	26.0714
19.697	23.229	25.8857
20.075	44.4	32.6
20.454	47.771	62.6571
20.833	43.029	73.8286
21.212	85	91.1429
21.591	67.486	66.5286
21.969	111.914	80
22.348	91.114	67.7571
22.727	41.6	82.2
23.106	44.786	75.0714
23.485	68.543	62.2
23.863	82.9	51.1571
24.242	34.229	59.0286
24.621	42.643	50.1714
25	15.143	55.1429
25.378	20.3	43.3
25.757	18.629	33.3143
26.136	14.943	31.3429
26.515	18.6	55.9714
26.894	19.786	41.4286
27.272	21.514	39.2571
27.651	18.843	30.2286
28.03	7.4	37
28.409	8.514	17.3143
28.788	12	18
29.166	10.543	27.0143
29.545	11.086	27.8
29.924	7	29.5286
30.303	11.486	30.9143
30.681	14	11
31.06	8.886	4.9429
31.439	4.7	5
31.818	5.629	5.4571
32.197	3.114	1.8857
32.575	5.429	5
32.954	4.829	5.6571
33.333	4	2
33.712	4.771	3.8429
34.091	8.486	2.2571
34.469	13.643	3
34.848	11.429	0.6571
35.227	7.357	2.3286
35.606	8.171	1
35.985	11.3	3
36.363	4.286	2
36.742	14.557	1
37.121	6.743	1.7429
37.5	4.757	2
37.878	2.457	1
38.257	3.071	0.4286
38.636	6.6	0.2
39.015	4.071	0.1857
39.394	2	0.5143
39.772	1.629	0.8429
40.151	4.286	1
40.53	1	1.7429
40.909	7.543	0.1143
41.288	3	0.2
41.666	4.257	4.6571
42.045	6.643	3.7143
42.424	10.6	1.0571
42.803	7.914	3.9571
43.181	5.057	0.1143
43.56	3.971	1.0143
43.939	2	2
44.318	6.957	0.0429
44.697	8.971	1
45.075	1.914	0.0429
45.454	1.057	0.9429
45.833	4.214	0.2857
46.212	5.914	1.0857
46.591	2.5	0.9
46.969	7.543	0.8857
47.348	4.129	1.7429
47.727	9.143	0.8571
48.106	3.686	1
48.485	3.2	3.4857
48.863	1	2.6286
49.242	5.4	3.2
49.621	4.214	0.6429
50	6.543	2.7714
50.378	1.243	1.7571
50.757	3.486	0.5143
51.136	3.714	2
51.515	5.857	0.7143
51.894	3.8	1.3
52.272	5.8	1.6857
52.651	4.657	0.6571
53.03	2.971	0
53.409	2.571	1.3571
53.788	5	1
54.166	5.771	0
54.545	2.8	1.4
54.924	4	2.1714
55.303	4.429	0.5714
55.681	6.114	1.4429
56.06	3.743	1
56.439	5	1
56.818	3.429	2.0571
57.197	5.5	0.5
57.575	2.943	1
57.954	0.471	0.9429
58.333	4.286	2.3714
58.712	1.443	0
59.091	5	0.8571
59.469	9.171	1
59.848	7	1
60.227	6.457	2.5429
60.606	5	2
60.985	2.071	2.0714
61.363	0.686	0.6571
61.742	2	0.6571
62.121	3.057	1.3143
62.5	2.6	0.6
62.878	2.571	0.5714
63.257	2.814	0
63.636	6.486	1.7429
64.015	4	1.4857
64.394	8.314	1.4571
64.772	2	1.2143
65.151	2.6	2.6
65.53	6.443	1.6286
65.909	2	0.3429
66.288	4.157	1.8429
66.666	1.143	0.1429
67.045	0.514	0.8714
67.424	1.914	0
67.803	4.4	2.8
68.181	2	0.1714
68.56	1.429	1.0714
68.939	3.886	2
69.318	5.829	5.7429
69.697	2.057	3
70.075	4.929	2.9714
70.454	4	0
70.833	5.943	1
71.212	3.914	1.9429
71.591	7.743	1.9571
71.969	3.886	0.0571
72.348	1.071	0.1429
72.727	4.914	1.1714
73.106	3.8	1.8
73.485	7	1.1143
73.863	3.157	1.1286
74.242	1.857	0.8571
74.621	4.843	0
75	4	0.8286
75.378	1	1.1857
75.757	1.2	3.4
76.136	4.857	2.5714
76.515	1.686	0.6857
76.894	1	2.4857
77.272	4.714	0.5143
77.651	4.729	1.2714
78.03	2.571	1
78.409	5.9	2.1
78.788	5.257	1
79.166	2.971	0.6714
79.545	5.714	1.6571
79.924	8.429	1.3571
80.303	3.114	1.3714
80.681	7.457	1.3857
81.06	4.4	2
81.439	7.243	2.1714
81.818	2.143	1.1429
82.197	3.114	1.5571
82.575	3.371	0.4571
82.954	4.471	1.9429
83.333	2	2.4857
83.712	3	2
84.091	4.514	1.9714
84.469	1.471	1.4143
84.848	1.086	0
85.227	3.786	2.1143
85.606	2.286	2.1429
85.985	0.414	1.1714
86.363	4	1
86.742	3.157	0
87.121	4	1.1143
87.5	2	1
87.878	4.057	1.6571
88.257	5.329	2.0143
88.636	8.686	1.6857
89.015	6.8	0.3
89.394	0.571	3
89.772	4.729	1.7286
90.151	1.771	0
90.53	3.457	1.5143
90.909	3.314	0
91.288	0.786	0.4286
91.666	1.2	4
92.045	5.886	1.6286
92.424	1.2	1.3429
92.803	4.843	2
93.181	2.286	0.4286
93.56	3.743	5.2286
93.939	4.457	1
94.318	3.6	2
94.697	5.914	1
95.075	0	3.9286
95.454	2.286	1.2857
95.833	0.214	1.0429
96.212	3.943	2.9429
96.591	1.043	1.0286
96.969	2	2

## Sheet: Fig.2k
Raw data (20190519)
x (um)	ExOllas	HAtrap
-115.909	13.354	5.984
-115.53	8.346	7.968
-115.151	6.378	4.992
-114.773	11.378	7.984
-114.394	9.37	8.937
-114.015	10.374	5.964
-113.636	7.354	8.984
-113.257	8.409	9.984
-112.879	7.574	8.11
-112.5	8.389	7.232
-112.121	8.393	8.181
-111.742	9.441	9.941
-111.364	7.496	12.031
-110.985	8.456	7.984
-110.606	7.464	7.819
-110.227	6.708	9.984
-109.848	12.228	11.984
-109.47	12.019	8.917
-109.091	9.354	9.197
-108.712	8.13	7.283
-108.333	7.275	6.141
-107.954	6.271	8.315
-107.576	6.441	6.157
-107.197	15.082	11.075
-106.818	11.882	12.078
-106.439	6.846	11.886
-106.061	10.661	8.086
-105.682	6.46	7.197
-105.303	9.023	7.645
-104.924	12.011	7.555
-104.545	9.118	8.338
-104.167	9.11	8.35
-103.788	8.724	8.992
-103.409	6.004	11.984
-103.03	5.157	11.85
-102.651	5.319	10.122
-102.273	11.071	8.842
-101.894	9.208	8.13
-101.515	12.055	9.134
-101.136	9.047	9.216
-100.757	4.511	8.827
-100.379	5.677	6.984
-100	7.85	8.149
-99.621	10.169	6.815
-99.242	10.141	12.638
-98.864	12.76	13.098
-98.485	9.173	6.984
-98.106	6.169	6.169
-97.727	6.976	8.551
-97.348	5.582	9.598
-96.97	8.551	10.59
-96.591	7.354	11.382
-96.212	9.945	11.96
-95.833	7.606	13.358
-95.454	8.779	13.559
-95.076	5.137	11.551
-94.697	6.354	12.764
-94.318	11.476	16.208
-93.939	9.724	13.441
-93.561	10.98	9.913
-93.182	7.063	12.456
-92.803	8.074	16.224
-92.424	13.354	15.764
-92.045	12.602	14.24
-91.667	10.102	18.48
-91.288	12.074	15.472
-90.909	13.834	11.244
-90.53	15.145	13.248
-90.151	11.157	12.252
-89.773	7.441	11.071
-89.394	8.63	12.535
-89.015	14.236	15.984
-88.636	11.37	16.417
-88.257	11.929	14.122
-87.879	13.645	15.527
-87.5	18.649	18.622
-87.121	13.354	24.197
-86.742	13.173	36.496
-86.364	7.968	62.393
-85.985	7.043	89.878
-85.606	12.929	121.771
-85.227	14.716	150.445
-84.848	11.063	183.779
-84.47	10.354	181.35
-84.091	8.031	150.606
-83.712	6.35	102.031
-83.333	4.693	79.299
-82.954	13.752	79.193
-82.576	9.354	70.575
-82.197	13.602	81.949
-81.818	10.708	93.299
-81.439	15.071	138.701
-81.061	14.63	152.071
-80.682	17.256	154.279
-80.303	12.945	125.874
-79.924	9.85	115.602
-79.545	10.488	103.008
-79.167	13.118	85.456
-78.788	8.74	67.283
-78.409	4.744	65.256
-78.03	9.96	88.441
-77.651	14.342	120.153
-77.273	11.559	130.795
-76.894	6.976	76.201
-76.515	8.992	60.173
-76.136	8.661	61.945
-75.757	7.527	69.905
-75.379	6.354	82.933
-75	8.63	72.614
-74.621	13.212	93.279
-74.242	13.385	106.015
-73.864	10.976	97.901
-73.485	7.795	104.653
-73.106	9.464	70.216
-72.727	11.559	49.653
-72.348	7.807	38.775
-71.97	3.354	21.094
-71.591	4.972	28.827
-71.212	6.889	35.661
-70.833	8.291	36.641
-70.454	6.661	35.149
-70.076	12.783	36.555
-69.697	7.834	42.945
-69.318	2.354	31.405
-68.939	6.283	36.937
-68.561	8.338	48.413
-68.182	11.346	53.937
-67.803	8.854	52.484
-67.424	9.378	51.551
-67.045	5.878	32.015
-66.667	3.866	11.984
-66.288	1.838	10.5
-65.909	2.834	8.464
-65.53	7.354	7.46
-65.151	6.992	6.456
-64.773	2.885	5.515
-64.394	3.354	5.984
-64.015	5.275	5.523
-63.636	4.441	4.354
-63.257	3.448	3.531
-62.879	1.456	3.638
-62.5	2.799	4.539
-62.121	4.472	3.543
-61.742	4.043	4.547
-61.364	5.354	4.984
-60.985	7.783	5.13
-60.606	4.354	4.26
-60.227	2.354	3.669
-59.848	4.606	6.071
-59.47	5.767	5.571
-59.091	3.763	7.575
-58.712	3.354	5.795
-58.333	8.157	5.59
-57.954	9.354	8.177
-57.576	7.779	4.771
-57.197	8.626	7.815
-56.818	5.425	7.212
-56.439	3.445	7.22
-56.061	14.685	8.606
-55.682	9.484	8.358
-55.303	8.724	10.984
-54.924	4.649	4.35
-54.545	4.267	6.346
-54.167	5.354	4.626
-53.788	2.708	4.921
-53.409	2.653	3.685
-53.03	2.354	6.984
-52.651	3.011	7.984
-52.273	6.677	5.645
-51.894	10.681	5.319
-51.515	6.354	7.645
-51.136	4.988	5.311
-50.757	2.677	5.338
-50.379	6.354	4.303
-50	5.354	4.984
-49.621	2.354	5.295
-49.242	6.204	8.677
-48.864	9.535	8.984
-48.485	11.362	7.582
-48.106	6.649	8.165
-47.727	5.937	9.275
-47.348	7.929	8.409
-46.97	9.787	9.984
-46.591	10.031	12.984
-46.212	8.008	12.535
-45.833	7.169	11.342
-45.454	12.889	9.323
-45.076	3.618	9.984
-44.697	4.094	9.244
-44.318	8.563	9.472
-43.939	7.11	9.984
-43.561	10.098	13.984
-43.182	5.354	10.716
-42.803	10.433	10.464
-42.424	8.645	7.748
-42.045	6.354	8.519
-41.667	7.354	5.441
-41.288	8.7	8.433
-40.909	11.677	8.425
-40.53	9.704	9.85
-40.151	5.929	8.409
-39.773	13.519	11.193
-39.394	16.102	13.779
-39.015	12.752	13.783
-38.636	19.582	14.787
-38.257	32.653	16.405
-37.879	28.708	20.716
-37.5	28.059	17.059
-37.121	20.63	18.441
-36.742	17.177	15.693
-36.364	17.7	10.716
-35.985	19.37	11
-35.606	13.842	10.976
-35.227	14.291	12.598
-34.848	14.874	13.244
-34.47	18.35	16.752
-34.091	48.307	23.433
-33.712	72.996	31.732
-33.333	76.63	41.834
-32.954	46.527	35.949
-32.576	27.567	26.252
-32.197	45.783	22.114
-31.818	43.976	22.11
-31.439	36.744	18.082
-31.061	23.708	24.929
-30.682	22.61	23.555
-30.303	20.338	30.212
-29.924	24.929	30.409
-29.545	27.842	35.472
-29.167	31.157	35.901
-28.788	23.882	31.606
-28.409	28.445	35.26
-28.03	38.181	37.945
-27.651	36.866	40.661
-27.273	25.197	30.141
-26.894	26.13	29.134
-26.515	37.504	22.842
-26.136	24.086	21.783
-25.757	15.291	19.984
-25.379	18.295	21.102
-25	30.582	23.149
-24.621	28.689	30.779
-24.242	33.976	37.701
-23.864	43.094	55.464
-23.485	58.472	64.63
-23.106	86.637	78.559
-22.727	90.795	76.512
-22.348	61.382	63.819
-21.97	55.85	62.771
-21.591	76.945	56.945
-21.212	45.826	41.173
-20.833	24.413	40.96
-20.454	19.409	39.945
-20.076	23.389	37.949
-19.697	21.354	38.984
-19.318	20.37	42.953
-18.939	26.346	48.992
-18.561	29.437	61.984
-18.182	42.417	89.811
-17.803	44.354	91.945
-17.424	57.425	98.913
-17.045	65.161	113.571
-16.667	38.543	98.165
-16.288	25.212	69.559
-15.909	26.275	48.26
-15.53	19.657	45.547
-15.151	30.637	54.882
-14.773	24.76	81.622
-14.394	20.338	94.858
-14.015	33.177	127.992
-13.636	67.724	156.441
-13.257	115.015	191.988
-12.879	127.795	177.472
-12.5	92.98	168.582
-12.121	70.086	122.165
-11.742	43.677	75.811
-11.364	33.614	60.937
-10.985	21.992	50.893
-10.606	18.882	57.039
-10.227	29.862	67.72
-9.848	25.559	80.063
-9.47	35.823	102.728
-9.091	61.244	131.764
-8.712	78.5	173.5
-8.333	89.7	168.976
-7.954	58.161	120.327
-7.576	66.48	109.126
-7.197	77.094	109.543
-6.818	50.228	136.645
-6.439	56.594	147.953
-6.061	81.362	158.866
-5.682	85.83	158.043
-5.303	137.362	195.984
-4.924	99.976	185.059
-4.545	63.197	184.567
-4.167	81.547	194.078
-3.788	99.511	167.953
-3.409	82.862	120.571
-3.03	79.834	92.488
-2.651	58.783	62.287
-2.273	35.897	52.89
-1.894	26.614	42.244
-1.515	25.653	46.827
-1.136	21.582	33.582
-0.757	18.992	18.819
-0.379	9.354	11.382
0	5.149	7.984
0.379	6.98	8.984
0.758	4.779	4.409
1.136	3.437	7.334
1.515	5.236	6.102
1.894	6.456	4.76
2.273	3.582	5.299
2.652	4.354	4.519
3.03	8.354	6.693
3.409	5.114	8.224
3.788	6.622	7.228
4.167	9.354	4.984
4.546	8.606	4.74
4.924	8.122	6.24
5.303	6.614	5.283
5.682	8.826	8.039
6.061	15.945	5.519
6.439	7.811	4.984
6.818	5.354	6.26
7.197	7.795	4.264
7.576	5.055	4.834
7.955	6.653	8.283
8.333	6.354	4.275
8.712	2.24	8.098
9.091	4.653	7.582
9.47	2.96	6.468
9.849	4.74	3.598
10.227	2.354	5.984
10.606	2.984	6.354
10.985	4.078	7.027
11.364	2.385	9.953
11.743	2.047	12.618
12.121	2.354	15.645
12.5	3.019	26.645
12.879	4.338	46
13.258	2.354	57.204
13.636	1.047	57.756
14.015	2.055	61.685
14.394	2.708	89.653
14.773	6.354	96.535
15.152	6.992	82.071
15.53	7.354	98.59
15.909	6.504	101.323
16.288	4.232	111.366
16.667	1.598	99.362
17.046	1.736	74.638
17.424	1.74	68.827
17.803	6.134	69.594
18.182	5.535	68.197
18.561	6.354	64.212
18.939	4.952	65.968
19.318	4.354	84.523
19.697	2.897	105.85
20.076	8.114	93.917
20.455	6.937	77.22
20.833	4.511	40.929
21.212	5.078	26.409
21.591	2.212	23.701
21.97	2.354	26.149
22.349	2.665	26.362
22.727	1.118	27.22
23.106	2.689	26.76
23.485	2.803	33.559
23.864	2.448	24.984
24.243	4.811	26.59
24.621	4.657	21.917
25	2.283	25.055
25.379	5.76	28.173
25.758	6.464	36.149
26.136	7.307	39.744
26.515	4.874	55.141
26.894	1.838	62.299
27.273	5.425	53.22
27.652	7.37	51.126
28.03	3.85	51.023
28.409	3.854	59.984
28.788	4.362	53.441
29.167	1.878	59.984
29.546	3.401	79.913
29.924	7.417	96.311
30.303	5.874	107.669
30.682	2.925	106.653
31.061	4.937	107.819
31.439	5.228	108.669
31.818	6.748	114.055
32.197	5.815	128.5
32.576	5.897	93.771
32.955	5.637	68.716
33.333	3.008	40.551
33.712	5.464	24.212
34.091	3.236	14.984
34.47	6.791	9.984
34.849	5.921	7.417
35.227	8.496	6.697
35.606	6.354	6.134
35.985	9.988	6.984
36.364	10.945	8.567
36.743	11.807	9.397
37.121	7.716	7.756
37.5	9.76	9.984
37.879	10.945	7.984
38.258	7.354	7.586
38.636	6.748	5.984
39.015	3.744	8.374
39.394	7.354	9.299
39.773	5.208	4.984
40.152	4.11	4.984
40.53	3.224	6.732
40.909	2.614	4.354
41.288	2.256	4.618
41.667	3.354	5.897
42.046	7.354	6.984
42.424	15.252	6.338
42.803	8.004	5.685
43.182	3.086	6.984
43.561	2.382	7.984
43.939	4.37	5.323
44.318	3.689	6.315
44.697	4.685	3.984
45.076	3.008	4.657
45.455	4.708	5.63
45.833	2.992	6.027
46.212	4.354	7.669
46.591	3.287	6.984
46.97	6.74	5.212
47.349	7.445	4.287
47.727	5.756	4.882
48.106	9.059	4.279
48.485	2.354	5.401
48.864	3.641	3.697
49.243	3.504	2.984
49.621	4.515	3.704
50	1.803	2.708
50.379	5.082	2.984
50.758	7.283	2.519
51.136	4.354	4.248
51.515	4.354	3.984
51.894	5.61	4.728
52.273	7.598	6.48
52.652	2.106	6.728
53.03	4.598	6.74
53.409	9.153	8.504
53.788	2.118	6.748
54.167	4.586	6.519
54.546	10.669	7.984
54.924	2.803	4.984
55.303	0.354	4.204
55.682	4.004	5.767
56.061	5.992	5.771
56.439	4.145	3.567
56.818	0.968	5.575
57.197	0.358	7.382
57.576	2.551	4.984
57.955	5.161	3.791
58.333	5.976	4.173
58.712	5.984	5.984
59.091	2.173	5.165
59.47	2.354	4.161
59.849	1.047	6.811
60.227	4.37	5.815
60.606	3.346	4.653
60.985	0	5.661
61.364	3.039	3.141
61.743	2.047	3.138
62.121	0.504	3.984
62.5	2.354	3.838
62.879	4.071	2.842
63.258	3.216	3.122
63.636	5.685	0.386
64.015	5.834	2.984
64.394	7.606	3.11
64.773	5.476	3.862
65.152	3.708	3.102
65.53	4.811	5.756
65.909	3.354	3.094
66.288	9.354	6.665
66.667	5.252	3.984
67.046	3.354	4.082
67.424	6.732	4.795
67.803	7.897	3.075
68.182	2.181	3.724
68.561	4.271	2.067
68.939	3.275	2.063
69.318	3.429	2.909
69.697	4.425	2.984
70.076	3.555	1.917
70.455	6.417	3.921
70.833	6.295	3.984
71.212	7.354	2.039
71.591	4.508	2.984
71.97	2.354	2.031
72.349	3.311	0.984
72.727	2.315	3.905
73.106	0.389	1.019
73.485	0.385	0.984
73.864	1.354	1.012
74.243	3.401	2.984
74.621	2.374	1.984
75	1.354	0
75.379	5.319	2.972
75.758	3.362	1.984
76.136	6.334	1.992
76.515	9.354	3.984

## Sheet: Fig.3c
Raw data (20181210)		Note: average signal intensity profile generated from > ~a half of total sample number																											Normalized average and SD from each raw data to 0-1 range
	Sample(Control)														Sample(HAtrap)															Control			HAtrap
x (um)	18	15	14	9	8	5	4	3	2	1	average	std	count	x (um)	20	19	17	16	13	12	11	10	7	6	average	std	count		x (um)	Mean	SD	N	Mean	SD	N
-131.4		2.2121	1.2727					2.2727	3.4243	3.4243	2.52122	0.914771	5	-131.4															-131.4	0.0271477	0.0158207	5
-131.1		1.697	1.606					2.7879	3.697	4.6364	2.88486	1.30224	5	-131.1															-131.1	0.0334367	0.0225219	5
-130.7		1.6364	1.3333					2.5758	3.6667	5.0303	2.8485	1.52226	5	-130.7															-130.7	0.0328079	0.026327	5
-130.3		3.7273	0.7879					1.8485	4.7879	5.1515	3.26062	1.88641	5	-130.3															-130.3	0.0399353	0.0326249	5
-129.9	1.3939	4.4242	0.6969					2.5152	3.3939	2.9394	2.56058	1.35259	6	-129.9															-129.9	0.0278284	0.0233926	6
-129.5	2.3636	3.1515	0.2727					1.5152	3.1818	3.0606	2.25757	1.16621	6	-129.5															-129.5	0.0225878	0.0201692	6
-129.2	2.3333	2.303	1.0303					1.6667	4.2727	2.6364	2.37373	1.0942	6	-129.2															-129.2	0.0245969	0.0189239	6
-128.8	1	1.1818	0.7575					1.394	2.9697	3.0606	1.72727	1.01974	6	-128.8															-128.8	0.0134165	0.0176361	6
-128.4	0.6061	1.697	0.7272					1.7879	2.3636	2.9394	1.68687	0.90842	6	-128.4															-128.4	0.0127178	0.0157108	6
-128	0	2.3636	1.0909					1.2121	2.7273	2	1.56565	0.997643	6	-128			0.4242		1.9394	3.0909	0.2727	3.1213			1.7697	1.38316	5		-128	0.0106214	0.0172539	6	0.0160893	0.0239214	5
-127.7	0.7273	2.303	0.9697		2.1515			1.697	2.2727	2.1818	1.75757	0.656235	7	-127.7			0.3939		2.3939	1.4849	0.3939	2.394			1.41212	1.00085	5		-127.7	0.0139406	0.0113494	7	0.00990502	0.0173094	5
-127.3	0.8182	1.5454	0.8788		1.4243			2.0303	2.4546	3.3637	1.7879	0.907761	7	-127.3			1.9091		2.1818	1.4243	0.6666	1.5455			1.54546	0.575378	5		-127.3	0.0144651	0.0156995	7	0.0122111	0.00995098	5
-126.9	0.9697	2.3333	1.4242		0.697		1.1212	1.697	3.697	3.0303	1.87121	1.06064	8	-126.9			1.8788		1.3333	3.2121	1.4242	1.697			1.90908	0.759998	5		-126.9	0.015906	0.0183434	8	0.0184998	0.0131439	5
-126.5	1.1212	2.9091	1.4242		0.6364		0.9394	2.0606	2.5152	3.2424	1.85606	0.968171	8	-126.5			1.2424		0.3636	5.2728	1.6363	1.6061			2.02424	1.88729	5		-126.5	0.015644	0.0167442	8	0.0204914	0.0326401	5
-126.1	0.5455	2.9091	1.8182		0.6667		1.2424	1.0606	2.7576	7.5455	2.3182	2.29053	8	-126.1			1.9091		0.2727	2.3334	1.0303	2.1516			1.53942	0.866835	5		-126.1	0.0236365	0.039614	8	0.0121066	0.0149917	5
-125.8	0.4545	1.6061	1.303		0.4243		0.8788	1.6667	2.8182	3.6364	1.5985	1.12999	8	-125.8			2.2121		0.3333	1.3031	0.6969	3.2122			1.55152	1.16944	5		-125.8	0.0111895	0.0195429	8	0.0123159	0.0202251	5
-125.4	1.303	1.1515	1.0909		0.3334		0.9091	2.4243	2.3636	4.2727	1.73106	1.24778	8	-125.4			1.6061		0.5757	1.1515	0.1515	3.2122			1.3394	1.18408	5		-125.4	0.0134821	0.0215799	8	0.00864735	0.0204783	5
-125	1.4848	1.0303	1.1818	1.6061	0.7576		1.2424	2.3636	3.0303	6.4849	2.13131	1.77837	9	-125			0.8788		0.8788	1.9394	0.0909	3.3637			1.43032	1.26486	5		-125	0.0204043	0.0307563	9	0.0102198	0.0218754	5
-124.6	2.5152	1.0606	1.6666	1.6667	0.8485	2.4545	0.5455	3.2727	3.303	5	2.23333	1.36591	10	-124.6			1.9091		0.7878	2.0303	0.606	2.8182			1.63028	0.923016	5		-124.6	0.0221687	0.023623	10	0.013678	0.0159633	5
-124.2	1.5758	1.2424	1.3333	1.2727	1.0606	0.5454	1.5152	2.5152	4.697	3.394	1.91516	1.26365	10	-124.2			1.6061		0.8182	2.4243	0.6363	1.3334	2.1515		1.49497	0.711122	6		-124.2	0.016666	0.0218544	10	0.0113378	0.0122986	6
-123.9	1.1212	0.5758	0.9394	0.697	1.2122	0.5454	1.8788	2.0606	4.3636	1.4849	1.48789	1.13566	10	-123.9			1.7879	0.7273	1.3939	1.9697	0.0303	1.5152	0.7576	1.3031	1.18562	0.640463	8		-123.9	0.00927653	0.0196409	10	0.00598785	0.0110766	8
-123.5	0.9697	0.5454	1.1818	1.4242	0.2728	0.4545	1.1818	2.1515	3.7879	1.9697	1.39393	1.04173	10	-123.5	1.1212		0.4242	1.2121	1.7272	2.2424	0.0909	2.4546	0.4545	0.7273	1.1616	0.832378	9		-123.5	0.00765152	0.0180164	10	0.00557235	0.0143957	9
-123.1	1.697	0.8788	0.8182	1.7273	0.7879	0.8484	2.8182	4.394	4.5152	1.8182	2.03032	1.42852	10	-123.1	1.0303		1.0909	1.9091	1.4848	1.6667	0.5151	2.4243	0.3333	0.697	1.23906	0.689283	9		-123.1	0.0186577	0.0247058	10	0.00691192	0.0119209	9
-122.7	2.3636	1.2727	0.4848	1.3939	0.8485	1.4545	2.697	7.2727	3.5758	2.9091	2.42726	1.9641	10	-122.7	0.3939	1.5152	1.4242	1.1515	1.5757	2.9394	0.9697	2.2122	0.7879	0.0607	1.30304	0.843779	10		-122.7	0.0255226	0.0339685	10	0.00801851	0.0145929	10
-122.3	1.697	1.9091	0.9697	1.1515	0.5152	1.5757	1.1212	4.0606	4.0606	3.3031	2.03637	1.30023	10	-122.3	0.3939	0.4243	1.1818	0.9394	1.5454	1.8485	0.606	2.4546	0.9394	0.3637	1.0697	0.697933	10		-122.3	0.0187623	0.0224871	10	0.00398297	0.0120705	10
-122	2.2424	2.2424	1.0303	1.4545	1.3334	1.1212	2.3636	3.0606	3.8485	3.1818	2.18787	0.959733	10	-122	2.2424	1.4849	1.4242	1.606	0.8485	1.8788	0.6666	2.697	1.2121	0.7879	1.48484	0.654162	10		-122	0.0213825	0.0165983	10	0.0111627	0.0113135	10
-121.6	2.1818	1.9091	0.7575	0.4545	1.697	0.5757	1.9394	2.9091	5.4546	3.0606	2.09393	1.4868	10	-121.6	1.8788	0	2.697	2.3333	0.5151	2.1515	1.4545	2.697	2	1.3637	1.70909	0.893274	10		-121.6	0.0197578	0.0257137	10	0.015041	0.0154489	10
-121.2	1.3333	1.5758	1.2727	0.3939	2.4546	0.606	2.303	2.5455	5.6061	2.4546	2.05455	1.47019	10	-121.2	0.8788	0.4243	3.1818	2.1515	0.4848	2.5455	2.5757	2.3031	0.3939	1.3637	1.63031	1.04318	10		-121.2	0.0190767	0.0254265	10	0.0136785	0.0180414	10
-120.8	0.9697	1.7576	1.6363	0.697	1.8182	0.6666	3.1818	2.9091	4.0606	3.8182	2.15151	1.26081	10	-120.8	1.1212	0.5758	2.2424	2.1818	0.6363	2.0606	1.2121	1.697	0.8182	1.4546	1.4	0.629153	10		-120.8	0.0207536	0.0218054	10	0.0096954	0.010881	10
-120.5	1.1515	2.3636	1.4242	0.3939	3.0606	0.6969	1.6061	4.303	3.0303	4.2121	2.22422	1.39433	10	-120.5	1.0606	0.394	1.697	1.2727	1	2.7576	0.9091	1.6667	0.5454	1.8788	1.31819	0.702337	10		-120.5	0.0220111	0.0241145	10	0.00828053	0.0121467	10
-120.1	0.8182	2.3333	1.3333	0.5152	3.2122	0.6969	2.2424	3.5758	3.2121	3.4849	2.14243	1.21735	10	-120.1	0.7273	0.5758	0.8788	1.8485	1.7575	2.3031	1.4848	1.9697	0.8485	3.3334	1.57274	0.857877	10		-120.1	0.0205966	0.0210537	10	0.0126829	0.0148367	10
-119.7	1.303	2.9394	1.5757	0	1.6061	1.0909	1.6364	3.7273	9.0606	6.2727	2.92121	2.77424	10	-119.7	0.4545	0.4243	1	1.5454	2.1818	2.3637	1.1515	2	0.5151	2.7879	1.44242	0.86153	10		-119.7	0.0340654	0.0479796	10	0.010429	0.0148999	10
-119.3	1.303	2.5151	1.5151	0	0.9091	2.5454	3.6061	3.394	6.6667	5.0909	2.75454	2.01756	10	-119.3	0.7576	1.4546	0.8788	1.3636	1.9394	2.2424	0.7878	2.091	0.9697	1.7273	1.42122	0.560682	10		-119.3	0.0311828	0.0348931	10	0.0100624	0.00969681	10
-118.9	1.3636	1.8788	2.5757	1.303	0.4546	1.6969	2.4545	2.5758	3.1515	3.0606	2.0515	0.86149	10	-118.9	0.6667	1.9394	3.3636	1.5151	1.4242	1.4849	0.4545	2	1.4242	1.7576	1.60302	0.794125	10		-118.9	0.019024	0.0148992	10	0.0132066	0.0137341	10
-118.6	3.7273	1.5454	4.1212	0.7273	0.697	1.3636	1.2424	1.9394	2.8485	3.9091	2.21212	1.32935	10	-118.6	0.4242	1.0303	1.6364	2.697	1.1212	0.7273	0.3636	1.6061	1.8485	1.7879	1.32425	0.727862	10		-118.6	0.0218019	0.0229907	10	0.00838533	0.0125882	10
-118.2	3.2727	2.6364	6.3636	2.0606	1.7273	0.0909	2.0606	2.394	2.8182	2.8182	2.62425	1.57725	10	-118.2	0.6667	1.1212	1.1515	3.1212	1.1818	1.1818	0	2.1516	1.3636	1.1819	1.31213	0.832102	10		-118.2	0.0289295	0.027278	10	0.00817572	0.014391	10
-117.8	4.7576	3.8182	3.303	1.8788	2.7273	0	1.8485	2.6667	2.8182	3.394	2.72123	1.29229	10	-117.8	1.7576	0.7273	0.9394	3.0303	1.2727	2.2121	0.2121	1.9091	1.1818	0.5758	1.38182	0.851146	10		-117.8	0.0306068	0.0223497	10	0.00938099	0.0147203	10
-117.4	3.0909	3.7576	2.9091	2.0303	4.2425	1.2121	1.4242	2.6364	3.1212	2.8182	2.72425	0.953001	10	-117.4	1.8788	1.2728	1.1212	3.4545	0.9394	2.3031	0.1212	1.1819	0.8788	0	1.31517	1.02277	10		-117.4	0.030659	0.0164819	10	0.0082283	0.0176884	10
-117	2.5152	3.0606	3.606	1.0303	1.5152	1.3636	2.3636	3.2121	2.5758	4.0303	2.52727	0.99022	10	-117	0.7576	2.2122	2.4242	2.6364	1.0606	1.9091	0.8485	1.2728	0.3636	0.6061	1.40911	0.819776	10		-117	0.0272523	0.0171255	10	0.00985296	0.0141778	10
-116.7	2.2424	2.5151	5.7575	0.1212	2.1818	1.7575	3.7879	2.0909	1.8182	3.697	2.59695	1.5136	10	-116.7	0.6667	2.7576	3.9697	2.3636	1.2121	3.0303	1.2727	1.0607	0.7272	0.8485	1.79091	1.15306	10		-116.7	0.0284574	0.0261772	10	0.0164561	0.0199418	10
-116.3	2.1212	5.8788	3.6363	0.1818	1.394	1.1212	3.8788	2.9697	1.7879	2.8485	2.58182	1.6341	10	-116.3	0.7273	1.2122	5.2121	0.3939	1.3636	4.1515	1.7272	1.1213	0.5454	1.7273	1.81818	1.59435	10		-116.3	0.0281957	0.0282613	10	0.0169277	0.0275739	10
-115.9	2.5758	4.7879	2.1818	1.4848	3.0303	1.3333	2.5455	3.0303	2.1212	3.0606	2.61515	0.97883	10	-115.9	0.6667	1.6667	2.1212	0.4242	1.7272	2.4849	1.4242	1.2425	0.4242	1.0304	1.32122	0.700584	10		-115.9	0.0287721	0.0169286	10	0.00833293	0.0121164	10
-115.5	1.8182	3.1818	2.0909	0.7273	2.0303	2.2121	2.6061	2.0606	2.3333	1.9394	2.1	0.622667	10	-115.5	0.7879	2.2425	1.4848	0.7576	1.6363	2.4849	0.4848	1.9091	2.1818	0.4546	1.44243	0.768906	10		-115.5	0.0198628	0.0107688	10	0.0104292	0.013298	10
-115.2	2.5455	3.2121	3.4545	0.697	1.5758	2.9393	2.9697	1	2.9394	2.4849	2.38182	0.956987	10	-115.2	0.9091	2.6364	0.3333	1.0606	1.4242	5.2424	0.8485	2.1213	1.5454	0.6061	1.67273	1.43447	10		-115.2	0.0247368	0.0165508	10	0.0144122	0.0248087	10
-114.8	3.303	3.9697	2.6363	0.8182	2.0909	1.7575	3.5152	1.0303	3.9697	3.9091	2.69999	1.21595	10	-114.8	0.2121	2.0909	0.0909	4	1.5757	5.1818	1.0909	2.5455	0.3636	1.1516	1.8303	1.67952	10		-114.8	0.0302394	0.0210295	10	0.0171373	0.0290468	10
-114.4	2.7879	3.0606	3.2424	1.4242	0.8485	1.1212	3.8182	2.6364	4.8485	2.9394	2.67273	1.24278	10	-114.4	0.1515	1.1515	0.8788	3.3636	2.0606	3.4546	1.6969	2.1819	0.7576	0.3031	1.60001	1.17004	10		-114.4	0.029768	0.0214936	10	0.0131545	0.0202355	10
-114	3.4545	3.2727	3.1818	1.9394	0.0606	0.6969	2.4848	3.2424	5.9394	3.3334	2.76059	1.62909	10	-114	0	3.2122	0.9394	2.2424	2	2.1818	2.0303	1.6061	0.6666	0.4546	1.53334	0.990549	10		-114	0.0312875	0.0281746	10	0.0120015	0.0171312	10
-113.6	5.2727	4.5151	3.3333	1.7879	1.5758	1.2727	4.3636	2.7273	6.4243	3.394	3.46667	1.68951	10	-113.6	0.8485	1.4849	0.5151	1.0606	1.6363	2.7879	2.3333	1.0303	0.3333	1.0607	1.30909	0.772425	10		-113.6	0.0434989	0.0292195	10	0.00812314	0.0133588	10
-113.3	4.7576	3.5758	4.8182	1.7879	1.9394	1.4848	3.303	2.4243	4.9394	3.1515	3.21819	1.30588	10	-113.3	1.1818	1.3637	0.2727	1.4242	1.3333	3.394	1.9394	1.3637	0.1212	0.6061	1.30001	0.928482	10		-113.3	0.0392015	0.0225847	10	0.00796611	0.0160578	10
-112.9	3.5758	2.9697	3.8182	3.1212	3.5152	1.6363	3.7273	3.1515	3.1212	3.2424	3.18788	0.615908	10	-112.9	0.8788	0.5152	1.1212	2.0606	1.303	3.1515	3.2121	2.4849	0.5151	1.091	1.63334	1.02418	10		-112.9	0.0386773	0.0106519	10	0.0137309	0.0177129	10
-112.5	4.0303	4.6667	3.9091	1.8485	1.9697	3.1212	1.9697	2.7576	2.9091	2.8485	3.00304	0.955651	10	-112.5	0.5152	0.9091	2.3333	2.4242	1.3636	3.4849	3.5151	2.0607	2.2727	0.5758	1.94546	1.08872	10		-112.5	0.0354806	0.0165277	10	0.019129	0.0188291	10
-112.1	3.5758	4.6364	3.3939	0.9091	1.3637	2.2727	2.6667	2.4546	3.0303	3.9697	2.82729	1.14476	10	-112.1	0.7879	1	1.4545	3.5757	1.303	2.3031	2.3939	2.1213	1.3333	1.0304	1.73031	0.859872	10		-112.1	0.032441	0.0197983	10	0.015408	0.0148712	10
-111.7	4.3636	5.5454	2.8788	1.6667	1.0303	1.7878	3.7273	2.7576	4.2727	3.1515	3.11817	1.39725	10	-111.7	2	1.2122	1.4848	5.9091	1.606	2.5455	2.0303	2.697	1.1515	1.9394	2.25758	1.38109	10		-111.7	0.0374717	0.024165	10	0.024527	0.0238856	10
-111.4	3.5455	5.1818	3.6363	2.5455	0.5455	1.7272	6.1212	2.4849	5.9697	4.2424	3.6	1.82829	10	-111.4	1.6364	0.3334	1.0303	2.6667	1.9091	2.4243	1.0606	3	1	0.2425	1.53033	0.957325	10		-111.4	0.0458048	0.0316197	10	0.0119494	0.0165566	10
-111	3.2121	3.7273	4.6363	1.7879	1.697	3.0606	4.8182	2.1212	5.4546	4.2424	3.47576	1.3252	10	-111	2.1515	0.2425	1.8485	1.0909	2.0303	4.394	1.2727	3.6061	1.0606	0.6364	1.83335	1.30239	10		-111	0.0436561	0.0229189	10	0.0171901	0.0225245	10
-110.6	1.9394	5.1818	2.7272	1.4545	1.9394	3.3636	3.8788	2.2424	6.9697	4.697	3.43938	1.75307	10	-110.6	1.9697	0.697	1.6364	1.606	1.8485	3.2121	1.0303	2.6364	1.4242	1.2425	1.73031	0.745479	10		-110.6	0.0430269	0.0303188	10	0.015408	0.0128928	10
-110.2	2.303	5.303	3.2121	1.4848	1.9091	3.606	5.4242	1.8788	6.6061	6	3.77271	1.91063	10	-110.2	1.9394	0.3637	1.3636	2.2121	2.0303	2.7879	1.2424	2.4243	1.1818	0.8485	1.6394	0.760257	10		-110.2	0.0487918	0.0330438	10	0.0138358	0.0131484	10
-109.8	2.2727	9.5758	3	1.6364	4.0606	4.1515	4.9091	1.697	8.5758	5.7273	4.56062	2.74054	10	-109.8	1.0909	0.2425	0.6364	2	2.2121	3	1.7878	2.7576	1.8182	1.8182	1.73637	0.869849	10		-109.8	0.0624184	0.0473968	10	0.0155128	0.0150438	10
-109.5	2.0303	5.6667	3.3333	1.0303	3.1515	2.2727	2.3333	1.0606	10.4849	5.5455	3.69091	2.87769	10	-109.5	1.5758	0.7576	1.3636	0.7273	2.2121	3.3031	2.2424	2.5455	1.8485	1.9697	1.85456	0.793025	10		-109.5	0.0473771	0.0497687	10	0.0175569	0.0137151	10
-109.1	2.6061	5.2121	3.7575	2.5455	2.5455	3.0606	3.1212	1.5455	4.7576	6.4849	3.56365	1.49911	10	-109.1	1.6364	0.2425	1.0606	0.8485	1.8182	2.0606	1.3636	4.1819	1.7272	2.5455	1.7485	1.07348	10		-109.1	0.0451762	0.0259267	10	0.0157226	0.0185656	10
-108.7	2	5.8788	6.5454	1.5152	4.6667	2.8787	3.5152	2.5152	5.303	9	4.38182	2.34674	10	-108.7	1.5758	1.3334	1	0.7576	1.8788	2.9697	0.8181	5.1516	2.5454	3.7879	2.18183	1.4382	10		-108.7	0.0593262	0.0405861	10	0.0232169	0.0248732	10
-108.3	2.8485	5.1212	4.1212	0.8485	4.6364	3.9697	4.2727	3.2424	7.3333	7.7273	4.41212	2.02455	10	-108.3	2.6061	2.3637	1.3939	1.2424	1.7575	2	1.6363	2.1819	1.7879	5.2728	2.22425	1.15077	10		-108.3	0.0598502	0.0350139	10	0.0239506	0.0199022	10
-108	3.1212	4.697	3.0303	1.3636	3.7273	4.7272	3.8182	2.6061	3.4546	3.8788	3.44243	0.996188	10	-108	2.0303	2.7273	2.2121	2.0909	1.9697	4.1212	2.4242	1.8182	1.3636	2.7879	2.35454	0.750211	10		-108	0.0430797	0.0172288	10	0.0262039	0.0129747	10
-107.6	3.4545	3.1818	3.9394	1.9394	2.0606	5.0303	2.8485	2.9394	2.8182	4.0909	3.2303	0.941094	10	-107.6	1.0606	2.394	3.2727	2.8788	2	3.3637	2.0909	1.4849	1.606	2.7879	2.29395	0.779956	10		-107.6	0.039411	0.0162759	10	0.025156	0.0134891	10
-107.2	4.4848	2.5758	4.8485	0.8485	2.3334	5.6969	2.697	2.7273	2.7879	3.8182	3.28183	1.42339	10	-107.2	1.303	1.6364	1.6364	2.2727	1.9091	3.9394	2.2424	1.7879	1.7576	1.8182	2.03031	0.728811	10		-107.2	0.0403022	0.0246171	10	0.0205964	0.0126046	10
-106.8	5.5152	2.2727	4.303	1.6061	3.9394	5.0303	4.5758	2.5455	2.5758	4	3.63638	1.30471	10	-106.8	2	1.7273	0.9091	2.7576	1.8182	4.2728	3.4545	2.4546	2.1515	0.9394	2.2485	1.04826	10		-106.8	0.046434	0.0225646	10	0.02437	0.0181293	10
-106.4	4.2424	4.0303	4.1818	3.3636	3.7576	7.2424	4.3636	1.5152	3.1818	4.2424	4.01211	1.41825	10	-106.4	3.2424	1.1819	0.9394	3.0606	1.7878	2.5758	5.3333	3.2425	2.1212	1.091	2.45759	1.34334	10		-106.4	0.0529321	0.0245281	10	0.0279861	0.0232326	10
-106.1	3.6667	4.6667	6.4545	3.303	3.8485	4.2424	6.9394	1.8182	3.8485	3.4243	4.22122	1.50602	10	-106.1	2.3636	1.394	1.3636	2	2.3636	2.6667	3.1212	2.7576	2.5757	1.1516	2.17576	0.671192	10		-106.1	0.0565486	0.0260462	10	0.0231119	0.0116081	10
-105.7	4.5455	4.8788	5.6363	3.6061	3.4546	3.5757	3.8788	2.2424	3.4849	3.0303	3.83334	0.966766	10	-105.7	1.4242	1.6364	1.6061	2.0606	2.7878	3.0303	2.1515	2.091	1.9091	1.9697	2.06667	0.505601	10		-105.7	0.0498404	0.0167199	10	0.0212253	0.00874422	10
-105.3	4.3636	7.1818	5.9394	2.7879	3.8485	5	4.4242	3.1212	3.1212	3.5152	4.3303	1.38957	10	-105.3	1.697	1.8182	1.5151	1.9697	2.9697	5.3031	2.0303	1.8788	2.4242	1.6364	2.32425	1.1298	10		-105.3	0.0584351	0.0240321	10	0.02568	0.0195396	10
-104.9	3.3939	8.1212	6.0303	1.9091	6.0303	4.9393	5.4545	4.4849	4.1212	3.2727	4.77574	1.7552	10	-104.9	1.4545	2.0303	2.0303	1.0303	2.5454	2.3031	1.8788	2.394	2.5454	2.3031	2.05152	0.490098	10		-104.9	0.0661389	0.0303557	10	0.0209632	0.0084761	10
-104.5	3.0909	6.0909	4.4545	2.1515	4.3334	3.909	7.0303	4.7879	4.2727	2.4849	4.2606	1.50686	10	-104.5	0.9394	2.7879	1.7273	1.2121	1.9394	1.9697	1.9697	3.5455	2.1818	1.4849	1.97577	0.754792	10		-104.5	0.0572297	0.0260606	10	0.0196532	0.0130539	10
-104.2	3.0909	5.1212	4.1212	2.8788	5.4243	3.6363	8.9394	4.1818	4.0303	3.2424	4.46666	1.77464	10	-104.2	1.1818	1.4243	1.3636	1.4848	1.7272	1.8485	1.8181	4.0303	1.9091	1.9697	1.87574	0.801296	10		-104.2	0.0607934	0.0306919	10	0.0179232	0.0138582	10
-103.8	3.4848	4.7576	4.8182	4.5455	3.9091	4.8484	8.2121	4.2424	4.3333	2.1515	4.53029	1.52938	10	-103.8	1.4545	1.394	0.6061	2.3636	1.8485	2.6061	3.1212	4.1213	1.8485	2.3031	2.16669	0.984561	10		-103.8	0.0618939	0.0264501	10	0.0229551	0.0170277	10
-103.4	4.0606	5.2424	4.1212	4.4242	4	4.6363	7.5758	4.0606	4.1212	3.7273	4.59696	1.12853	10	-103.4	1.1515	1.0606	1.0909	2.6667	2.1212	2.9697	3.1515	3.7273	1.5151	2.394	2.18485	0.953739	10		-103.4	0.0630469	0.0195176	10	0.0232691	0.0164946	10
-103	5.6667	6.8788	3.1212	3.5758	3	3.6363	6.9394	4.2121	2.303	6	4.53333	1.69543	10	-103	1.9091	1.8485	2.9697	1.9394	2.2727	2.7576	2.9394	3.394	2.9091	2.2122	2.51517	0.544337	10		-103	0.0619465	0.0293219	10	0.0289819	0.00941414	10
-102.7	5.9091	9.1212	3.2424	3.1818	5.0606	3.2424	3.8182	3.2121	2.1818	4.7273	4.36969	1.99821	10	-102.7	2.1515	1.6364	2.0909	1.3939	2.0303	2.5455	2.0303	2.9394	3.7272	2.3637	2.29091	0.665154	10		-102.7	0.0591164	0.0345584	10	0.0251034	0.0115036	10
-102.3	4.5758	11.9091	4.5454	4.5758	3.8182	4.3636	3.8485	2.8788	3.303	4.9394	4.87576	2.55296	10	-102.3	1.0606	1.7576	3.303	2.0303	2.0606	2.4849	1.6969	2.697	2.0303	3.0607	2.21819	0.675473	10		-102.3	0.0678687	0.0441527	10	0.0238457	0.0116821	10
-101.9	4.2424	9.3939	5.0909	5.0909	3.5152	4.8787	4.6364	3.0606	3.4546	3.2727	4.66363	1.83333	10	-101.9	1.0909	1.4546	2.0606	2.1212	3.1212	3.0606	2.303	3.0607	1.0303	2.0607	2.13638	0.781675	10		-101.9	0.0642	0.031707	10	0.0224309	0.0135188	10
-101.5	5.3636	8	4.2121	4.6667	4	3.7575	4.1515	3.394	3.0909	5.1212	4.57575	1.39708	10	-101.5	1.7576	1.5758	3.2727	3.0909	3.6666	2.697	2.5151	4.2728	1.7272	1.7576	2.63333	0.934817	10		-101.5	0.0626801	0.0241621	10	0.0310255	0.0161674	10
-101.1	4.6364	6.8485	3.5757	3.6061	2.9697	4.4848	5.1818	3.1212	4.0303	6.3637	4.48182	1.31598	10	-101.1	2.8485	2.4546	1.8485	2.3333	2.4545	2.9697	2.3939	5.3031	2.3333	2.7576	2.7697	0.944801	10		-101.1	0.0610556	0.0227594	10	0.0333839	0.01634	10
-100.8	5.7576	6.1818	3.4545	3.6364	3.0909	4.1818	4.3939	3	3.4849	3.5152	4.0697	1.09268	10	-100.8	1.7273	3.3031	1.5151	2.9697	1.4848	2.1515	3.8788	4.4849	2.3939	1.7576	2.56667	1.05112	10		-100.8	0.0539281	0.0188976	10	0.0298726	0.0181788	10
-100.4	6.4242	5.0303	4	3.9394	3.8182	4.0303	4.9697	2.4243	2.9394	2.6667	4.02425	1.21544	10	-100.4	1.697	4.3031	1.2121	2.3636	1.6969	2.7576	4.4545	3.5152	2.4848	1.6667	2.61515	1.14004	10		-100.4	0.0531421	0.0210207	10	0.030711	0.0197167	10
-100	5.1818	6.1515	5.0303	3.6364	6.1212	3.1212	6.5758	4.1212	4.3636	2.8182	4.71212	1.31649	10	-100	1.9697	2.4243	1.3636	1.9394	2.4848	2.4849	3	2.6667	2.3333	1.6061	2.22728	0.50044	10		-100	0.0650386	0.0227682	10	0.024003	0.00865495	10
-99.6	4.7879	6.2424	5.303	3.5455	5.7879	3.9697	6.4848	3.6667	8	3.7273	5.15152	1.48514	10	-99.6	1.8485	2.6364	1.9091	2.3333	3.1212	3.4243	3.3636	2.8485	1.7576	3.1516	2.63941	0.641948	10		-99.6	0.0726379	0.025685	10	0.0311306	0.0111023	10
-99.2	4.5455	6.2424	5.1212	4.0303	4.9697	4.4242	6.1515	3.5758	4.5758	2.2727	4.59091	1.17078	10	-99.2	1.8788	3.8182	2.5151	2.303	4.0606	4.1818	2.5454	3.7879	1.1818	2.8485	2.91211	1.01368	10		-99.2	0.0629423	0.0202482	10	0.0358469	0.0175314	10
-98.9	6.8182	5.3939	3.3636	2.6061	5.2728	3.5757	6.5455	3.8788	4.0909	3.8485	4.5394	1.40036	10	-98.9	2.6667	3.697	3.3939	2.0909	4.6666	3.5758	1.7575	3.4849	1.5757	1.8788	2.87878	1.03308	10		-98.9	0.0620515	0.0242189	10	0.0352704	0.0178668	10
-98.5	7.303	5.4545	3.7272	2.9394	5.0909	3.9393	4.6364	4	3.7273	4.0606	4.48786	1.22571	10	-98.5	2.4242	2.7273	1.9394	2.6364	4.2121	3.0909	1.9091	3.4849	2.8788	2.3334	2.76365	0.704435	10		-98.5	0.0611601	0.0211984	10	0.0332793	0.012183	10
-98.1	8.4545	4.1515	3.6969	3.4545	5.697	4.4242	4.6061	3.6364	3.9091	3.4243	4.54545	1.53401	10	-98.1	3.4545	2.1515	1.8485	1.606	3.1515	3.2121	2.2424	2.8485	3.4848	1.091	2.50908	0.83864	10		-98.1	0.0621561	0.0265303	10	0.0288766	0.014504	10
-97.7	5.3636	5.0303	4.5454	3.4545	5.4243	5.606	3.3636	4.9697	4.6061	5.2424	4.76059	0.788465	10	-97.7	2.7879	0.697	1.1515	2.606	2.3939	4.2121	3.0303	2.3334	2.8485	2.5455	2.46061	0.973134	10		-97.7	0.0658769	0.0136363	10	0.0280383	0.0168301	10
-97.3	5	5.1818	5.3636	3.4242	6.4849	5.7878	4.2121	4.2121	6.4849	4.7576	5.0909	0.994238	10	-97.3	2.8485	0.394	1.4545	2.0303	2.3939	4.4243	1.9091	2.4243	2.6666	2.091	2.26365	1.0315	10		-97.3	0.0715895	0.017195	10	0.024632	0.0178394	10
-97	4.697	5.7576	4.6969	2.8182	7.3031	3.606	5.8485	3.7879	3.2727	4	4.57879	1.38098	10	-97	3.2121	2.0303	1.5455	1.7576	2.2424	3.9394	1.3636	2.6364	2.0606	1.7576	2.25455	0.801384	10		-97	0.0627327	0.0238836	10	0.0244746	0.0138597	10
-96.6	5.3636	5.6667	4.0303	2.7576	7.7273	3.1212	5.3636	2.8788	2.5152	3	4.24243	1.71853	10	-96.6	4.2121	1.7273	1.697	1.8485	2.3636	2.7576	2.0909	3	2.4242	2.1213	2.42425	0.759511	10		-96.6	0.0569154	0.0297215	10	0.0274095	0.0131355	10
-96.2	4.3636	5.5758	5	3.4848	5.6364	3	4.4545	3.5152	2.6667	3.6364	4.13334	1.03989	10	-96.2	6.0606	1.6364	3.6364	1.5454	2.8182	3.2121	2.9697	3.697	4.0303	2.7273	3.23334	1.28684	10		-96.2	0.0550288	0.0179845	10	0.0414025	0.0222556	10
-95.8	3.4848	5.8182	3.3333	4.8182	4.8485	2.3636	6.3333	3.8788	2.8485	3.3637	4.10909	1.2976	10	-95.8	5.7273	1.6667	3.2727	0.6364	3.0909	3.6364	2.3636	3.7273	3.4848	2.1516	2.97577	1.38134	10		-95.8	0.0546094	0.0224415	10	0.0369479	0.0238899	10
-95.5	6.6061	4.2424	2.7272	5.0303	5.1212	3.303	5.5455	4.0606	4.5758	3.394	4.46061	1.1664	10	-95.5	5.0909	2.2122	3.4242	0.5757	3.0909	5.6061	3.2727	4.4546	1.8182	1.5455	3.1091	1.61359	10		-95.5	0.0606888	0.0201725	10	0.0392538	0.0279066	10
-95.1	5.4545	4	3.6363	2.8788	4.9394	3.6969	7.1212	2.7879	6.7879	4.2121	4.5515	1.50799	10	-95.1	2.5455	1.394	3.7576	2	3.4242	3.7576	3.3636	4.6364	2.7879	1.9394	2.96062	1.00433	10		-95.1	0.0622607	0.0260802	10	0.0366858	0.0173695	10
-94.7	5.303	3.9697	4.9091	3.4545	5.9394	3.4545	6.5152	3.8788	5.5152	4.4849	4.74243	1.06674	10	-94.7	2.8485	1.7273	3.7879	1.0606	3.5454	3.2728	3.7575	4.394	2.8182	1.9394	2.91516	1.05407	10		-94.7	0.0655628	0.018449	10	0.0358996	0.0182299	10
-94.3	6.7576	5.2424	5.8788	4.9091	5.2122	4.1212	6.697	4.4243	4	4.2424	5.1485	1.0171	10	-94.3	2.7879	2.3031	2.8182	1.9697	3.7575	3.3637	3.7575	4.9091	3.0606	2.0607	3.0788	0.905148	10		-94.3	0.0725856	0.0175905	10	0.0387297	0.0156543	10
-93.9	4.6364	5.1515	6.3636	6.5152	5	3.7575	6.2424	5.4546	5.0303	4.4546	5.26061	0.895893	10	-93.9	2.2424	3.697	2.7273	2.606	3.9697	3.697	3.606	6.2728	2.2424	3.2425	3.43031	1.18204	10		-93.9	0.0745246	0.0154942	10	0.044809	0.0204431	10
-93.6	4.5455	4.2727	6.3939	4.9091	3.7879	4.303	5.303	5.1212	4.9091	4	4.75454	0.756748	10	-93.6	1.9697	2.8485	2.2424	2.7879	4.2424	3.2121	4.2121	4.5758	2.4545	2.8182	3.13636	0.906089	10		-93.6	0.0657722	0.0130877	10	0.0397252	0.0156705	10
-93.2	4.8788	5.0909	7.9394	3.7576	4.0606	4.1212	5.7273	4.1212	4.2424	5.5758	4.95152	1.2492	10	-93.2	2.7879	2.5758	2	2.8485	3.7878	3.697	4.6363	3.3637	3	3.1213	3.18183	0.733952	10		-93.2	0.0691789	0.0216046	10	0.0405116	0.0126935	10
-92.8	3.7273	5.697	6.7575	4.0606	3.9091	4.3333	7.8485	4.394	4.6061	5.3031	5.06365	1.34986	10	-92.8	3.8788	2.2425	1.8182	2.2121	3.606	3.6061	2.9394	4	3.1818	2.5152	3.00001	0.772433	10		-92.8	0.0711182	0.0233454	10	0.0373671	0.013359	10
-92.4	4.1212	5.9394	5.1515	5.9394	4.6364	3.6363	5.3333	5.4546	3.9394	4.2121	4.83636	0.839821	10	-92.4	3.4545	2.5455	1.9697	3.7273	3.7272	2.5758	3.1212	4.4849	2.2121	3.4849	3.13031	0.790085	10		-92.4	0.0671873	0.0145244	10	0.0396206	0.0136643	10
-92	4.3636	6.0606	5.9697	4.0606	4.8182	2.9697	5.4848	5.5455	4.4849	3.2424	4.7	1.07986	10	-92	2.4545	3.0303	2.4848	4.0303	3.8485	3.7879	2.8485	5.2728	2.1212	3.091	3.29698	0.945947	10		-92	0.064829	0.0186759	10	0.0425031	0.0163599	10
-91.7	4	5.9394	5.0606	3.1212	4.6061	3.5151	6.8182	5.7576	4.5758	4.0303	4.74243	1.16011	10	-91.7	2.2121	4.4243	1.7273	3.5454	3.8485	4.8485	2.4545	5.697	2.1212	2.8788	3.37576	1.31867	10		-91.7	0.0655628	0.0200638	10	0.0438656	0.0228059	10
-91.3	6.8485	6.4242	4.8182	3.3636	4.7273	3.4242	6.3636	5.9394	4.6061	5.4849	5.2	1.22229	10	-91.3	2.9697	5.2122	1.7879	2.9091	3.6969	6.1818	2.2424	5.0303	3.3333	2.3637	3.57273	1.44966	10		-91.3	0.0734763	0.021139	10	0.0472721	0.0250714	10
-90.9	5.4242	6.0909	4.5757	5.697	4.3637	5.0909	7.9697	5.8182	3.6667	8.8182	5.75152	1.58626	10	-90.9	3.1212	4.5455	2.6364	2.2121	3.6363	4.8788	2.5151	3.0303	3.8182	2.6667	3.30606	0.892616	10		-90.9	0.0830147	0.0274339	10	0.0426601	0.0154375	10
-90.5	5.5455	6.0303	4.6969	5.7879	5.2728	4.909	9.4848	5.9697	2.5455	4.6364	5.48788	1.73156	10	-90.5	2.6364	4.6364	2.0909	2.6667	4.0606	4.4243	4.0303	3.2728	3.1212	3.8485	3.47881	0.848466	10		-90.5	0.0784551	0.0299468	10	0.0456478	0.014674	10
-90.2	5.0303	5.3333	5.3939	4.1818	5.4546	5.3636	8.1212	7.9091	2.4546	4.394	5.36364	1.66681	10	-90.2	2.303	4.5455	1.7273	2.6364	4.5454	4.4243	3.7272	3.6667	4.1515	2.1819	3.39092	1.07928	10		-90.2	0.0763064	0.0288269	10	0.0441278	0.0186658	10
-89.8	7.1212	5.4848	5.5454	4.1818	5	6.1212	9.7273	6.4546	4.6364	4.697	5.89697	1.61933	10	-89.8	2.5455	4.0303	2.0606	2.5757	4.5757	4.697	3.4242	3.0303	3.303	2.0607	3.2303	0.961354	10		-89.8	0.0855302	0.0280059	10	0.0413499	0.0166263	10
-89.4	7.9697	6.303	6.6969	3.5152	4	6.9697	8.4848	8.394	4.4849	4.1818	6.1	1.91423	10	-89.4	2.9091	5.0303	1.5455	2.2121	4.6969	5.3637	3.7575	2.4849	3.7272	1.7273	3.34545	1.37952	10		-89.4	0.0890415	0.0331061	10	0.0433414	0.0238584	10
-89	6.5455	7.9697	6.1212	4.1515	3.3637	6.6969	6	9.7576	6.2424	5	6.18485	1.82213	10	-89	2.3333	4.3031	2.4242	2.8788	4.5454	7.0303	3.8788	2.8485	3.8485	2.3031	3.6394	1.45422	10		-89	0.090509	0.0315131	10	0.0484251	0.0251504	10
-88.6	6.4545	12	6.6363	4.8788	4.7879	5.2121	5.4242	8.4849	6.3333	5.0606	6.52726	2.22806	10	-88.6	2.9394	5.3031	2.9394	3.697	4.5151	6.5758	4.2424	3.5152	2.8485	1.9697	3.85456	1.35278	10		-88.6	0.0964309	0.0385336	10	0.0521463	0.0233958	10
-88.3	7.3939	10.6667	8.0303	5.2121	5.4546	5.0909	5.7576	5.697	4.3333	4.0909	6.17273	1.99618	10	-88.3	3.0606	3.697	2.9394	4.2727	4.0909	4.7576	3.8788	3.8485	3.3333	2.0304	3.59092	0.777727	10		-88.3	0.0902994	0.0345233	10	0.0475867	0.0134505	10
-87.9	6	8.8788	8.2727	6.1515	4.1818	4.8181	7.6364	5.2424	5.1818	3.697	6.00605	1.74493	10	-87.9	3.8485	5.5758	1.6061	3.7273	3.5151	4.1515	3.7878	4.394	3.2424	1.7576	3.56061	1.17574	10		-87.9	0.0874167	0.030178	10	0.0470625	0.020334	10
-87.5	6.697	8.0909	7.9697	4.7576	4.9697	4.6666	11.0606	4.8788	4.5455	3.0909	6.07273	2.36908	10	-87.5	4.0909	5.2728	2.4242	3.0606	3.3333	4.0303	3.8485	4.7576	2.7576	2.1516	3.57274	1.00945	10		-87.5	0.0885699	0.0409725	10	0.0472723	0.0174581	10
-87.1	6.8485	9.1515	9.1212	3.3636	7.6364	6.5757	8.2424	3.8182	3.8182	5.5152	6.40909	2.19757	10	-87.1	3.9697	5.2728	3.4848	4.1818	3.3636	4.6364	3.0909	3.6061	2.3636	2.0304	3.60001	0.981397	10		-87.1	0.0943872	0.0380064	10	0.0477439	0.016973	10
-86.7	7.4242	8.5758	9.0909	4.4545	7.6061	5.4545	7.9697	3.8182	4.0909	5.9394	6.44242	1.93831	10	-86.7	3.7273	5.8485	5.0606	4.3636	3.7575	5.0909	3.303	2.7576	3.303	2.2728	3.94848	1.12887	10		-86.7	0.0949636	0.0335225	10	0.0537706	0.0195234	10
-86.4	5.2727	8.3636	9.6969	5.8485	6.3031	5.0909	6.4848	5.4546	3.5152	7.0909	6.31212	1.75267	10	-86.4	2.7879	5.1212	5.8182	3.8182	3.9091	4.697	3.8485	3.2728	3	2.2425	3.85154	1.10451	10		-86.4	0.0927101	0.0303118	10	0.052094	0.0191021	10
-86	6.4242	9.5454	9.5151	5.5758	5.3031	6.2424	6.9091	5.6364	3.6061	4.394	6.31516	1.94666	10	-86	3.0303	4.4243	3.0303	2.2121	3.7272	4.1212	5.1818	3.697	3.606	1.6061	3.46363	1.04583	10		-86	0.0927627	0.033667	10	0.0453852	0.0180873	10
-85.6	8.6364	10.5454	9.0606	3.7576	4.8182	5.5454	7.1515	6.303	4.2424	4.9091	6.49696	2.28126	10	-85.6	3.303	4.5152	2.5758	2.3939	3.8485	5.697	4.303	4.1213	3.8182	2.4546	3.70305	1.04923	10		-85.6	0.0959068	0.0394538	10	0.0495259	0.0181461	10
-85.2	8.9091	9.9697	9.1212	3.3636	5.0303	6	9	5.3636	4.7576	4.1515	6.56666	2.4269	10	-85.2	2.0606	4.4243	3.7576	3.303	3.9091	6.1818	3.8181	4.3334	3.2121	2.5152	3.75152	1.13562	10		-85.2	0.0971123	0.0419725	10	0.0503642	0.0196401	10
-84.8	9.1818	10.6667	8.8182	4.3939	5.697	6.8181	8.9091	4.4546	3.2424	3.7879	6.59697	2.64512	10	-84.8	2.1212	3.6061	2.6667	3.5757	3.8485	4.5758	3.0909	4.8788	3.1212	3.0607	3.45456	0.835034	10		-84.8	0.0976365	0.0457466	10	0.0452284	0.0144417	10
-84.5	6.7273	13.9697	8.4545	6.0606	6.1212	7.606	9.2424	6	5.1515	4.5455	7.38787	2.72344	10	-84.5	2.4242	3.6667	2.9697	2.7879	4.5151	5.394	2.6363	4.7576	2.606	2.3334	3.40909	1.10535	10		-84.5	0.111315	0.047101	10	0.044442	0.0191167	10
-84.1	6.1818	14.4242	8.6363	6.1515	7.0303	7.5151	9.4545	6.0606	5.2424	4.9697	7.56664	2.79602	10	-84.1	3	5.5455	2.4545	1.7273	4.9091	5.4243	3.5757	4.4243	2.5454	2.2425	3.58486	1.39995	10		-84.1	0.114407	0.0483562	10	0.0474819	0.0242117	10
-83.7	8.0909	11.5758	8.9394	7.1212	5.9091	5.6969	8.4848	5.303	5.1212	2.8182	6.90605	2.46769	10	-83.7	3.9697	5.3637	4.0606	3.0909	4.6969	6.4546	4.1212	5.2728	2.9091	2.1516	4.20911	1.29123	10		-83.7	0.102982	0.042678	10	0.0582781	0.0223315	10
-83.3	8.8182	10.8485	7.4545	5.7879	6.6364	7.909	7.5455	6	2.9091	3.1212	6.70303	2.4255	10	-83.3	3.5455	4.4849	4.0303	2.606	4.5454	6.3031	5.5151	5.394	3.8788	1.8788	4.21819	1.34431	10		-83.3	0.0994708	0.0419482	10	0.0584351	0.0232494	10
-83	7	9.5758	6.3939	4.6364	6.5455	8.3939	9.3636	5.3333	3.9091	3.8788	6.50303	2.1063	10	-83	3.0606	3.7576	3.8182	2.7576	4.606	4.8788	6.303	5.4849	3.606	2.697	4.09697	1.19838	10		-83	0.0960118	0.0364278	10	0.0563387	0.0207257	10
-82.6	4.9394	7.3636	5.9091	4.5455	5.0909	7.6363	8.697	4.6667	2.5152	5	5.63637	1.81001	10	-82.6	3.4848	3.3334	3.3939	3.1515	4.9091	4.5152	5.2121	5.091	4.7576	4.2425	4.20911	0.798885	10		-82.6	0.0810232	0.0313035	10	0.0582781	0.0138165	10
-82.2	5.3333	7.8485	6.5151	3.8485	6.3334	7.8484	8.4242	4.5758	4.5455	3.9697	5.92424	1.71169	10	-82.2	3.2424	3.2425	3.303	3.8182	5.4545	5.5152	4.7272	4.8788	6.0606	3.4243	4.36667	1.08588	10		-82.2	0.0860018	0.0296031	10	0.061003	0.0187799	10
-81.8	7.7576	6.6667	7.303	5.2727	8.6364	6.9697	8.8485	4.4546	4.5758	4.6061	6.50911	1.68434	10	-81.8	3.303	4.2122	2.6667	4.4242	5.8485	7.3637	5.1818	5.0607	5.4848	3.3637	4.69093	1.39751	10		-81.8	0.096117	0.0291301	10	0.066611	0.0241695	10
-81.4	6.4242	6.0909	7	6.3636	8.3637	6.1818	6.5152	6.4849	4.697	4.8788	6.30001	1.02718	10	-81.4	3.2727	3.6061	2.7576	4.7273	6.8182	6.7576	6.2424	5.7576	4.4848	2.9091	4.73334	1.58001	10		-81.4	0.0925007	0.0177648	10	0.0673445	0.0273258	10
-81.1	6.7576	6.1818	8.1212	5.6667	8.8182	6.7878	5.1212	7	6.4243	5.3031	6.61819	1.17364	10	-81.1	3.5152	4.2728	4.303	3.4848	7.2121	5.2424	9.4848	6.5758	3.8788	3.0304	5.10001	2.05751	10		-81.1	0.0980035	0.0202977	10	0.0736859	0.035584	10
-80.7	8.4545	6.5758	8.0909	5.9394	8.8182	7.606	5.9697	5.1212	9.7576	5.6667	7.2	1.55838	10	-80.7	5.0606	6.3031	5.2727	2.6667	7.0606	4.3334	7.4242	5.4849	6.2424	3.0607	5.29093	1.58046	10		-80.7	0.108066	0.0269517	10	0.0769878	0.0273336	10
-80.3	7.1212	8.0303	6.6969	5.1818	10.3334	8.0909	6.5152	5.5758	7	6.4849	7.10304	1.46052	10	-80.3	4.2424	6.394	4	3.6667	7.303	6.3637	5.3939	4.5758	4.4545	3	4.9394	1.37656	10		-80.3	0.106389	0.0252593	10	0.0709082	0.0238072	10
-79.9	5.697	9.5454	5.2121	5.3939	8.9697	7.6363	7.9091	6	11.2727	5.394	7.30302	2.10769	10	-79.9	3.5455	7.8182	3.7273	3.5151	7.2121	6.1515	5.2727	4.4243	5.8182	3.5152	5.10001	1.60837	10		-79.9	0.109847	0.0364518	10	0.0736859	0.0278163	10
-79.5	5.9697	6.9091	6.8485	6.4848	6.6364	8.0909	6.5152	5.5455	7.9091	4.8485	6.57577	0.982442	10	-79.5	3.7576	9.1515	3.7273	3.3636	6.7575	6.9697	5.8485	4.0303	4.9394	5.2122	5.37576	1.83611	10		-79.5	0.0972698	0.016991	10	0.0784549	0.0317549	10
-79.2	6.2727	7.5151	7.4545	6.5455	5.5758	8	6.3333	7.5758	7.7879	5.4546	6.85152	0.930973	10	-79.2	4	7.9697	5.0606	3.2727	6.4242	6.3031	6.0909	4.3334	3.6363	6.9697	5.40606	1.5726	10		-79.2	0.102039	0.0161009	10	0.078979	0.0271977	10
-78.8	4.8788	6.8485	7.5454	6.1212	6.4243	7.9393	6.1212	7.9091	8.697	4.3637	6.68485	1.38409	10	-78.8	4.0909	7.5152	4.6364	3.4848	5.8788	6.2121	5.3939	5.697	3.2727	4.0607	5.02425	1.34673	10		-78.8	0.0991563	0.0239374	10	0.0723757	0.0232913	10
-78.4	6.5455	7.3939	7.303	9.0909	8.2425	11.8181	6.1818	9.1212	6.6364	7.5455	7.98788	1.68071	10	-78.4	4.5758	6.394	4.2424	3.5454	5.7272	7.1515	4.2121	7.1819	3.4848	3.394	4.99091	1.49913	10		-78.4	0.121692	0.0290673	10	0.0717991	0.025927	10
-78	5.9091	6.9394	7.4242	9.1212	8.4243	9.8787	5.1818	6.7879	5.697	8.3637	7.37273	1.55305	10	-78	5.4545	5.5455	3.7576	4.303	5.8182	6.3031	4	7.9091	3.2121	3.0304	4.93335	1.54184	10		-78	0.111053	0.0268596	10	0.0708036	0.0266656	10
-77.7	5.697	8.697	7.5151	7.2121	8.2425	9.303	6.9091	5.9394	5.3636	6.3031	7.11819	1.32885	10	-77.7	7.0909	4.5152	3.0909	3.2727	5.9394	5.9394	4.0909	8.0607	3.4545	2.5758	4.80304	1.85807	10		-77.7	0.106651	0.022982	10	0.0685499	0.0321347	10
-77.3	6.1515	10.8485	7	5.5152	8.3031	10.3939	6.3636	7.4849	6	5.5758	7.36365	1.92349	10	-77.3	8.0303	4.4849	3.0909	3.2121	5.7575	6.5152	3.9697	7.8788	3.3636	3.6364	4.99394	1.91615	10		-77.3	0.110896	0.0332661	10	0.0718515	0.0331393	10
-76.9	6.1212	9.6364	7.7575	6.4545	7.4849	8.6666	8.3636	7.6364	5.9394	7.394	7.54545	1.16315	10	-76.9	8.4242	4.7576	4.1212	4.3333	5.9697	5.3031	3.6363	6.9697	4.1515	3.7273	5.13939	1.56054	10		-76.9	0.11404	0.0201164	10	0.074367	0.0269891	10
-76.5	5.4242	8.3333	7.8182	7.7273	6.7879	7.8787	4.4242	6.8182	9.7273	6.6667	7.1606	1.49946	10	-76.5	9.0303	5.0303	3.3333	4.4848	6.0303	6.4546	3.9091	6	3.9697	3.8788	5.21212	1.7167	10		-76.5	0.107384	0.0259327	10	0.0756248	0.0296899	10
-76.1	6.5455	8.0606	9.2727	8.8788	7.5152	8.1212	6.3636	5.6061	8.6667	5.6364	7.46668	1.3481	10	-76.1	8.5758	4.2728	4.9394	3.4545	6.7272	6.0606	5.1212	5.0607	4.0606	3.394	5.16668	1.59923	10		-76.1	0.112678	0.023315	10	0.074839	0.0276581	10
-75.8	9.1212	10.7879	9.2424	7.7273	6.9091	6.4848	6.4848	6.5758	8.0606	8.1818	7.95757	1.4328	10	-75.8	7.5455	5.1819	4.3636	3.7576	7.8182	5.6364	5.1212	4.7879	4.9091	2.5758	5.16972	1.57991	10		-75.8	0.121168	0.0247798	10	0.0748915	0.0273241	10
-75.4	8.5758	11.4242	7.9697	8.4242	6.4546	5.6363	7.2727	6.3333	7.4849	6.9091	7.64848	1.62411	10	-75.4	6.9697	4.7273	5.9697	3.4545	8.3939	5.9091	4.606	5.1516	4.3636	3.5455	5.30909	1.54097	10		-75.4	0.115822	0.0280884	10	0.0773019	0.0266507	10
-75	7.697	10.7879	7.8788	6.5152	6.4243	5.6969	11.697	6.0606	5.7273	6.1515	7.46365	2.13451	10	-75	7.2727	4.4243	4.4545	3.4848	8.3636	5.7273	3.6666	5.5152	4.2727	4	5.11817	1.61126	10		-75	0.112625	0.0369156	10	0.074	0.0278663	10
-74.6	8.9091	9.9697	9.2424	7.3636	6.1818	6.4848	14.0303	6.1818	5.7879	5.7576	7.9909	2.62144	10	-74.6	5.3939	4.0303	4.8182	5.0303	7.9697	5.3637	3.0303	5.697	4.6666	4.3031	5.03031	1.29246	10		-74.6	0.121744	0.0453371	10	0.0724805	0.0223526	10
-74.2	7.7273	8.8485	9.9697	8.4242	8.1818	7.7272	10.697	5.5152	7.6667	5.4849	8.02425	1.66134	10	-74.2	5.7576	4.2728	5.0606	5.4545	7.5454	6.697	3.4545	6.6061	5.303	3.7576	5.39091	1.32276	10		-74.2	0.122321	0.0287323	10	0.078717	0.0228767	10
-73.9	7.5455	9.0606	8.2727	6.6364	8.4849	7.8484	11.7273	6.2121	8.303	8.4546	8.25455	1.50049	10	-73.9	6.5758	8.6667	5.2727	4.7879	8.8182	5.1212	4.7575	6.9697	5.6666	4.4546	6.10909	1.59931	10		-73.9	0.126304	0.0259505	10	0.0911377	0.0276595	10
-73.5	8.2727	8.3939	7.5757	8	10.1212	7.2727	9.2121	5.9091	8.9091	7.4243	8.10908	1.1699	10	-73.5	7.2424	6.3031	4.5455	5.7273	10.9394	5.8182	5.7575	6.5455	5.3333	4.2122	6.24244	1.87573	10		-73.5	0.123788	0.020233	10	0.0934439	0.0324402	10
-73.1	7.3636	7.697	8.4848	7.1515	11.8182	8.4242	9.0303	6.9091	6.3636	5.7879	7.90302	1.69768	10	-73.1	8.3939	5.2122	5.1212	5.4545	11.0909	6.0303	5.9091	6.7576	4.5757	3.0304	6.15758	2.22412	10		-73.1	0.120224	0.0293609	10	0.0919763	0.0384655	10
-72.7	7.7576	7.1818	7.0303	6.6061	10.4849	11.2424	7.9394	7.6061	5.3636	5.8182	7.70304	1.8645	10	-72.7	7.6364	4.3637	5.5758	5.0303	10.4848	6.697	5.2424	6.9091	4.1515	3.9394	6.00304	2.00383	10		-72.7	0.116766	0.0322459	10	0.0893036	0.0346557	10
-72.3	6.5758	6.4545	6.6666	6.0303	11.3031	13.0303	9.8485	8.303	4.8788	5.3334	7.84243	2.71625	10	-72.3	6.5152	3.7576	6.4848	4.6667	10.5454	8.0606	5.1818	6.6061	5.5757	4.6061	6.2	1.97127	10		-72.3	0.119176	0.0469767	10	0.0927099	0.0340925	10
-72	6.1818	9.0303	6.5757	7.5152	11.0303	9.4848	9.0909	9.0909	6.8182	5.0303	7.98484	1.84427	10	-72	5.9091	4.2425	6.3333	3.9394	11.4848	6.7879	5.0909	7.1213	5.9394	4.2728	6.11214	2.18843	10		-72	0.121639	0.0318961	10	0.0911904	0.0378482	10
-71.6	8.9091	7.7576	6.6666	9.5455	8.9394	10.3333	9.8788	10.697	7.2121	5.4849	8.54243	1.70576	10	-71.6	5.3939	6.4546	6.4848	4.3333	12.3636	7.697	4.8788	6.7576	7.7879	4.4849	6.66364	2.35422	10		-71.6	0.131283	0.0295005	10	0.100728	0.0407155	10
-71.2	9.2424	6.4848	6.5454	7.3636	10.5758	8.4848	9.7879	8.2727	6.9394	7.0303	8.07271	1.43424	10	-71.2	6.7273	6.2425	6.5151	5	12.0606	8.3031	5.5757	6.2728	6.9697	4.1819	6.78487	2.16611	10		-71.2	0.123159	0.0248047	10	0.102825	0.0374622	10
-70.8	7.9697	6.8788	9.9697	5.9697	13.6667	7.9393	10.3333	8.1818	6.9697	6.7576	8.46363	2.29269	10	-70.8	7.5758	4.0606	6.0303	4.6667	10.4848	8.1515	4.8181	6.3334	5.7879	4.5152	6.24243	1.9982	10		-70.8	0.12992	0.0396514	10	0.0934437	0.0345583	10
-70.5	7.3939	8.4242	10.9394	5.9091	14.0606	8.4545	10.697	8.303	8.8788	11	9.40605	2.30615	10	-70.5	7.1818	4.3637	7.4545	4.0909	9.0909	6.3637	4.9091	6.2122	4.9394	5.4849	6.00911	1.56861	10		-70.5	0.146219	0.0398841	10	0.0894085	0.0271286	10
-70.1	6.2424	7.7576	10.3939	6.9394	12.4849	10.6363	9.0606	9.0909	8.6061	9.7879	9.1	1.85133	10	-70.1	8.6061	4.3031	8.3636	3.9091	8.606	7.6667	5.9394	4.8485	5.8485	5.2728	6.33638	1.82418	10		-70.1	0.140926	0.0320182	10	0.0950686	0.0315486	10
-69.7	7.8182	7.697	8.2121	7.5758	11.0303	9.7878	10.1212	9.697	7.3636	9.0909	8.83939	1.27616	10	-69.7	9.0303	4.2122	8.3636	4.5151	8.4545	7.1212	7.3636	5.1213	7.9697	4.697	6.68485	1.85505	10		-69.7	0.136418	0.0220709	10	0.101095	0.0320826	10
-69.3	8.4242	8.0606	8	7.5455	8.8182	8.5454	9.7273	7.3333	7.0303	7.3031	8.07879	0.826577	10	-69.3	6.9697	3.7879	8.9091	5.8788	8.0606	8	6.8181	5.2122	7.6666	4.4243	6.57273	1.69402	10		-69.3	0.123264	0.0142954	10	0.0991562	0.0292976	10
-68.9	7.2424	7.2727	8.303	9.2121	8.9091	9.606	8.9697	6.8788	8.9394	6.6667	8.19999	1.08152	10	-68.9	6.1515	4.5455	8.697	6.3636	8.3636	10.5152	7.5757	6.8485	7.2727	5.5758	7.19091	1.71069	10		-68.9	0.12536	0.0187046	10	0.109847	0.0295858	10
-68.6	7.1818	9.9394	9.8182	6.6061	10.0909	7.7878	10.697	8.1818	8.5455	7.0303	8.58788	1.46003	10	-68.6	5.3333	5.5758	8.8182	6.697	8.9394	10.7576	6.6363	7.6061	8.9697	4.4546	7.3788	1.98629	10		-68.6	0.132069	0.0252507	10	0.113097	0.0343523	10
-68.2	7.9697	11.0909	13.8485	6.9394	9.6061	8.3939	10.2121	8.303	8.8788	7.7879	9.30303	2.01226	10	-68.2	7.8485	5.6667	11.0909	6.7576	9.4242	9.8182	6.0606	7.4546	8.1515	4.9697	7.72425	1.95513	10		-68.2	0.144437	0.0348014	10	0.119071	0.0338133	10
-67.8	9.2424	10.4848	13.3636	7.8485	13.5455	8.5151	8.1212	9.1818	10.4546	7.8485	9.8606	2.11786	10	-67.8	7.2121	5.697	9.3333	7.5151	8.8182	10.2424	6.9091	7.7273	5.6666	6.0607	7.51818	1.55577	10		-67.8	0.15408	0.0366277	10	0.115507	0.0269066	10
-67.4	9.2424	10.5454	11.8182	8.8182	9.697	8.2424	11.3636	10.8788	7.7576	7.4546	9.58182	1.5328	10	-67.4	6.7879	5.3031	7.3333	7.5454	9.0909	10.1515	7.9091	9.6364	8.8182	6.3031	7.88789	1.53919	10		-67.4	0.149259	0.0265093	10	0.121901	0.0266198	10
-67	7.5455	10.6364	12.4242	8.7273	7.1818	8.7575	11.9091	13.0606	8.1818	9.1515	9.75757	2.10455	10	-67	6.7879	5.394	7.5758	7.3939	8.6969	8.8788	7.1515	10.1213	8.2424	6.1516	7.63941	1.39286	10		-67	0.152298	0.0363975	10	0.117604	0.0240892	10
-66.7	7.9394	10.3939	12.6969	6.8182	7.9697	10.1212	10.0303	12.4849	9.8182	13.1515	10.1424	2.15698	10	-66.7	6.3636	4.9091	9	6.4242	8.1818	11.394	7.0606	8.9091	8.4848	6.6667	7.73939	1.83513	10		-66.7	0.158954	0.0373043	10	0.119333	0.031738	10
-66.3	8.2424	8.8182	12	7.2121	9.7273	11.303	9.6667	14.8788	11.4546	10.6061	10.3909	2.18325	10	-66.3	5.7273	4.9394	9.1212	7.4242	7.7272	10.0606	8.0909	8.2425	8.8182	5.5152	7.56667	1.68241	10		-66.3	0.163252	0.0377586	10	0.116346	0.0290968	10
-65.9	8.2727	9.9091	12.5151	8.4545	10.5152	10.9697	8.2727	16.5152	12.303	8.3031	10.603	2.64344	10	-65.9	5.0303	5.0303	9.6061	8.4242	8.1212	14.1818	8.2424	7.091	8.7272	6	8.04545	2.66709	10		-65.9	0.16692	0.0457175	10	0.124626	0.0461265	10
-65.5	8.4848	10.0909	11.0606	9.2727	13.6061	11.2727	9.8182	12.697	12.7879	10.3334	10.9424	1.66301	10	-65.5	5.4848	5.2728	9.4545	7.5454	8.9091	12.3031	8.4848	6.3334	9.0606	6.0304	7.88789	2.19394	10		-65.5	0.17279	0.0287612	10	0.121901	0.0379435	10
-65.2	6.7576	10.3636	10.7879	8.4848	11.4849	11.6666	7.3636	12	12.0606	13.0303	10.4	2.14279	10	-65.2	6.1818	5.7879	9.8485	7.3333	9.1818	8.9697	8.2424	7.1213	9.0303	5.8485	7.75455	1.50246	10		-65.2	0.163409	0.0370589	10	0.119595	0.0259846	10
-64.8	6.7879	10.303	11.3939	8	9.4849	11.0909	9.9091	11.5758	9.9394	11.6061	10.0091	1.59449	10	-64.8	7.2121	6.1212	7.9394	7.1212	8.6666	7	7.8485	9.1516	8.2424	5.7879	7.50909	1.06783	10		-64.8	0.156648	0.0275762	10	0.11535	0.0184678	10
-64.4	6.8788	9.9697	13	6.8485	9.6061	10.7575	11.3636	10.394	9.697	13.2424	10.1758	2.15289	10	-64.4	6.8485	5.6061	8.8182	6.8485	8.5757	9.9091	8.1818	9.2728	6.7879	5.697	7.65456	1.50041	10		-64.4	0.159531	0.0372336	10	0.117866	0.0259491	10
-64	6.3333	9.4242	12.3333	9	9.0909	10.6969	11.8788	10.5455	9.5152	13.6667	10.2485	2.06619	10	-64	6.6667	5.4849	10.1515	9	9.0606	14.5455	8.0303	9.4849	6	4.5455	8.29699	2.88595	10		-64	0.160788	0.0357342	10	0.128977	0.0499116	10
-63.6	6.9091	10.5151	10.4545	9.2121	8.4243	12.3939	12.4848	11.2727	9.8485	12.0303	10.3545	1.81175	10	-63.6	5.9091	5.0909	11.3939	8.1515	9.0303	14.0606	7.7575	9.4243	7.0606	4.8182	8.26969	2.87779	10		-63.6	0.162622	0.0313337	10	0.128505	0.0497705	10
-63.3	7.6061	12.2121	9.4545	9.5152	9.2425	12.6969	10.7273	10.9697	10.5455	14.4849	10.7455	1.98124	10	-63.3	5.0303	5.4546	13.6061	6.7576	8.5757	13.697	9.6363	10	7.6363	3.8485	8.42424	3.38792	10		-63.3	0.169384	0.0342649	10	0.131177	0.0585931	10
-62.9	10.7879	11.5758	8.8182	9.4545	9.5455	9.9697	14.5455	11.8485	14.0909	13.7879	11.4424	2.09129	10	-62.9	4.4242	6.0606	11.1515	7.7879	7.9091	16.7879	8.8485	10.9091	7.0909	4.1819	8.51516	3.7371	10		-62.9	0.181437	0.0361682	10	0.13275	0.064632	10
-62.5	12.1212	12.0303	9.2424	8.7273	8.0606	10.7575	12.0909	11.7879	18.0909	12.3334	11.5242	2.79669	10	-62.5	5.0303	6.6061	9.4545	6.7576	7.5151	16	9.8788	9.8788	9.0303	5.8788	8.60303	3.12055	10		-62.5	0.182852	0.0483679	10	0.13427	0.053969	10
-62.1	10.4848	12.2424	11.4545	9.9394	7.3031	13.5757	12.0303	10.2424	16.5152	12	11.5788	2.43002	10	-62.1	5.7879	9.8788	7.4545	8.3333	7.7878	13.0606	10.8181	9.7273	9.4545	5.7879	8.80907	2.2577	10		-62.1	0.183795	0.0420264	10	0.137833	0.0390462	10
-61.7	11.9697	10.6667	12.8182	8.9394	8	13.3333	11.5455	10.1212	12.9091	12.0606	11.2364	1.77414	10	-61.7	6.4848	9.0303	8.7576	6.9091	9.7575	16.0909	10.1818	12.0303	7.4545	7.4243	9.41211	2.89376	10		-61.7	0.177873	0.0306833	10	0.148262	0.0500468	10
-61.4	13.5152	10.8182	14.606	7.4545	8.6061	8.8181	9.4242	10.9697	13.7879	11.4546	10.9454	2.42345	10	-61.4	5.1212	7.394	9.2727	6.4242	12.4242	16.0909	9.9697	11.3031	9.9091	8.1516	9.60607	3.1703	10		-61.4	0.172842	0.0419128	10	0.151617	0.0548293	10
-61	13.1212	9.7273	14.8182	7.6061	7.4243	9.0303	9.8788	12.3333	14.5152	12.4243	11.0879	2.71262	10	-61	4.303	5.5455	11.1515	5.7879	12.9697	11.394	10.9394	10.4243	10.4848	8.8788	9.18789	2.94558	10		-61	0.175306	0.0469139	10	0.144385	0.0509429	10
-60.6	13.9091	9.697	13.1818	7.7879	8.8182	10.5454	11.9697	14.1515	14.1212	14.1212	11.8303	2.44194	10	-60.6	5.5455	6.1819	9.4242	6.8788	11.5757	10.1212	12.8181	9.3031	10.5757	10.1819	9.26061	2.36447	10		-60.6	0.188145	0.0422325	10	0.145642	0.0408927	10
-60.2	13.9091	10.5151	13.8788	7.6364	8.9697	10.606	9.4848	14.7879	12.5758	13.3031	11.5667	2.44488	10	-60.2	6.3636	4.7576	10.0606	7.7879	10.1212	11.0303	14.2727	10.5758	8.7879	10.8182	9.45758	2.6763	10		-60.2	0.183586	0.0422834	10	0.149049	0.0462858	10
-59.8	10.9394	10.8788	13	6.7576	10.5152	9.8181	11.1212	13.9091	10.9091	12.4546	11.0303	1.95052	10	-59.8	8.2727	4.3031	13.0606	6.6364	9.6363	13.9394	15.3939	10.6364	11.2121	10.7576	10.3849	3.36372	10		-59.8	0.17431	0.0337336	10	0.165086	0.0581745	10
-59.5	13.7879	10.4242	11.0909	6.4545	9.394	10.7575	12.2727	14.0606	13.5152	13.6667	11.5424	2.42428	10	-59.5	9.6364	4.6061	14.4545	6.303	9.4545	14.4849	16.2727	9.2122	14.0909	8.3031	10.6818	3.91694	10		-59.5	0.183167	0.0419272	10	0.170222	0.0677423	10
-59.1	15.3333	10.7273	11.5757	7.0606	8.8485	11.2121	14.2121	11.9697	15.3636	11.4546	11.7758	2.66383	10	-59.1	10.0303	6.1515	14.7576	6.0606	10.0303	13.2728	17.606	9.2728	14.3333	9.2425	11.0758	3.79819	10		-59.1	0.187202	0.0460701	10	0.177035	0.0656885	10
-58.7	15.1212	11.8788	12.5454	6.6061	9.4546	11.1818	11.5152	10.5758	13.4546	9.4546	11.1788	2.3667	10	-58.7	9.1515	5.4546	16.4848	6.8485	10.8788	13.8788	14.2121	8.9394	14.7576	11.1213	11.1727	3.62381	10		-58.7	0.176878	0.0409314	10	0.178712	0.0626727	10
-58.3	14.4848	13.9091	14.5151	8.8182	12.0909	10.7272	11.9697	10.8788	12.4546	11.6061	12.1455	1.80447	10	-58.3	9.1212	6.2425	18.3939	7.697	11.3939	16.3637	11.5454	9.3637	15.1212	12.4849	11.7727	3.89958	10		-58.3	0.193596	0.0312078	10	0.189089	0.067442	10
-58	13.6364	13.1818	14.0909	9.4848	12.2728	9.6969	13.9091	11.6667	14.5758	14.0606	12.6576	1.8398	10	-58	7.5455	6.2425	19.0909	7.5151	11.5151	17.4243	12.4545	10.394	17.7576	10.9091	12.0849	4.59587	10		-58	0.202453	0.0318187	10	0.194487	0.0794842	10
-57.6	13.0303	16.8788	15.6666	10.0606	12.2425	9.2121	15.5455	12.4849	13.1212	16.3637	13.4606	2.6177	10	-57.6	6.6061	7.4849	17.2727	7.2121	12.2121	14.8788	12.0303	10.6364	14.303	10.091	11.2727	3.55992	10		-57.6	0.216341	0.0452723	10	0.180441	0.0615678	10
-57.2	11.5152	16.0303	15.9394	8.2424	11.9394	9.6363	17.0303	10.394	13.2424	15.2121	12.9182	3.0372	10	-57.2	7.9394	8.9394	15.3636	8.3939	12.4848	12.2121	10	10.4849	15.2424	9.6364	11.0697	2.67071	10		-57.2	0.20696	0.0525274	10	0.17693	0.046189	10
-56.8	10.6364	15.7576	14.5757	9.5455	11.6364	8.1212	18.8788	11.6061	16.0909	12.2727	12.9121	3.32963	10	-56.8	8.7879	6.3637	16.6364	10.606	13.1212	14.8182	9.1818	9.1516	14.6666	10.5455	11.3879	3.2704	10		-56.8	0.206855	0.057585	10	0.182433	0.0565605	10
-56.4	11.2121	14.0606	12.303	9.0303	11.2425	8.303	20.4242	12.9394	15.4243	17.0303	13.197	3.6904	10	-56.4	9.6061	6.3637	13.9697	11.4545	14.0606	19.1515	8.6363	9.3637	12.2424	10.7273	11.5576	3.5754	10		-56.4	0.211781	0.0638243	10	0.185368	0.0618355	10
-56.1	12.2424	12.6667	11.303	9.7879	11.4546	9.6666	18.4545	17.2424	14.8788	13.9394	13.1636	2.96791	10	-56.1	9.303	6.8182	13.6061	7.303	13.2727	22.8485	8.0303	9.6364	12.303	10.6061	11.3727	4.68474	10		-56.1	0.211205	0.0513291	10	0.182171	0.0810211	10
-55.7	11.9091	13.303	12.4242	8.4242	10.9697	12.6363	19.0303	18.0909	13.0303	12.9697	13.2788	3.13249	10	-55.7	9.5152	5.697	14.2424	7.0606	12.303	19.6667	8.3939	10.4546	12.7272	11	11.1061	3.98787	10		-55.7	0.213196	0.0541754	10	0.177559	0.068969	10
-55.3	13	10.4545	12.6969	8.697	12.3334	17.606	18.1212	18.1212	11.8485	15.8788	13.8758	3.35235	10	-55.3	10.697	6.4546	14.4848	7.2121	11.0303	21.0909	10.0303	12.6061	12.8182	11.9697	11.8394	4.07965	10		-55.3	0.223521	0.0579779	10	0.190242	0.0705563	10
-54.9	14.6364	10.3939	13.3939	11.1212	12.8485	20.9393	20.5152	17.9697	12.2121	17.2424	15.1273	3.81157	10	-54.9	10.5455	8.2122	16.5758	9.4545	10.1818	20.6061	10.7575	15	17.6666	11.9394	13.0939	4.10883	10		-54.9	0.245165	0.0659199	10	0.211938	0.0710609	10
-54.5	15.8788	10.1212	10.8485	10.7576	13.3334	15.7272	16.0303	21.0303	12.2727	21.9697	14.797	4.16524	10	-54.5	10.7879	9	16.6061	12	10.3333	19.0909	11.4848	15.9394	23.7272	11.9091	14.0879	4.64844	10		-54.5	0.239453	0.0720365	10	0.229128	0.0803933	10
-54.2	15.8182	11.1818	14.2121	10.8182	12.7879	15.303	17.2727	18.4849	12.0303	27	15.4909	4.78493	10	-54.2	10.8788	9.7273	16.7879	12.4545	10.7272	17.4546	11.9091	16	22	11.7576	13.9697	3.91855	10		-54.2	0.251454	0.082754	10	0.227084	0.0677701	10
-53.8	15.6061	12.0909	14.6363	12.5455	14.5758	14.1818	17.2424	16.3333	12.3333	22.0303	15.1576	2.96143	10	-53.8	10.1212	7.9091	18.1818	12.7273	11.7272	16.3334	13.0303	16.091	19.2424	13.9091	13.9273	3.56857	10		-53.8	0.245689	0.051217	10	0.226351	0.0617174	10
-53.4	17.3333	12.303	16.4545	11.9697	11.6667	13.0909	19.0606	16.2727	9.7879	22.0606	15	3.85715	10	-53.4	10.697	6.5758	19.4545	12.4242	13.2424	17.7576	13.7878	15.3334	18.2424	15.0607	14.2576	3.84764	10		-53.4	0.242964	0.0667082	10	0.232063	0.0665438	10
-53	15.3636	11.7879	16.2424	13.9697	11.0606	13.1818	19.6061	17.7879	13.4849	17	14.9485	2.73124	10	-53	11.1212	7.7879	21.2727	11	14.0909	19.4849	13.9697	14.697	18.8485	15.4849	14.7758	4.20375	10		-53	0.242073	0.047236	10	0.241025	0.0727026	10
-52.7	13.3636	13.6364	15.1212	13.0606	12.8485	13.6666	20.8182	17.4546	14.4546	14.8182	14.9243	2.46914	10	-52.7	9.9697	8.9091	21.6667	11.606	14.1212	19.697	12.5757	12.8788	18.5757	16.1819	14.6182	4.27269	10		-52.7	0.241654	0.042703	10	0.2383	0.0738948	10
-52.3	12	13.2424	14.8788	12.9394	12.9394	14.909	16.8485	18.394	14.0606	11.6061	14.1818	2.1408	10	-52.3	8.6364	8.5455	22.7879	13.606	13.4545	19.7273	12.9394	11.2728	19.5454	17.9394	14.8455	4.90676	10		-52.3	0.228814	0.0370245	10	0.24223	0.0848609	10
-51.9	10.6667	13.9697	14.6969	15.3939	11.7576	13.8484	15.9394	17.5455	13.8788	11.4849	13.9182	2.1395	10	-51.9	9.0303	11.5455	21.8485	15.5757	13.3333	17.9091	12.5151	11.0607	19.3636	15.6364	14.7818	4.03743	10		-51.9	0.224255	0.037002	10	0.24113	0.0698262	10
-51.5	10.0909	13.6364	12.3333	15.4545	12.2728	14.303	16.0909	17.9091	11.2727	13.7879	13.7151	2.35009	10	-51.5	8.0909	9.6364	23.9394	17.7273	14.3939	21.4243	12.6363	11.9394	18.5757	16.3334	15.4697	5.08599	10		-51.5	0.220743	0.0406441	10	0.253027	0.0879606	10
-51.1	12.4848	13.4242	13.3939	15.5152	13.0303	15.1212	17.6061	17.4243	14.7576	11.6364	14.4394	2.01239	10	-51.1	7.4545	10.4546	21.303	18.1515	15.6666	22.3334	11.3333	11.2122	21.2121	15.6667	15.4788	5.22826	10		-51.1	0.233269	0.0348037	10	0.253184	0.0904212	10
-50.8	16.8485	15.6061	15.9091	15	14.2425	13.0606	15.8485	18.4849	12.8788	11.3031	14.9182	2.10581	10	-50.8	8.5152	11.1819	20.3636	17.9697	15.5454	20.5758	12.0909	11.2728	21	15.0607	15.3576	4.50536	10		-50.8	0.24155	0.0364194	10	0.251088	0.0779189	10
-50.4	16.1515	14.4242	16.0606	14.3636	14.7273	13.6363	15.2121	21.9394	13.8182	13.9394	15.4273	2.44989	10	-50.4	10.6667	9.2122	21.5151	15.5151	15.0303	21.3637	11.7878	12.2122	18.0303	19.8485	15.5182	4.5164	10		-50.4	0.250354	0.0423701	10	0.253865	0.0781098	10
-50	17.0303	14.8485	16.6363	15.9394	11.0909	14.7272	17.3333	22.2424	16.4546	15.0909	16.1394	2.79085	10	-50	11.0909	10.3334	24.4242	13.7273	15.0303	18.0909	11.2424	11.6667	21.6363	20.7273	15.797	5.08559	10		-50	0.26267	0.0482668	10	0.258687	0.0879538	10
-49.6	17.4848	12.1212	16.4545	15.3939	10.9394	12.4242	16.6667	22.9091	14.8182	14.697	15.3909	3.39582	10	-49.6	12	10.0606	21.3939	14.3939	15.9697	16.4849	10.8485	11.9697	24.2121	21.4849	15.8818	4.98164	10		-49.6	0.249725	0.0587296	10	0.260154	0.0861559	10
-49.2	15.2727	11.1212	14	15.4545	11.1818	13.2727	17.5758	21.697	17.0606	14.8485	15.1485	3.1521	10	-49.2	12.2424	11.5455	16.9091	13.697	18.0909	17.3031	9.1818	12.6667	22.5757	17.2728	15.1485	3.96331	10		-49.2	0.245532	0.0545145	10	0.247471	0.0685442	10
-48.9	15.1212	11.5151	14.6666	13.9091	12.3031	14.7575	17.2121	20	16.4243	15.2121	15.1121	2.41831	10	-48.9	12.6667	13.3637	15.9697	12.1212	19.9394	16.697	8.9091	14.6061	23.7272	21.1516	15.9152	4.5645	10		-48.9	0.244903	0.0418239	10	0.260731	0.0789417	10
-48.5	13.2727	11.6061	14.2727	13.7879	11.1818	14.909	18.1818	21.8485	14.1212	15.3637	14.8545	3.14123	10	-48.5	11.9091	15.9697	16.8182	10.7576	20.5757	15.6364	9.7272	15.6667	25.3333	18.3031	16.0697	4.68785	10		-48.5	0.240449	0.0543266	10	0.263403	0.0810749	10
-48.1	13.2424	13.2727	14.7575	16.1818	13.0606	14.5757	26.6364	24.697	13.4546	12.8485	16.2727	5.07418	10	-48.1	11	10.7576	18.5758	10.9091	20.5151	15.2728	10.6666	17.7879	27.5151	18.7879	16.1788	5.55419	10		-48.1	0.264976	0.0877565	10	0.26529	0.0960581	10
-47.7	14.9394	14.9394	14.4848	14.8485	13.8485	15.4848	20.6061	21.8182	14	16.7879	16.1758	2.79176	10	-47.7	12.4242	10.4849	24.2727	12.9091	21.1818	19.697	11.9394	18.3031	27.1818	16.9394	17.5333	5.63628	10		-47.7	0.263299	0.0482827	10	0.288717	0.0974778	10
-47.3	17.8182	14.1515	16.0303	15.0303	14.5455	14.8484	22.8788	21.697	16.0303	17.4849	17.0515	3.01898	10	-47.3	13.2424	10.8182	19.7576	13.3333	22.1515	18.9091	15.0303	18.7273	24.8788	17.2122	17.4061	4.35763	10		-47.3	0.278445	0.0522124	10	0.286515	0.0753639	10
-47	16.5758	12.5151	15.5757	15.0303	15.1515	14.9393	18.2121	22.697	17.7273	15.7273	16.4151	2.71864	10	-47	12.303	7.0909	20.3333	14.2727	23.6666	15.9091	16.5454	19.6061	21.606	15.394	16.6727	4.87803	10		-47	0.267439	0.0470181	10	0.273832	0.084364	10
-46.6	15.0303	12	14.4242	16.3333	14.3637	14.2727	17.7576	21.9394	18.6667	16.7879	16.1576	2.80961	10	-46.6	12.2121	7.5455	23.697	14.9091	25.7575	19.6061	14.0606	18.6364	20	16.7576	17.3182	5.41995	10		-46.6	0.262984	0.0485913	10	0.284996	0.0937364	10
-46.2	16.2727	13.9697	14.9091	15.4848	13.8788	13.9393	17.5152	20.7879	21.0909	19.2121	16.7061	2.8061	10	-46.2	13.6364	7.2425	23.4242	14.3939	26.6969	19.4849	12.2424	18	21.9394	19.6061	17.6667	5.82303	10		-46.2	0.27247	0.0485306	10	0.291022	0.100707	10
-45.8	16.3333	16.6364	16.5151	15.1212	13.6667	13.9393	23.3939	25.0303	22.4243	21.4243	18.4485	4.19265	10	-45.8	15.2727	6.7273	21.0909	13.4242	24.8182	17.8182	13.3939	15.394	21.8182	21.1213	17.0879	5.32847	10		-45.8	0.302605	0.0725106	10	0.281013	0.0921543	10
-45.5	18.6061	16.5758	16.4848	17.3939	16.9091	12.6969	26.4848	25.7879	26.5758	20.7273	19.8242	4.88443	10	-45.5	12.4545	7.9697	21.4848	17.8788	21.7575	17.394	14.5151	12.5758	18.606	25.2728	16.9909	5.19239	10		-45.5	0.326398	0.0844747	10	0.279335	0.0898008	10
-45.1	16.9091	18.8182	15.303	15.6364	17.6061	13.7575	22.6364	27.1515	24.9697	24.3031	19.7091	4.68112	10	-45.1	11.0303	8.6667	24.8788	19.2727	19.5151	19.0303	13.6666	13.8485	18.0303	24.5152	17.2455	5.38259	10		-45.1	0.324407	0.0809585	10	0.283738	0.0930902	10
-44.7	20.1212	15.8485	13.1515	16.7576	14.3334	14.5454	20.8485	29.8485	23.3333	24.2424	19.303	5.35923	10	-44.7	9.6667	8.3334	15.4545	20.9091	17.6969	21.6061	12.3333	14.3637	15.4848	19.5758	15.5424	4.52981	10		-44.7	0.317384	0.0926862	10	0.254284	0.0783416	10
-44.3	20.4242	15.0909	14.1515	17.8485	12.0606	13.5454	24.7273	33.7879	22.1515	25.0606	19.8848	6.75252	10	-44.3	9.3636	9.8485	15.697	17.6667	16.5151	22.394	11.5454	13.6061	17	20.9091	15.4545	4.3919	10		-44.3	0.327446	0.116783	10	0.252765	0.0759566	10
-43.9	25	15.0909	15.4545	18.1212	13.9091	11.1212	25	35.1818	21.7273	25.7576	20.6364	7.27854	10	-43.9	8.6364	9.0303	14.0909	17.9091	15.4545	19.8485	11.1212	13.7273	16.4848	26.3031	15.2606	5.32381	10		-43.9	0.340443	0.12588	10	0.24941	0.0920737	10
-43.6	23.303	19.9091	17	21.8788	15.0606	12.2121	28.6061	34.0303	17.697	25.394	21.5091	6.59155	10	-43.6	7.7879	7.4849	14.4242	13.2121	14.3333	18.6061	12.3636	13.5455	14.5151	30.9091	14.7182	6.55807	10		-43.6	0.355537	0.113999	10	0.240029	0.11342	10
-43.2	20.303	21.4242	18.0303	17.0909	18.4243	14.0303	25.3939	32.4546	19.303	29.4849	21.5939	5.79115	10	-43.2	7.4848	7.3031	15.4242	10.4242	13.3636	17.1818	12.303	14.5758	13.6666	31.2122	14.2939	6.76066	10		-43.2	0.357004	0.100156	10	0.232692	0.116923	10
-42.8	18.3939	22.697	18.7879	13.0909	21.394	15.0909	25.9697	32.2727	21.5758	29.3334	21.8606	6.02157	10	-42.8	8.2121	9.1515	16.303	11.8788	13.0606	14.9394	11.606	15.4849	13.5757	30.6364	14.4848	6.24599	10		-42.8	0.361617	0.104141	10	0.235994	0.108022	10
-42.4	20	22.1515	19.8182	13.8485	23.1818	16.3636	22.5758	35.2424	21.9394	22.5455	21.7667	5.6159	10	-42.4	8.3939	8.7576	15.1515	12.6667	13.5151	11.2424	12.9697	14.4546	14.0909	28.3334	13.9576	5.54335	10		-42.4	0.359992	0.0971253	10	0.226875	0.0958706	10
-42	24.4848	24.7879	18.4848	12.5455	23.8788	14.8787	24.2424	37	18.0606	20.8182	21.9182	6.80531	10	-42	9.8182	10.394	13.7576	15.2424	14.2424	12.2728	11.6969	16.5455	12.9697	22.9697	13.9909	3.77764	10		-42	0.362612	0.117696	10	0.227451	0.0653331	10
-41.7	20.4545	27.4545	17.4545	13.7879	22.1515	15.5757	20.8788	39.7273	22.6667	21.697	22.1848	7.28197	10	-41.7	9.9394	11.2425	14	18.0303	16.3939	11.2424	10.9394	15.3031	16.4848	18.3334	14.1909	3.15038	10		-41.7	0.367224	0.125939	10	0.23091	0.0544849	10
-41.3	19.9091	29.3939	20.303	14.9697	24.394	15.1212	22.7879	42.2424	22.5152	24.2121	23.5848	7.85149	10	-41.3	9.2121	10.3031	14.5758	19.9091	18.5151	10.7576	11.1818	11.0607	18.6969	19.2728	14.3485	4.32011	10		-41.3	0.391437	0.135789	10	0.233636	0.0747149	10
-40.9	18.7273	30.1212	20.2424	14.4242	24.8788	14.0909	25.1212	39.1818	23.2424	21.8182	23.1848	7.45715	10	-40.9	11.6667	11.5758	13.4242	23.1818	19.2727	13.0606	11.2121	8.5152	16.7272	20.7879	14.9424	4.79732	10		-40.9	0.384519	0.128969	10	0.243907	0.0829683	10
-40.5	19.1212	29.3636	23.3333	16.5152	27.2425	15.5151	28.4242	41.394	24.7273	20.6061	24.6242	7.61446	10	-40.5	13.2121	12.3637	16.9394	23.9091	19.3636	13.7879	10.1212	8.5455	21.1818	21.8788	16.1303	5.29161	10		-40.5	0.409413	0.13169	10	0.264452	0.0915167	10
-40.2	19.0606	31.6364	21.9697	17.4545	26.7879	17.1818	28.7273	49.0606	25.9394	23.1212	26.0939	9.39862	10	-40.2	12.2424	9.8182	15.2727	22.9394	19.9091	13.9697	9.9697	10.6364	20.1212	21.2122	15.6091	5.03518	10		-40.2	0.434831	0.162546	10	0.255437	0.0870819	10
-39.8	25.9697	32.1818	20.0606	18.0303	23.5455	20.1212	29.1818	47.9697	27.4546	21.9697	26.6485	8.72123	10	-39.8	11.1818	9.9394	16.5151	18.606	20.5454	12.7576	10.4242	10.5758	14.9394	21.3637	14.6848	4.36254	10		-39.8	0.444421	0.150831	10	0.239453	0.0754487	10
-39.4	28.1212	29.2727	20.2424	23.9091	20.4243	20.606	30.8182	43.6364	25.5758	20.7576	26.3364	7.25492	10	-39.4	13.1515	10.6667	16.7273	18.4545	20.8182	14.9394	12.6363	9.4849	15.2727	20.5758	15.2727	3.90712	10		-39.4	0.439023	0.125472	10	0.24962	0.0675724	10
-39	25.3636	28.2121	22	20.5152	20.1818	22.1515	30.6061	38.5758	24.303	21.7576	25.3667	5.73757	10	-39	12.4545	9.5152	17.5758	21.6667	20	14.0303	13.2424	9.2425	16.3333	17.6364	15.1697	4.19339	10		-39	0.422253	0.0992295	10	0.247838	0.0725234	10
-38.6	27.0303	22.9091	22.9697	24.6364	18.8788	22.9393	25.303	39	25.3939	24.8182	25.3879	5.26244	10	-38.6	10.0303	9.2425	14.5758	19.5757	18.6969	14.4849	11.2424	9.7273	19.8182	16.8485	14.4243	4.19171	10		-38.6	0.422619	0.0910123	10	0.234946	0.0724944	10
-38.3	25.3333	23.5758	26.0606	19.6061	19.394	25.2424	24.6667	46.3636	26.3939	27.1212	26.3758	7.51202	10	-38.3	9.2121	11.5758	14.0606	18.2727	18.1212	13.1515	10.303	9	18.7576	15.8788	13.8333	3.79062	10		-38.3	0.439705	0.129918	10	0.224726	0.0655576	10
-37.9	22.3333	23.9697	26.1818	18.8182	20.697	23.4545	28.2121	49.0909	29.9394	23.8182	26.6515	8.54983	10	-37.9	9.9394	10.8182	15.9394	16.2424	17.303	17.5758	9	11.8182	15.8182	15.9091	14.0364	3.26251	10		-37.9	0.444474	0.147867	10	0.228238	0.0564241	10
-37.5	20.4242	25.7576	24.5454	19.1515	23.3334	23.2121	28.9394	52.1212	31.5758	22.3031	27.1364	9.53269	10	-37.5	11	9.2728	13.3333	15	16.3636	18.1515	9.5151	12.8788	15.2121	16.8788	13.7606	3.09421	10		-37.5	0.452859	0.164865	10	0.223468	0.0535135	10
-37.1	22.6667	29.5758	24.4545	18.2121	22.9091	24.0606	29.9697	45.8182	36.0303	23.1818	27.6879	8.08862	10	-37.1	10.7576	10.9394	12.6364	16.606	15.9091	17.5455	12.4242	11.8485	14.1818	19.1213	14.197	2.93884	10		-37.1	0.462397	0.13989	10	0.231015	0.0508264	10
-36.7	25.1212	29.7879	27.0606	18.2727	21.8485	24.4848	30.6667	45.1515	35.9394	23.6364	28.197	7.74709	10	-36.7	10.697	12.4546	13.7576	18.5757	15.1212	16.8485	11.1515	10.5455	12.606	15.8182	13.7576	2.75628	10		-36.7	0.471202	0.133984	10	0.223416	0.0476691	10
-36.4	29.3333	27.2424	24.7575	19.0909	26.0303	24.6363	31.6667	42.9394	33.8182	26.9394	28.6454	6.45387	10	-36.4	10.9697	14.2122	13.9394	20.9091	14.6363	16.4243	11.8485	9.2122	12.0303	16.1213	14.0303	3.3195	10		-36.4	0.478958	0.111618	10	0.228133	0.0574097	10
-36	33.4545	28	21.6363	20.3636	28.1818	21.909	27.8182	40.0909	34.2727	24.1212	27.9848	6.37973	10	-36	11.4848	10.697	12.1212	20.4242	15.9394	15.0606	11.3939	8.8485	12.4242	18.7576	13.7151	3.72019	10		-36	0.467533	0.110335	10	0.222682	0.0643396	10
-35.6	29.9394	27.3333	24.2424	21.4545	24.4849	19.6363	31.0303	37.8182	35.5455	26.3031	27.7788	5.85359	10	-35.6	11.9697	11.0909	13.6667	18.9394	16.7878	15.4849	11.1515	9.3031	14.6363	15.8485	13.8879	2.99892	10		-35.6	0.46397	0.101236	10	0.225669	0.0518653	10
-35.2	27.6061	24.9394	30.5454	20.2424	21.1212	19.0909	34.1515	39.6364	35.4849	24.5152	27.7333	7.02041	10	-35.2	12.0909	8.2122	13.4242	17.2727	16.6969	15.2728	10.4242	10.1516	17.0909	17.5152	13.8152	3.43582	10		-35.2	0.463183	0.121416	10	0.224412	0.0594215	10
-34.8	28.0303	23.3636	32.0303	19.8485	22.1515	20.303	35.0303	42.0303	35.1818	31.6364	28.9606	7.44972	10	-34.8	10.6667	7.7576	15.4545	16.1515	17.5757	18.394	10.3636	10.9394	13.8788	15.7879	13.697	3.5559	10		-34.8	0.484409	0.128841	10	0.222368	0.0614981	10
-34.5	20.0909	27.0303	34.5454	23.1818	23.1818	19.3939	30.697	37.4243	28	37.1818	28.0727	6.7262	10	-34.5	8.9697	9.1819	14.0606	16.3939	19.606	17.394	10.1212	10.9394	14.3939	12	13.3061	3.66592	10		-34.5	0.469053	0.116327	10	0.215607	0.063401	10
-34.1	20.1212	28.6667	34.606	25.3636	26.7273	23.4848	30.7879	36.697	27.3333	39.7879	29.3576	6.14181	10	-34.1	8.697	10.0606	14.697	15.7273	21.4545	14.3031	8.8181	8.6667	15.2424	12.9697	13.0636	4.10833	10		-34.1	0.491274	0.106221	10	0.211414	0.0710522	10
-33.7	21.1212	26.697	35.6666	25.4848	28.5152	25.6363	26.5455	35.3636	24.9091	40.3637	29.0303	6.03793	10	-33.7	8.0909	7.9697	15.5758	13.3939	21.6666	14.7273	8.1515	8.3031	16.4545	15.5758	12.9909	4.69542	10		-33.7	0.485614	0.104424	10	0.210157	0.0812059	10
-33.3	23.9394	27.4848	33.6969	27.0909	31.4849	27.2121	26.9697	36.4243	21.697	47.4546	30.3455	7.43885	10	-33.3	7.8485	8.0303	13.5151	15.8182	20.7272	14.2728	7.3636	10.1213	18.6969	17.5152	13.3909	4.85504	10		-33.3	0.508359	0.128653	10	0.217074	0.0839664	10
-33	29.3939	31.6061	30.5757	27.0606	35.4546	30.1212	25.0909	39.3636	20.6364	44.5455	31.3849	6.94048	10	-33	8.6667	7.2425	14.5455	13.8485	18.6969	17	8.1515	9.6667	16.606	14.091	12.8515	4.11071	10		-33	0.526335	0.120033	10	0.207746	0.0710935	10
-32.6	31.2727	26.3333	31.1515	27.3333	28.9394	30.6363	26.3636	40.0303	25.6061	43.1818	31.0848	5.96433	10	-32.6	10	7.6061	13.697	15.3333	16.2727	17.9697	9.4242	10.4849	15.0909	16.4849	13.2364	3.56686	10		-32.6	0.521146	0.103151	10	0.214402	0.0616878	10
-32.2	31.1515	26.8485	27.9091	28.4545	24.3637	31.6969	33.0909	39.2121	27.3333	41.3637	31.1424	5.48002	10	-32.2	10.3636	6.9697	13.1212	15.7879	14.8182	17.4849	9.5454	12	13.9697	15.3334	12.9394	3.22843	10		-32.2	0.522142	0.0947753	10	0.209266	0.0558347	10
-31.8	36.303	24.1818	30.3939	28.2424	26.7273	30.3333	29.8182	35.7273	29.1212	39.3637	31.0212	4.69637	10	-31.8	9.4242	7.5455	10.8788	17.3333	15.4848	17.8182	10.6363	12.7273	13.1515	12.4243	12.7424	3.3426	10		-31.8	0.520046	0.0812222	10	0.205859	0.0578092	10
-31.4	36.2727	25.8485	31.6363	27.7576	30.0606	27.8787	29.0909	33.4849	27.4243	34.6364	30.4091	3.46761	10	-31.4	7.2424	8.2122	11.2424	14.4545	15.606	16.3031	10.9697	11.3031	16.4242	11.2728	12.303	3.26312	10		-31.4	0.50946	0.0599713	10	0.19826	0.0564347	10
-31.1	31.4848	27.697	37.1515	29.1818	29.1818	26.9697	35.6667	32.6364	33.697	30.4243	31.4091	3.37027	10	-31.1	6.5455	11	15.7273	14.9697	14.6666	12.4849	11.0909	9.1516	17.0606	13.394	12.6091	3.22476	10		-31.1	0.526755	0.0582877	10	0.203554	0.0557713	10
-30.7	31.697	25.4545	37.4242	32.6364	30.697	21.5454	32.2121	33.4546	34.8485	36.5455	31.6515	4.87033	10	-30.7	8.1212	10.2425	13.5455	15.1212	14.5454	12.0909	9.8788	10.0607	16.4848	14.4546	12.4546	2.77057	10		-30.7	0.530947	0.0842308	10	0.200881	0.0479161	10
-30.3	30.9091	24.3333	35.2727	31.6364	35.8485	23.8484	36.1515	34.2121	38.7879	38.3637	32.9364	5.29154	10	-30.3	12.0606	8.6364	14.2121	14.7273	14.6363	11.5758	8.8788	10.1516	15.6666	16.1819	12.6727	2.79571	10		-30.3	0.553168	0.0915156	10	0.204654	0.048351	10
-29.9	35.4242	26.6364	36.6969	29.2727	36.7879	24.6666	34.0909	33.2121	39.6667	44.7879	34.1242	6.05274	10	-29.9	13.4545	7.9091	14.7273	18.2727	14.5454	11.5152	9.6969	9.2425	14.606	12.3637	12.6333	3.12997	10		-29.9	0.573712	0.10468	10	0.203972	0.0541319	10
-29.5	36.8182	25.7879	42.3939	30.4848	37.3031	24.9697	34.2727	30.3636	40.8182	40.8485	34.4061	6.28659	10	-29.5	11.8788	10.3637	15.1212	17.3333	15.0303	10.4849	9.5151	8.5152	12.6363	11.0304	12.1909	2.82165	10		-29.5	0.578586	0.108725	10	0.196321	0.0487996	10
-29.2	33.0909	24.3636	45.4848	32.6667	34.5455	25.7878	29.0303	33.0606	36.0606	39.1212	33.3212	6.20527	10	-29.2	10.8788	6.5455	15.7879	15.1212	14.9697	12.0606	6.5151	9.5152	11.7272	10.697	11.3818	3.30203	10		-29.2	0.559824	0.107318	10	0.182328	0.0571076	10
-28.8	29.6364	26.1212	45.4242	34.303	32.1818	28.2727	27.5758	38.303	32.2121	40.3334	33.4364	6.21599	10	-28.8	10.9697	6.0303	16.3939	12.8788	14.7575	15.0909	5.3636	10.1819	11.9394	10.6364	11.4242	3.6489	10		-28.8	0.561815	0.107504	10	0.183062	0.0631066	10
-28.4	33.3939	29.4242	42.303	34.4545	30.0909	29.7575	30.3939	33.2424	39	33.5758	33.5636	4.22407	10	-28.4	9.1818	6.9697	14.5151	13.7576	14.7878	16.1212	6.1515	9.7879	11.2424	12.1516	11.4667	3.40372	10		-28.4	0.564016	0.073054	10	0.183795	0.0588663	10
-28	34.5758	34.697	43.8485	40.0909	29.2425	31.2121	36.8485	34.0606	38.5758	35.4849	35.8637	4.24059	10	-28	9.4545	8.8485	16.6364	13.7576	14.4545	13.8485	6.1818	7.5152	12.8485	12.3637	11.5909	3.39251	10		-28	0.603795	0.0733398	10	0.185944	0.0586724	10
-27.7	34.7576	34.9697	39.5454	42.6364	27.9697	31.5151	37.6061	30.8485	35.2121	34.4849	34.9545	4.28072	10	-27.7	10.7879	8.3334	18.2727	12.4545	13.9091	13.3031	7.0909	6.394	13.6363	15.4243	11.9606	3.79654	10		-27.7	0.588072	0.0740337	10	0.192338	0.06566	10
-27.3	34.2424	37.9697	40.0909	47.9091	30.2425	30.3939	40.8182	29.2727	33.697	32.3334	35.697	5.9293	10	-27.3	11.1818	7.7273	16.6061	13.8182	13.5454	11.5455	7.7878	7.2425	13.1515	14.3031	11.6909	3.19885	10		-27.3	0.600912	0.102545	10	0.187674	0.0553231	10
-26.9	41.3333	37.7273	40.5151	45.6364	30.1515	28.8181	47.5455	32	30.4546	32.8182	36.7	6.79651	10	-26.9	10.5758	6.394	14.6061	14.0303	13.3333	10.9091	8.9697	7.8788	13	14.9091	11.4606	2.9825	10		-26.9	0.618259	0.117543	10	0.183691	0.0515814	10
-26.5	36.7576	31.4242	40.8788	41.2424	27.5152	27.5757	45.3636	33.4243	29.4243	32.1818	34.5788	6.21548	10	-26.5	10.6061	6.3637	13.3636	15.8182	12.9697	11.5455	9.4848	8.1516	11.4848	14.3637	11.4152	2.88414	10		-26.5	0.581573	0.107495	10	0.182905	0.0498803	10
-26.1	29.9091	27.303	40.2727	39.1212	27.7576	28.909	44.6667	34.0909	30.1818	36.394	33.8606	6.018	10	-26.1	10.4545	7.697	12.3636	18.0606	12.3636	12.6667	11.0909	8.0607	13.9697	14.394	12.1121	3.05821	10		-26.1	0.569153	0.104079	10	0.194958	0.0528908	10
-25.8	29.5152	25.8182	36.9394	42.3939	28.6364	28.4242	42.2424	37.8182	30.4546	31.7576	33.4	5.98633	10	-25.8	9.6667	7.4243	11.2727	20.2727	11.5454	14.5152	12.4848	8.0607	14.303	13.7273	12.3273	3.72454	10		-25.8	0.561187	0.103532	10	0.198679	0.0644149	10
-25.4	34.8485	25.2727	38.7575	44.0909	30.3334	28.1212	35.8182	40.4546	30.4546	29.1818	33.7333	6.04972	10	-25.4	9.1818	6.8485	10.9697	23.4545	11.0303	11.7879	11.1515	9.0607	15.2121	13.394	12.2091	4.58155	10		-25.4	0.566952	0.104628	10	0.196635	0.0792365	10
-25	31.3939	25.7273	37.9091	45.0606	31.0303	28.8181	38.7576	46.5152	29.4546	28.3334	34.3	7.30034	10	-25	9.0909	8.394	10.5455	24.2727	10.1212	10.7273	13.3333	8.7879	13.6969	12	12.097	4.64556	10		-25	0.576752	0.126257	10	0.194696	0.0803436	10
-24.6	30.5152	25.7879	41.6363	43.5152	28.8182	32.4545	40.9697	42.1212	30.0303	29.9697	34.5818	6.67351	10	-24.6	9.2424	8.2425	10.0606	23.8182	10	10.0606	10.6969	9.3637	13.7879	10.6364	11.5909	4.53316	10		-24.6	0.581626	0.115416	10	0.185944	0.0783997	10
-24.2	35.4242	27.8788	41.4242	37.7576	33.2425	32.5757	38.2121	38.2727	30.2121	30.9091	34.5909	4.31723	10	-24.2	9.6667	8.6667	9.4545	24.1212	11.0909	9.4546	8.4242	10.0607	14.8485	13.091	11.8879	4.74915	10		-24.2	0.581783	0.0746651	10	0.19108	0.082135	10
-23.9	33.9697	29.4545	42.0909	34.2727	38.9697	35.606	38.1212	39.303	31.5758	31.6364	35.5	4.04896	10	-23.9	12.7879	6.1819	8.5151	23	12.7575	8.6364	7.3636	9.8788	16.606	12.7576	11.8485	5.02282	10		-23.9	0.597505	0.0700254	10	0.190399	0.0868681	10
-23.5	37.2727	27.9697	39.6363	33.3333	38.7273	33.5757	37.6364	37.5758	30.0303	30	34.5758	4.16691	10	-23.5	9.4545	5	8.9697	17	12.7575	9.1212	7.8181	9.6364	16.8485	13.7273	11.0333	3.92634	10		-23.5	0.581521	0.0720654	10	0.176301	0.0679048	10
-23.1	37.303	28.9697	39.303	35.3333	37.6364	34.909	37.6364	32.9394	32.4546	32	34.8485	3.22663	10	-23.1	8.7273	5.6667	10.2424	18.1212	11.6363	9.5152	8.9394	8.5455	14.9091	11.7273	10.803	3.54647	10		-23.1	0.586238	0.0558036	10	0.172318	0.0613351	10
-22.7	39.7879	26.697	37.5151	34.8182	38.697	38.1515	38.1515	24.7576	30.5152	30.1212	33.9212	5.46646	10	-22.7	8.4545	6.4243	11.2424	11.9394	11.2121	9.1515	8.2121	7.6364	14.7576	10.6061	9.96364	2.45945	10		-22.7	0.570201	0.0945407	10	0.157801	0.0425355	10
-22.3	41.0606	28.5454	37.1212	35.3939	36	34.8787	39.4848	21.697	28.9697	31.8788	33.503	5.81991	10	-22.3	8.2424	7.9394	15.1818	9.6364	11.1212	8.3637	7.6363	7.697	16.7879	11.3334	10.394	3.25654	10		-22.3	0.562968	0.100654	10	0.165243	0.0563209	10
-22	37.7879	29.8788	36.303	36.2121	35.0909	36.4848	39.4242	21.697	31.0303	34.2424	33.8151	5.14475	10	-22	7.8485	6.9394	12.4242	9.7879	10.303	8.4849	9.2424	7.6364	14.0606	12.5455	9.92728	2.38935	10		-22	0.568366	0.0889768	10	0.157172	0.0413231	10
-21.6	32.2424	30.0303	37.7575	36.697	30.5152	40.4848	42.6364	23.7273	40.1818	32.2727	34.6545	5.8828	10	-21.6	6.7273	6.5758	13.8182	8.0303	9.4545	9.4849	9.2727	8.0607	12.3333	15.3031	9.90608	2.96696	10		-21.6	0.582884	0.101741	10	0.156805	0.0513127	10
-21.2	34.1818	31.8485	38.8788	31	30.8182	35.1515	39.7273	25.5758	41.3636	30.0909	33.8636	4.96657	10	-21.2	6.9394	6.6061	13.1515	8.7879	9.2121	10.0303	7.1818	7.2728	10.9091	12.9394	9.30304	2.42436	10		-21.2	0.569205	0.0858953	10	0.146376	0.0419285	10
-20.8	32.6667	29.6364	37.7272	27.6364	25.6364	30.6363	38.1212	24.8182	41.3333	30.2424	31.8455	5.57012	10	-20.8	5.9697	5.8788	13.8485	10.6667	8.8485	8.697	6.7575	6.4546	9.9697	11.2728	8.83638	2.63884	10		-20.8	0.534301	0.0963335	10	0.138305	0.0456379	10
-20.5	30.5758	30.7879	34.0606	24.9394	25.6364	31.5454	39.3636	25.6667	32.4243	28.0303	30.303	4.46931	10	-20.5	8.3636	5.3031	11.3636	12	9.7272	9.0606	7.2121	6.394	11.0303	12.2425	9.2697	2.42871	10		-20.5	0.507626	0.0772954	10	0.145799	0.0420037	10
-20.1	28.8182	33.6364	33.606	24.6667	28.5455	31.3333	35.0909	27.0606	27.2121	24.0909	29.4061	3.854	10	-20.1	8.0909	5.4546	11.5455	14.606	10.1515	10	8.4242	6.3031	11.6363	14.1516	10.0364	3.05473	10		-20.1	0.492113	0.0666538	10	0.159059	0.0528306	10
-19.7	29.8182	33.4848	34.8485	24.3636	30.2122	31.6363	42.697	27.9091	20.3636	27.7576	30.3091	6.07998	10	-19.7	8.697	4.8485	12.6364	13.4848	10.4545	8.6061	8.8788	6.2425	11.1515	13.9697	9.89698	3.0154	10		-19.7	0.50773	0.105151	10	0.156648	0.0521505	10
-19.3	31.6061	29.0303	36.6666	24.4545	29.9091	33.303	47.7273	24.3333	18.8788	27.3637	30.3273	7.92719	10	-19.3	9.5455	6.3031	10.6667	10.7879	11.3333	9.2728	7.7575	6.9091	11.0606	12.4243	9.60608	2.0352	10		-19.3	0.508045	0.137098	10	0.151617	0.0351981	10
-18.9	31.697	31.7576	38.4242	27.0909	31.7273	38.3636	41.6667	23.1212	18.6364	25.9394	30.8424	7.30514	10	-18.9	9.303	9	9.1212	13.4242	12.5151	9.5455	7.2424	8.3031	9.9394	13.4849	10.1879	2.18059	10		-18.9	0.516954	0.12634	10	0.161679	0.0377126	10
-18.6	32.3636	29.0606	34.1818	33.0303	29.4849	39.3636	37.9697	25.697	21.8788	21.6364	30.4667	6.11773	10	-18.6	8.303	8.9697	12.4242	14.2121	12.8485	8.7576	7.5454	7.8788	9.8182	11.7273	10.2485	2.36035	10		-18.6	0.510456	0.105804	10	0.162727	0.0408215	10
-18.2	31.7273	30	30.2424	31.3636	26	36.7575	32.1212	27.7576	27.5758	23.6364	29.7182	3.67682	10	-18.2	6.7576	8.0606	11	10.4545	13.303	9.0606	9.0606	7.0607	12.2121	10.6061	9.75758	2.14653	10		-18.2	0.497511	0.0635895	10	0.154237	0.0371236	10
-17.8	30.2424	24.4545	33.1818	28.9394	20.6061	35.909	24.4242	25.4546	31.3636	21.2424	27.5818	5.13214	10	-17.8	4.4242	7.7576	9.4242	9.8485	13.5757	7.5455	9.4242	7.4546	14.8788	10.8485	9.51818	3.0604	10		-17.8	0.460563	0.0887588	10	0.150097	0.0529286	10
-17.4	30.0909	26.3636	36.4848	29.7576	20	34.303	22.5455	26.2424	30.0606	23.697	27.9545	5.17945	10	-17.4	5.7273	7.6061	8	11.0303	12.7575	10.2728	9	6.9394	15.4848	8.2425	9.50607	2.94063	10		-17.4	0.467009	0.089577	10	0.149887	0.0508573	10
-17	27.8485	29.1818	32.7575	32.697	21.1515	26.909	27.303	22.9091	30.4243	25.1212	27.6303	3.85008	10	-17	6.2424	7.1819	8.6364	9.3939	11.3939	11.9697	8.1818	6.4243	16.3939	10.3031	9.61213	3.0853	10		-17	0.461401	0.066586	10	0.151722	0.0533593	10
-16.7	24.4545	31	35.3939	32.5455	26.8485	22.2727	25.5455	25.2121	32.0303	29.3637	28.4667	4.22627	10	-16.7	7.1515	7.6364	10.1818	9.3939	10.9697	9.5758	7.2121	8.091	14.6666	11.5758	9.64546	2.34855	10		-16.7	0.475866	0.073092	10	0.152298	0.0406175	10
-16.3	26.4848	31.6061	37.1515	29	26.0909	23.1212	25.3939	28.5152	30.2424	29.0909	28.6697	3.89141	10	-16.3	9.7576	7.0909	9.7879	9.7879	10	9.7879	6.7575	10	12.2121	13.1819	9.83637	1.94138	10		-16.3	0.479377	0.0673008	10	0.1556	0.0335755	10
-15.9	28.9394	31.0606	36.6666	28.6667	28.8182	27.6666	27.8485	29.5455	29.5152	27.5152	29.6242	2.69042	10	-15.9	11.3636	6.2122	10.5758	9.1212	8.5757	8.8788	6.9697	9.8485	9.606	11.7879	9.29394	1.76914	10		-15.9	0.495886	0.04653	10	0.146219	0.0305967	10
-15.5	27.697	33.1212	36.6666	26.1818	31.3031	27.6363	33.0606	31.0303	29.1818	31.8788	30.7757	3.16163	10	-15.5	11.0606	7.6667	11.6061	8.1515	8.7878	10.6667	6.8788	8.8485	8.3636	11.1819	9.32122	1.66716	10		-15.5	0.515801	0.0546795	10	0.14669	0.028833	10
-15.2	32.0303	32.5454	35.2121	23.6061	33.3031	30.3333	30.8788	27.7576	30.4243	29.9697	30.6061	3.19686	10	-15.2	9.9697	9.3334	11.0606	9.1515	10.0909	10.2728	6.9091	9.1819	6.8485	11.7273	9.45457	1.58241	10		-15.2	0.512866	0.0552887	10	0.148997	0.0273674	10
-14.8	34.2424	30.1212	36.0606	27.5152	34.2728	30.4242	30.0303	30.394	27.1212	29.6364	30.9818	2.9494	10	-14.8	10.8182	9.5152	6.4848	8.6364	11.1212	12.6667	7.7575	10.2728	6.5757	9.697	9.35455	2.00676	10		-14.8	0.519365	0.0510089	10	0.147267	0.0347063	10
-14.4	30.2121	27.6061	37.4848	26.8485	34.6061	28.0606	27.697	30.7879	25.5758	28.6667	29.7546	3.70256	10	-14.4	9.4848	10	8.4848	8.8788	11.7272	11.8788	7.606	12.3031	8.1212	11.0304	9.95151	1.69755	10		-14.4	0.49814	0.0640347	10	0.157591	0.0293586	10
-14	28.9394	32.1515	32.8182	29.0909	33.4546	28.909	31.2121	27.0606	22	31.9091	29.7545	3.41237	10	-14	9.0606	10.2728	7.7879	9	12.7878	12.3637	6.4848	13.9697	11.7879	10.8788	10.4394	2.36555	10		-14	0.49814	0.0590159	10	0.166029	0.0409115	10
-13.6	25.9394	33.4242	32.2424	28.5758	34.2425	31.4848	28.4848	27.0606	18.8182	30.8788	29.1151	4.52628	10	-13.6	7.4242	11.3031	7.2727	10.4848	12.6666	13.4243	5.6363	11.4849	16	11.091	10.6788	3.13886	10		-13.6	0.487081	0.0782806	10	0.170169	0.0542857	10
-13.3	25.2424	33.0303	25.9697	29.9697	31.6061	37.1212	24.6667	23.8788	20.6364	26.6364	27.8758	4.95685	10	-13.3	8.0606	10.8788	7.303	11.697	11.7878	12.2121	6.5151	9.8788	12.2424	11.0304	10.1606	2.12833	10		-13.3	0.465647	0.0857272	10	0.161207	0.0368088	10
-12.9	25.2424	33.9697	28.5454	26.4545	26.5152	36.5454	20.697	23.6061	21.3939	21.5152	26.4485	5.32726	10	-12.9	8.4242	11.3334	7.2424	10.2121	11.9394	11.5152	6.606	7.697	11.7576	11.0304	9.77577	2.06663	10		-12.9	0.440962	0.0921333	10	0.154552	0.0357418	10
-12.5	21.6667	34.6061	25.9697	23	24.6364	35.909	19.5152	24.8182	23.4546	25.9091	25.9485	5.28941	10	-12.5	9.2424	7.9697	8.8485	11.1515	12.5151	9.7273	7.5151	7.4546	13.3636	10.7273	9.85151	2.05546	10		-12.5	0.432315	0.0914788	10	0.155862	0.0355485	10
-12.1	25.0606	33.6061	26.606	19.8485	26.8788	37.8787	17.5152	32	23.9697	21.5455	26.4909	6.39762	10	-12.1	10.6667	7.7879	9.7576	11.5151	11.8182	8.697	8.1212	7.3031	10.9697	10.2122	9.68487	1.61559	10		-12.1	0.441696	0.110645	10	0.15298	0.0279412	10
-11.7	25	32.4242	28.2424	16.8182	29.6667	35.4848	17.9091	29.9697	20.8182	23.2727	25.9606	6.24059	10	-11.7	11.1515	8.6667	10.1212	9.7273	10.5757	10.2728	8.606	7.0607	8.4848	8.4849	9.31516	1.25089	10		-11.7	0.432525	0.107929	10	0.146586	0.0216338	10
-11.4	26.2727	31	30.8182	22.1515	27.2728	33.2424	25.3939	29.6667	23.4243	23.7879	27.303	3.73472	10	-11.4	11.0909	9	7.9394	9.0909	10.1212	10.9697	8.2424	5.2425	8.7272	7.2122	8.76364	1.7653	10		-11.4	0.455742	0.0645909	10	0.137047	0.0305303	10
-11	29.8485	31.8485	28	29.4848	26.697	33.1818	25.7879	26.1515	21.6061	21.7879	27.4394	3.85315	10	-11	10.1212	9.4546	6.7576	7.4242	10.4242	10.7576	7.8788	5.3637	10.4242	7	8.56061	1.90526	10		-11	0.4581	0.0666391	10	0.133536	0.0329509	10
-10.6	30.9394	32.8485	28.606	28.9394	23.5758	34.5151	24.7879	21.9697	22.8788	18	26.7061	5.28713	10	-10.6	8.1212	8.9394	7.5455	8.7273	10.8788	9.3637	7.3333	5.5152	10.5151	8.2122	8.51517	1.56756	10		-10.6	0.445417	0.0914393	10	0.13275	0.0271106	10
-10.2	29.5152	33.5151	27.4242	31.8788	25.2425	32.5757	27.9394	21.0303	24.6364	18.7576	27.2515	4.90287	10	-10.2	5.9091	8.9394	8.8182	9.8788	11.9091	8.5758	6.9394	6.3334	9.2727	10.9394	8.75153	1.93163	10		-10.2	0.454851	0.0847937	10	0.136838	0.0334069	10
-9.8	25.8788	30.8485	26.9697	27.4848	22.3334	26.4242	39.4848	23.6061	20.7273	20.0303	26.3788	5.67515	10	-9.8	5.9394	8.7879	9.7273	10.7273	12.303	8.7576	8.2121	8.3031	9.8182	10.697	9.32729	1.74731	10		-9.8	0.439757	0.09815	10	0.146795	0.0302192	10
-9.5	25.0606	27.1212	30.9394	24.8182	24.8485	21.8787	31.303	24.8182	17.303	16.697	24.4788	4.88542	10	-9.5	5.0303	9.1212	10.0909	8.1212	11.9091	9.8788	7.2121	9.4546	7.2424	10.1213	8.81819	1.95476	10		-9.5	0.406897	0.0844918	10	0.137991	0.033807	10
-9.1	23.7273	19	28.6969	21.6061	28.2425	24	26.4545	22.6061	15.2727	16.9697	22.6576	4.55097	10	-9.1	3.6364	10.3334	11.0303	8.4545	11.2121	13.0606	5.5757	8.394	8.1212	10.2425	9.00607	2.8039	10		-9.1	0.3754	0.0787077	10	0.14124	0.0484925	10
-8.7	25.4242	19.7879	28.1212	23.8788	27.394	22.0909	34.1212	23.1818	19	21.4849	24.4485	4.52592	10	-8.7	3.7879	9.8182	11.7273	7.697	10.5454	12.2728	5.9091	8.394	9.1818	7.2728	8.66063	2.62163	10		-8.7	0.406373	0.0782744	10	0.135266	0.0453402	10
-8.3	20.9697	21.8182	28.606	25.8182	29.394	23.4545	32.6061	27.9697	18.9697	18.2727	24.7879	4.82561	10	-8.3	4.0909	9.7273	9.1212	7.5454	10.8788	11.6061	6.2424	8.4849	8.7272	7.5758	8.4	2.19729	10		-8.3	0.412243	0.0834575	10	0.130758	0.0380015	10
-8	22.9091	23.1212	29.0909	25.1212	30.2425	20.8787	28.5758	25.303	17.4849	18.9394	24.1667	4.32386	10	-8	5.5455	10.8788	8	8.0606	12.7575	10.2728	6.2121	8.1213	9.0303	7.5152	8.63941	2.17395	10		-8	0.401499	0.0747799	10	0.134899	0.0375978	10
-7.6	24.0909	23	32.6969	22.8182	26.5455	18.303	30.0606	23.1515	17.0909	20.8788	23.8636	4.85019	10	-7.6	6.4242	11.9697	8.5151	7.3636	15.0909	8.8788	6.6363	8.0607	10.3333	7.2122	9.04848	2.72642	10		-7.6	0.396258	0.0838825	10	0.141974	0.0471526	10
-7.2	27.3636	17.9394	33.7575	27.697	25.0606	18.1515	27.2424	23.6364	18.1212	20	23.897	5.30566	10	-7.2	5.5152	14.1819	10.697	7.9091	16.1212	8.3031	7	8.1516	11.0303	6.9697	9.58791	3.39559	10		-7.2	0.396834	0.0917598	10	0.151303	0.0587258	10
-6.8	25	20.9394	34.2424	27.6364	24.3637	24.5757	30.0606	21.6364	18.9697	18.9394	24.6364	4.92322	10	-6.8	6.5455	13.697	10.4242	8.4848	15.5454	8.3637	6.4242	6.8485	10.9697	6.394	9.3697	3.23514	10		-6.8	0.409622	0.0851455	10	0.147529	0.0559507	10
-6.4	23.6667	20.2424	34.4545	25.1818	24.3031	20.6666	32.6061	19.6061	19.1515	18.3637	23.8242	5.62204	10	-6.4	6.4848	12.5455	9.3636	7.0606	14.2727	10.1212	5.8788	7.4849	10.7272	7.7576	9.16969	2.75126	10		-6.4	0.395577	0.0972314	10	0.14407	0.0475822	10
-6.1	23.4242	21.8182	31.9091	29.9091	20.9394	21.1515	27.7879	17.9091	21.2424	15.9697	23.2061	5.13461	10	-6.1	7.5152	11.4243	9.7273	8.9697	12.5454	10.4546	5.1818	6.5758	9.7272	7.9394	9.00607	2.24614	10		-6.1	0.384886	0.0888016	10	0.14124	0.0388462	10
-5.7	25.5758	20.7879	25.2424	28.5455	20	21.6363	30.0606	18.1818	17.1818	18.3031	22.5515	4.5355	10	-5.7	8.7879	11.0303	10.4242	7.4242	11.7272	8.394	5.5454	5.091	8.8485	6.8788	8.41515	2.23109	10		-5.7	0.373566	0.0784401	10	0.13102	0.038586	10
-5.3	28.1515	18.7879	22	26.3333	20.1515	20.9697	28.4545	20.9394	20.4849	19.9697	22.6242	3.60125	10	-5.3	11.4545	9.1212	6.8788	8.7879	11.9697	10.5758	7.2121	4.9394	8.6969	6.4546	8.60909	2.27581	10		-5.3	0.374823	0.0622825	10	0.134374	0.0393595	10
-4.9	23.9091	19.5151	21.303	19.0606	22.9091	18.6363	29.1818	25.5152	21.1212	20.2121	22.1364	3.31334	10	-4.9	10.7576	8.5455	5.1818	9.6667	11.5151	13.9697	7.1515	6.2728	9.606	7.2425	8.99092	2.65941	10		-4.9	0.366385	0.0573032	10	0.140978	0.0459937	10
-4.5	23.5455	20.9697	22.5454	17.6061	24.6364	20.303	31	24.7273	18.5152	20.6061	22.4455	3.85032	10	-4.5	10.4242	8.0303	7.9091	6.697	9.6363	13.1515	7.7575	7.3334	10.0606	9.4849	9.04848	1.90788	10		-4.5	0.371731	0.0665901	10	0.141974	0.0329963	10
-4.2	27	24.0606	27.6363	18.6061	18.7273	19.3636	27.3636	23	17.6667	21.7273	22.5151	3.88959	10	-4.2	9.9697	7.3637	5.6667	4.7576	7.7878	11.394	7.0909	8.5455	10.3636	8.394	8.13335	2.06813	10		-4.2	0.372937	0.0672692	10	0.126147	0.0357676	10
-3.8	25.4545	26.5454	31.4545	18.5152	23.4243	20.3333	26.9091	23.9091	17.6364	21.0909	23.5273	4.25856	10	-3.8	10.0909	7.3637	5.697	4.9697	7	12.697	6.3939	9.4849	10.6666	9.7576	8.41213	2.48576	10		-3.8	0.390441	0.0736505	10	0.130968	0.0429904	10
-3.4	24.303	25.6364	33.3939	17.0303	20.9091	20.5151	26.1212	21.5455	17.8788	24.3031	23.1636	4.74201	10	-3.4	8.9091	5.6667	4.0909	6.8788	6.5454	10.2121	7.2121	11.091	13.5757	13.6061	8.77879	3.27354	10		-3.4	0.384152	0.0820116	10	0.137309	0.056615	10
-3	23.303	22.303	35.0606	17.1818	21.697	20.7878	25.303	22.2121	14.8485	21.5455	22.4242	5.3505	10	-3	8.3333	7.9394	5.9394	5.7576	6.303	11.7879	7.6969	10.1819	11.9091	13.2728	8.91213	2.7128	10		-3	0.371364	0.0925353	10	0.139615	0.046917	10
-2.7	24.7879	22.5758	35.1515	16.9697	24.1212	20.303	23.2424	23.2121	13.9697	22.3334	22.6667	5.54691	10	-2.7	7.9697	6.5758	4.3636	5.3636	6	12.3031	5.8788	11.5152	11.2727	12.8788	8.41213	3.2385	10		-2.7	0.375557	0.0959322	10	0.130968	0.0560088	10
-2.3	24.4545	25.7273	31.4848	18.697	26.3031	21.5757	24.1212	21	13.2727	20.1212	22.6758	4.94541	10	-2.3	6	4.9697	6.0303	5.4848	6	12.2121	5.0303	12.091	8.9091	13.7576	8.04849	3.40977	10		-2.3	0.375714	0.0855294	10	0.124679	0.0589709	10
-1.9	22	28.0303	29.1515	18.9091	23.3637	19.6363	25.0909	20.5758	15.303	20.7879	22.2848	4.23738	10	-1.9	4.6061	3.3334	4.7879	5.8182	5.6363	9.6061	4.7575	11.3334	9.4848	14.1213	7.3485	3.55271	10		-1.9	0.368954	0.0732842	10	0.112573	0.0614431	10
-1.5	23.303	25.7273	30.4848	17.6667	20.0909	19.6969	22.303	22.8788	17.9394	22	22.2091	3.83296	10	-1.5	3.5152	3.0303	4.0606	4.6667	4.5454	6.9394	3.5454	10.3031	8.6969	14.6667	6.39697	3.7842	10		-1.5	0.367643	0.0662899	10	0.0961165	0.0654466	10
-1.1	30.3333	28.8485	35.6969	18.7576	21.3031	20.9697	25.7273	19.5152	16.8182	22.7273	24.0697	5.96863	10	-1.1	3.6061	3.2425	3.0606	3.2424	3.4848	5.8182	2.303	10.2122	7	10.7576	5.27274	3.08571	10		-1.1	0.399822	0.103226	10	0.0766732	0.0533664	10
-0.8	33.8485	24.6364	35.8788	21.1818	20.3334	21.6363	29.9697	18.3636	20.3636	21.4849	24.7697	6.20491	10	-0.8	4.2121	2.6364	1.303	1.6364	3.2727	4.6061	2.1212	8.7576	5.2424	6.9394	4.07273	2.4027	10		-0.8	0.411928	0.107312	10	0.0559194	0.0415539	10
-0.4	43.4242	23.8485	34.3939	23.0606	20.4849	25.0909	27.3636	17.6061	19.9697	19.0909	25.4333	7.97063	10	-0.4	4.2727	2.7273	1.0303	0.606	3.4242	3.394	1.3939	8.091	4.7576	6.5152	3.62122	2.39733	10		-0.4	0.423406	0.13785	10	0.0481107	0.0414611	10
0	42.7576	18.9697	40.4242	27.303	22.2425	25.5757	29.7879	21.5152	19.7879	18.4546	26.6818	8.68992	10	0	5.3636	2.5455	1.303	0.9091	3.606	3.9697	1.0909	6.5455	4.3333	5.9697	3.56363	2.05447	10		0	0.444998	0.150289	10	0.0471147	0.0355314	10
0.4	46.4545	19.697	42.8485	25.8485	26.0303	30.4848	35.0606	27.8788	24.7273	26.1818	30.5212	8.46553	10	0.4	5.1515	2.7576	1.7879	1.7576	3.7272	3.3637	1.1818	5.3334	4.8182	6	3.58789	1.69843	10		0.4	0.511399	0.146409	10	0.0475343	0.0293738	10
0.8	46.4545	21.7273	43.1818	27.3939	32.9697	30.2424	38.0909	37.697	26.4849	39.0909	34.3333	7.89196	10	0.8	3.0303	3.1515	5.7879	1.9697	3.7575	3.6364	2.2727	4.4849	5.2424	5.2122	3.85455	1.29915	10		0.8	0.577328	0.136489	10	0.0521461	0.0224684	10
1.1	45.4242	24.6061	47.3939	31.3636	36.0606	38.4545	36.6061	47.7879	29.7273	56.1515	39.3576	9.70682	10	1.1	2.2727	3.7273	6.8485	2.9697	3.606	3.697	3.1818	3.9394	4.1818	5.5758	4	1.3195	10		1.1	0.664221	0.167876	10	0.0546616	0.0228204	10
1.5	47.1515	27.0303	53.3939	34.5152	38.394	49.5151	40.3939	59.4243	34.5758	68.5455	45.294	12.7516	10	1.5	2.4545	3.1515	4.0303	3.7576	3.0303	3	2.7575	3.8485	3.5454	5.3031	3.48787	0.813582	10		1.5	0.766889	0.220534	10	0.0458045	0.0140706	10
1.9	50.1515	28.0606	51.1818	42.9091	42.3334	53.1212	47.8485	70.8788	39.0606	68.4546	49.4	12.9046	10	1.9	2.5152	2.2425	2.6364	3.0909	3.0909	2.3637	2.4242	3.6061	2.5151	4.7273	2.92123	0.761431	10		1.9	0.837902	0.223181	10	0.0360046	0.0131687	10
2.3	54.5455	31.8485	53.0303	48.9091	47.3031	58.1818	49.6364	79.2424	40.0606	73.3334	53.6091	14.1538	10	2.3	0.8485	0.8182	2.3333	2.7273	3.5454	2.2728	1.9697	3.9697	4.2121	2.9697	2.56667	1.1704	10		2.3	0.910697	0.244785	10	0.0298726	0.0202417	10
2.7	53.6061	38.2121	51.5151	51.0909	51.0909	61.9697	56.0303	89.0909	45.3636	71.8788	56.9848	14.4402	10	2.7	1.5152	2.1515	2.1515	3.2424	3.5454	1.8788	1.9091	3.6364	4.2424	2.5152	2.67879	0.918921	10		2.7	0.969079	0.249738	10	0.0318117	0.0158925	10
3	57.303	43.5758	48.6969	53.4545	46.697	66.7272	60.7273	87.4243	55.9697	67.1515	58.7727	12.8011	10	3	2.5152	3.1819	1.8485	2.303	3.2424	1.4849	1.4848	3	3.303	3.0607	2.54244	0.725096	10		3	1	0.22139	10	0.0294536	0.0125403	10
3.4	60.303	46.7273	47.2121	49.5758	51.8485	59.606	56.8182	82.8485	58.2121	60.7273	57.3879	10.4495	10	3.4	2.4242	2.3031	1.7879	2.2424	3.303	2.394	1.7272	2.8788	2.8788	1.7879	2.37273	0.527395	10		3.4	0.97605	0.180721	10	0.0265185	0.00912114	10
3.8	58.0606	48.697	45.3939	47.1212	49.8485	53.3939	54.2424	71.5455	65.8788	62.394	55.6576	8.66403	10	3.8	2.5455	2.4243	1.7273	3.2424	4.0606	2.2728	1.7878	2.6667	3.6666	2.6667	2.70607	0.755883	10		3.8	0.946125	0.149842	10	0.0322835	0.0130728	10
4.2	50.3636	50.7879	48.0606	43.3333	45.3031	55.7272	53.1212	65.8485	75.9091	57.8788	54.6333	9.90744	10	4.2	2.2121	3.1515	1.5758	3.7576	3.9091	3.1515	1.5454	3.5152	3.8485	2.9394	2.96061	0.893486	10		4.2	0.928411	0.171346	10	0.0366857	0.0154526	10
4.5	42.7576	52.2727	46.4848	36.6667	35.8788	55.8787	48.3636	62.9394	60.6364	59.2121	50.1091	9.71654	10	4.5	2.1818	2.7273	1.5455	2.9394	2.9394	1.2728	2.3333	2.7273	5.3636	2.6061	2.66365	1.1045	10		4.5	0.850165	0.168045	10	0.0315498	0.019102	10
4.9	36.9697	50.4848	46.2424	32.2121	27.697	49.7575	43.4848	52.3636	47.8788	66.4849	45.3576	11.0895	10	4.9	2.2424	2.9394	2.303	4	2.7878	2.2728	2.2121	2.2425	4.9091	3.4849	2.9394	0.923457	10		4.9	0.767989	0.19179	10	0.0363189	0.0159709	10
5.3	32.3636	46.303	46.606	32.7879	25.6061	42.9697	42.1212	52.6061	47.6061	66.697	43.5667	11.626	10	5.3	2.4545	3.4849	1.7879	2.606	3	1.9697	1.4545	2.8182	3.2121	4.394	2.71818	0.871414	10		5.3	0.737016	0.201069	10	0.0324929	0.0150708	10
5.7	27.3939	43.7879	43.8182	32.9697	24.7879	39.909	47.4242	52.8485	44.2121	67.5455	42.4697	12.4917	10	5.7	1.8788	2.6061	2.4848	2.2424	2.9394	1.7879	1.7878	3.4243	3	3.6061	2.57576	0.661775	10		5.7	0.718044	0.21604	10	0.0300298	0.0114452	10
6.1	26.6667	44.1212	40.2424	36.0606	26.8485	41.7575	40.5455	52.3333	40.3939	58.6364	40.7606	9.89098	10	6.1	1.2727	2.9091	2.3333	2.7879	3.0909	2.1818	1.6363	5.3637	1.8182	3.394	2.67879	1.16074	10		6.1	0.688486	0.171061	10	0.0318117	0.0200747	10
6.4	27.9697	44.3333	36.6363	39.7273	26.2122	44.0303	35.4848	47.7576	38.5455	54.9091	39.5606	8.71955	10	6.4	0.6667	3.4546	2.1515	2.303	3.2121	3.4849	1.1515	4.5758	1.3333	3.4243	2.57577	1.25588	10		6.4	0.667732	0.150802	10	0.03003	0.0217201	10
6.8	27	39.9394	35.7272	35.9697	25.8485	43.2424	37.3333	45.303	37.5455	43.6364	37.1545	6.56418	10	6.8	1.1212	3.6667	3.1515	2.7273	2.9697	5.1818	1.9697	3.4546	1.303	3.2425	2.8788	1.19688	10		6.8	0.62612	0.113526	10	0.0352708	0.0206997	10
7.2	27.8788	31.5454	30.303	30.3333	29.6364	39.606	40.3636	41.5152	40.5455	41.7576	35.3485	5.80123	10	7.2	1.697	2.7879	4	2.8788	2.6363	2.1212	3.2727	2.8788	1.6666	3.697	2.76363	0.778614	10		7.2	0.594885	0.10033	10	0.033279	0.0134659	10
7.6	26	29.3333	27.7879	28.303	32.8485	34.2121	32.3636	44.8182	39.8788	35.697	33.1242	5.84691	10	7.6	1.3333	2.1515	3.1212	2.2121	2.9697	0.8182	4.606	2.5758	2.6666	3.3031	2.57575	1.05708	10		7.6	0.556417	0.10112	10	0.0300296	0.0182819	10
8	27.7273	32.4848	30.2727	27.8485	33.3637	29.7272	31.5758	42.5758	38.8182	31.1212	32.5515	4.73733	10	8	2.7273	2.2728	3	2.5757	3.8182	1.5455	3.7272	2.394	2.5151	3.4546	2.80304	0.708531	10		8	0.546512	0.0819307	10	0.0339605	0.0122538	10
8.3	27.6364	33.5454	30.1212	29.2727	34.1818	28.1818	28.697	36.5455	40.1212	30.8788	31.9182	4.08862	10	8.3	1.8788	3.1515	4	3.6364	3.3636	2.3031	3.1212	2.3334	2	2.9394	2.87274	0.715207	10		8.3	0.535559	0.0707115	10	0.035166	0.0123693	10
8.7	28	36.3939	32.5757	34.7273	33.3334	30.4545	30.3636	37.5152	36.5152	30.8788	33.0758	3.16946	10	8.7	1	2.8182	3.303	3.3636	2.4848	2.3031	2.3636	2.9394	3	2.5758	2.61515	0.676239	10		8.7	0.555579	0.0548148	10	0.030711	0.0116953	10
9.1	26.7273	34.3636	30.2121	29.303	34.9394	28.303	23.9697	38.2121	40.0303	21.5758	30.7636	6.02869	10	9.1	1.0303	3.3031	2.2727	3.5151	2.3333	1.3637	2.2727	2.5455	7.4848	3.0304	2.91516	1.78468	10		9.1	0.515591	0.104264	10	0.0358996	0.0308655	10
9.5	26.8788	31.6667	28.2424	28.0606	31.9091	25.4848	29.3939	34.5152	35.9697	23.4546	29.5576	3.9536	10	9.5	0.303	1.697	2	2.606	2.7575	2.3334	2.4848	1.697	3.5151	3.2728	2.26666	0.91622	10		9.5	0.494733	0.0683763	10	0.024684	0.0158457	10
9.8	28.3636	30.0303	26.2424	27.5758	32.2122	24.2424	29.4242	34.9697	32.9697	25.5152	29.1546	3.4566	10	9.8	0.5455	2.3637	2.1818	2.8788	3.1515	2.0909	1.8485	1.5455	2.5757	3.2122	2.23941	0.805855	10		9.8	0.487763	0.0597809	10	0.0242127	0.013937	10
10.2	31.8485	31	22.6666	28.7879	32.7576	27.0303	34.6364	33.0606	30.1515	23.2121	29.5152	4.09199	10	10.2	1	2.2728	2.0303	2.4242	3.8485	2.0606	1.5757	2.2122	2.3636	3.1516	2.29395	0.781401	10		10.2	0.493999	0.0707697	10	0.025156	0.0135141	10
10.6	30.697	25.697	22.6363	24.6061	33.5758	27.0606	29.5758	32.1515	28.9394	21	27.5939	4.12027	10	10.6	0.9697	2.1819	2.7576	2.303	3.7272	2.8788	1.3939	2.091	2.5757	2.6667	2.35455	0.775341	10		10.6	0.460773	0.0712587	10	0.0262041	0.0134093	10
11	26.5152	23.1515	22.5757	22.4545	29.7576	26.4545	23.3636	29	30.5455	28	26.1818	3.11419	10	11	1.0303	2.0303	2.0909	1.9394	3.2424	3.3031	2.3939	2.2122	3.303	2.6364	2.41819	0.726404	10		11	0.43635	0.0538589	10	0.0273047	0.0125629	10
11.4	24.4242	22.8182	18.2121	23.303	27.9091	19.303	20.5455	28.6061	31.5152	31.4849	24.8121	4.85296	10	11.4	2.0606	1.6667	2.3333	1.7576	2.5757	4.2424	2.303	2.2728	2.7576	2.697	2.46667	0.722079	10		11.4	0.412662	0.0839305	10	0.0281431	0.0124881	10
11.7	21.3333	24.3333	18.6363	25.3939	28.3637	17.5757	23.9091	28.8788	32.9091	34.8788	25.6212	5.71058	10	11.7	2.1212	1.7576	0.7576	1.5151	2.1212	3.2728	1.7272	3.0303	3.3333	2.7576	2.23939	0.843363	10		11.7	0.426655	0.0987627	10	0.0242124	0.0145857	10
12.1	21.3939	23.8485	20.606	23.3636	27	17.7575	21.3939	35.4243	28.2727	41.394	26.0454	7.32563	10	12.1	2.1515	1.6061	1.0909	1.9394	1.9394	2.3031	2.606	2.0607	3.2424	1.5152	2.04547	0.599316	10		12.1	0.433992	0.126694	10	0.0208586	0.010365	10
12.5	19.0606	23.2424	22.3939	24.1818	28.4243	21.0606	30.1818	38.6061	28.3939	36.4243	27.197	6.48772	10	12.5	1.8182	2.2728	1.2727	2.7879	2	2.7576	2.303	1.0607	2.9394	1.091	2.03033	0.707486	10		12.5	0.453907	0.112203	10	0.0205968	0.0122358	10
12.9	19.9091	22.0909	20.8788	22.7879	24.9091	20.6969	18.6061	34.0606	30.697	31.2727	24.5909	5.45576	10	12.9	1.4848	1.8182	0.6667	3.0303	2	2.0606	2.7272	0.9394	2.6666	2.394	1.97878	0.773889	10		12.9	0.408836	0.0943557	10	0.0197052	0.0133842	10
13.3	19.7273	21.8182	22.2121	19.3939	20.394	23.303	19.303	30.9091	25.8182	24.8788	22.7758	3.64853	10	13.3	2	1.4546	0.9697	3.1818	1.9091	0.6061	2.1515	1.394	1.6363	3.7879	1.9091	0.962824	10		13.3	0.377444	0.0631002	10	0.0185001	0.0166517	10
13.6	19.7879	23.3939	20.4545	19.2424	16.9091	25.1212	18.4242	26.9697	19.2121	29.0606	21.8576	4.04687	10	13.6	2.4545	0.8485	0.6061	2.606	2.5151	1.2424	1	1.9697	2.1212	2.9697	1.83332	0.840642	10		13.6	0.361564	0.0699893	10	0.0171895	0.0145386	10
14	17.9394	22.1212	20.5151	18.7576	18.1515	22.2121	14.697	24.9394	18.5455	26.0606	20.3939	3.47497	10	14	0.9091	1.5152	1.2727	1.6667	3.2121	1.7273	0.7878	2.5758	1.5757	2.1213	1.73637	0.738573	10		14	0.336251	0.0600986	10	0.0155128	0.0127734	10
14.4	17.0303	14.7273	21.6363	20.8788	18.9394	20.1515	14.5455	26.9394	17.3636	20.0909	19.2303	3.65391	10	14.4	0.2424	1.1515	2.1818	2.2424	3.7575	1.3031	1.4242	2.4243	2.8182	2.5758	2.01212	0.99925	10		14.4	0.316126	0.0631932	10	0.0202818	0.0172817	10
14.8	16.9697	15	21.5151	21.7879	20.6667	22.3939	18.2121	26.5152	16.7273	20.6667	20.0455	3.37686	10	14.8	0.6061	0.6667	2.2727	4	3.6363	1.3334	2.1212	1.9091	2.606	1.3334	2.04849	1.14153	10		14.8	0.330224	0.0584018	10	0.0209108	0.0197425	10
15.2	15.3333	20.0909	18.4242	20.9697	25.5455	24.6363	15.4848	27.1515	20.697	13.7576	20.2091	4.5705	10	15.2	1.0909	0.697	2.2727	6.1212	3.3333	1.6061	2.2424	1.5758	1.0606	2.697	2.2697	1.57746	10		15.2	0.333054	0.0790453	10	0.0247366	0.0272817	10
15.5	15.3939	18.4545	18.8788	21.2424	23.2728	25.3939	13.5455	24.3333	20.1818	17.1212	19.7818	3.86571	10	15.5	2.3333	0.3031	1.697	2.2727	3.2121	2.2728	2.2121	1.1819	0.4545	1.1213	1.70608	0.925647	10		15.5	0.325664	0.0668562	10	0.014989	0.0160088	10
15.9	12.5455	18.1818	19.7879	19.6061	20.3637	25.2121	14.1818	24.7273	20.4546	19.3637	19.4425	3.94512	10	15.9	1.5758	1.3334	2.7273	1.7273	2.8485	0.6061	2.3333	1.2728	0.8485	1.5152	1.67882	0.749805	10		15.9	0.319795	0.0682296	10	0.0145175	0.0129676	10
16.3	10.2121	18.9394	18.3333	19.4545	19.4546	25.4848	12.8788	23.4849	22.0303	17.7576	18.803	4.5712	10	16.3	1.6667	2.4243	0.9394	1.8485	2.3636	1.1515	2.4848	1.2122	1.6969	1	1.67879	0.596925	10		16.3	0.308737	0.0790575	10	0.014517	0.0103236	10
16.7	10.1515	20.3636	15.3939	16.0303	21.8485	24.1515	13.5758	20.9091	23.2727	13.2121	17.8909	4.82069	10	16.7	1.6667	3.4546	1.0606	1.1212	1.7878	1.697	2.1212	1.091	1.3636	1.2425	1.66062	0.721614	10		16.7	0.292962	0.0833724	10	0.0142027	0.0124801	10
17	10.1212	19.4545	16.0909	14.6364	22.1515	21.6363	15.8485	19.3636	23.5758	14.5152	17.7394	4.19854	10	17	1.5455	2.6667	1.5758	1.1212	1.5454	1.394	2.3333	1.3637	0.3333	1.1819	1.50608	0.641246	10		17	0.290341	0.0726125	10	0.01153	0.0110901	10
17.4	10.7879	19.2727	16.1818	14.9697	24.1515	20	14.7879	20.4243	19.0909	13.3637	17.303	3.97193	10	17.4	1.0606	1.6667	1.6364	1.4848	1.6969	1.6364	1.4242	1.8788	1.2727	1.8485	1.5606	0.254449	10		17.4	0.282795	0.0686934	10	0.0124729	0.00440063	10
17.8	12.9091	15.6364	16.7272	15.0303	21.7273	19.1212	13.4242	18.303	20.5758	13.2121	16.6667	3.16058	10	17.8	0.5758	2.1515	0.9697	1.5454	2.0909	2.3031	0.9697	1.5758	2.4545	1.8182	1.64546	0.636283	10		17.8	0.271789	0.0546613	10	0.0139406	0.0110043	10
18.2	13.1515	16.9091	12.1515	15.0606	19.6667	20.8181	14.8788	14.7273	22.2424	13.2121	16.2818	3.49786	10	18.2	1.4848	1.8182	0.9394	1.0606	1.9091	1.8485	0.9091	1.2728	2.3636	1.7879	1.5394	0.484377	10		18.2	0.265133	0.0604944	10	0.0121063	0.00837716	10
18.6	15.0909	16.3636	10.606	17.9394	21.4546	17.7575	13.2424	12.7879	17.5758	12.0303	15.4848	3.3361	10	18.6	1.8788	1.3334	1.4848	2.0606	1.6363	1.697	1.0606	0.6364	3.2424	3.697	1.87273	0.940183	10		18.6	0.251349	0.0576969	10	0.0178711	0.0162602	10
18.9	14.9697	14	10.3939	16.6061	17.2122	15.7575	17.0909	12.8485	14.9394	13.2424	14.7061	2.14719	10	18.9	2.0909	3.7273	1.303	2.8788	1.5151	1.6364	1.0606	0.6364	1.8182	4.1516	2.08183	1.15251	10		18.9	0.237881	0.037135	10	0.0214874	0.0199324	10
19.3	14.0303	13.9091	11	14.3939	14.1212	15.3636	15.4848	14.0606	15.5152	9.4849	13.7364	1.9786	10	19.3	0.6061	1.6667	1.2121	3.3636	1.4242	1.0303	0.6969	0.7879	1.4545	1.9394	1.41817	0.808932	10		19.3	0.22111	0.0342192	10	0.0100096	0.0139902	10
19.7	11.4545	15.4545	12.5757	14.7879	14.3334	14.909	18.4848	13.8182	14.6667	9	13.9485	2.53304	10	19.7	0.3939	0.5758	0.5758	1.2424	1.1515	0.6061	0.6363	1.4243	0.6666	1.1213	0.8394	0.356584	10		19.7	0.224778	0.0438081	10	0	0.00616701	10
20.1	12.9697	13.5758	13	11.9394	14.0606	11.7272	20.303	15.0303	13.0606	9.5758	13.5242	2.80156	10	20.1	1.1212	0.5758	1.0909	0.1515	0.7878	1.1515	1.3636	2.0303	1.7879	1.0607	1.11212	0.546028	10		20.1	0.217441	0.0484521	10	0.00471661	0.00944338	10
20.5	13.1515	16.6364	15.1818	12.5455	10.0606	9.6363	18.0303	15.9394	12.1818	11.4243	13.4788	2.84745	10	20.5	1.697	1.1819	1.8485	0.7576	0.8182	0.697	1.5757	1.7879	3.2424	0.697	1.43032	0.79184	10		20.5	0.216655	0.0492457	10	0.0102198	0.0136946	10
20.8	13.7273	17.7879	15.6363	12.6364	9.1212	9.9393	18.6364	14.6364	13.1818	9.8788	13.5182	3.27422	10	20.8	2.0909	2.4546	0.303	1.4545	1.3333	0.9697	0.6969	0.7576	2.8485	2.4546	1.53636	0.876669	10		20.8	0.217337	0.0566267	10	0.0120537	0.0151617	10
21.2	12.5152	20.2727	15.7272	12.7273	8.7879	10.6969	15.9697	13.4849	14.1818	7.6061	13.197	3.69448	10	21.2	2	1.1515	0.7273	2.9394	1.8788	1.1818	0.4848	1.3637	1.7272	1.9697	1.54242	0.714033	10		21.2	0.211781	0.0638948	10	0.0121585	0.012349	10
21.6	12.8182	18	13.7575	12.4545	9.2122	11.3636	14.0909	13.7576	12.6061	9.7576	12.7818	2.4695	10	21.6	1.303	0.5152	0.8182	2	2.303	1.2728	0.6363	1.697	3.1212	1.9394	1.56061	0.81577	10		21.6	0.204602	0.0427093	10	0.0124731	0.0141085	10
22	11.1515	16.6364	13.5757	11.8182	9.1212	13.1212	19.5455	13.2121	13.9091	9.5758	13.1667	3.13742	10	22	1.0606	0.4546	0.5758	1.0909	2.1515	0.2424	0.5454	1.5152	3.9394	1.4849	1.30607	1.09543	10		22	0.211257	0.0542607	10	0.00807091	0.0189452	10
22.3	9.8788	14.2121	12.0606	13.3333	11.3637	12.3333	14.8182	12.7879	13.7879	9.2424	12.3818	1.81342	10	22.3	1.9394	1.4243	0.6667	0.2121	1.4848	1.1515	1.0909	2	2	1.9394	1.39091	0.61599	10		22.3	0.197684	0.0313625	10	0.0095382	0.0106534	10
22.7	11.5455	11.9697	11.9091	15.1515	12.0606	14.4848	16.3939	11.4243	14.7879	8.3334	12.8061	2.37305	10	22.7	2.5455	0.6667	2.3939	0.4242	1.1212	1.5152	0.5151	2.0303	0.606	2.2122	1.40303	0.840057	10		22.7	0.205021	0.0410411	10	0.00974781	0.0145285	10
23.1	13.6061	12.6667	10.8788	15.1212	13.7273	12.8181	13.0303	11.4546	14.1515	6.7576	12.4212	2.34218	10	23.1	1.8788	0.4849	2.0909	1.7576	1.1212	1.697	1.4545	1.6667	1.2121	2.4546	1.58183	0.550634	10		23.1	0.198365	0.0405073	10	0.0128401	0.00952305	10
23.5	13.5152	13.3333	11.1818	11.6667	14.697	10.9393	11.5455	12.697	15.8788	4.2121	11.9667	3.15578	10	23.5	2.4545	0.697	0.9697	0.697	1.2121	2.2728	2.2424	1.2122	0.6969	2.091	1.45456	0.727981	10		23.5	0.190504	0.0545783	10	0.010639	0.0125902	10
23.9	12.8485	16.2424	10.9697	11.3939	13.0606	10.6969	14.2727	12.5758	18.2121	5.3637	12.5636	3.46282	10	23.9	2.4545	1.2728	1.1212	0	1.1515	2.2728	0.8788	1.0303	0.7879	1.6364	1.26062	0.717559	10		23.9	0.200828	0.0598885	10	0.00728487	0.01241	10
24.2	13.9091	14.4545	12.4242	11.9394	14.5455	13.3333	13	11.8485	16	6.9394	12.8394	2.44261	10	24.2	2.5455	1.1515	0.6061	1.2727	1	2.0606	1.0606	1	0	1.6667	1.23637	0.71921	10		24.2	0.205597	0.0422441	10	0.00686547	0.0124385	10
24.6	11.6364	11.2424	11.8485	11.6667	16	10.8181	17.7273	12.3333	20.4243	8.0606	13.1758	3.70905	10	24.6		0.7879	1.3939	2.1515	1.303	1.7576	1.1212	0.9697	0.2121	2	1.29966	0.614422	9		24.6	0.211415	0.0641469	10	0.00795998	0.0106262	9
25	11.4545	12.8788	8.6666	12.2727	15.9394	10.6969	14.7273	11	20.8485	6.1515	12.4636	4.05877	10	25		0.6667	2.8182	1.1818	1.5454	1.394	0.3939	0.4243	0.606	1.0607	1.12122	0.760604	9		25	0.199098	0.0701951	10	0.00487403	0.0131544	9
25.4	12.5758	13.0606	8.0606	10.2424	12.8485	10.2121	12.6364	10.2424	18.7576	6.7879	11.5424	3.30341	10	25.4		0.8788	3.3333	1.4242	1.3939	0.8788	1.1515	0	2.6969	1.091	1.4276	1.00461	9		25.4	0.183167	0.0571314	10	0.0101727	0.0173744	9
25.8	10.5152	11.8485	7.1212	8.9091	14.0909	11.5757	12.5758	9.1818	13.7273	6.7576	10.6303	2.58447	10	25.8		0.5758	2.3333	1.606	1.7272	0	2.1212	0.3637	3.0303	1.8182	1.50841	0.998805	9		25.8	0.167392	0.0446976	10	0.0115703	0.017274	9
26.1	9.5152	9.0303	7.0606	8.5455	13.2122	11.3636	10.697	9.6061	12.9697	7.4849	9.94851	2.1047	10	26.1		1.0909	0.9091	1.1818	1.9091	0.0606	3.1818	0.6061	3.0303	4.2728	1.80472	1.39996	9		26.1	0.1556	0.0364002	10	0.016695	0.0242118	9
26.5	9.2727	8.697	6.2121	8.8182	11.0606	9.4848	13.1515	7.2121	13.6667	7.7273	9.5303	2.43744	10	26.5		0.8182	0.9091	0.6364	1.6969	0.7576	1.606	0.7576	2.7272	3.6364	1.50504	1.04774	9		26.5	0.148368	0.0421547	10	0.0115121	0.0181204	9
26.9	11.2121	9.5758	5.4545	9.3636	13	10.7272	10.8788	8	14.2121	6.3031	9.87272	2.75406	10	26.9		0.9394	1.7273	0.9697	1.2727	0.5455	0.5757	0.8788	0.7272	0.697	0.925922	0.375175	9		26.9	0.15429	0.0476306	10	0.00149638	0.00648854	9
27.3	9.3939	10.5151	6.8182	11.9697	9.4546	9.4848	9.2121	9.0909	11.2727	7.4243	9.46363	1.56431	10	27.3		1.1212	1.5151	0.5757	1.3939	1.1515	0.303	1.2122	0.2121	0.7273	0.912444	0.473703	9		27.3	0.147214	0.0270542	10	0.00126328	0.00819254	9
27.7	10.8182	12.5151	6.9394	10.6364	7.9091	9.909	9.6364	7.6061	14.1818	7.0606	9.72121	2.41203	10	27.7		1.8788	0.7879	1.0303	1.8182	1.1212	1.0303	1.091	1.3636	0.1516	1.14143	0.522433	9		27.7	0.151669	0.0417153	10	0.00522357	0.00903532	9
28	8.6364	10.1212	7.2121	9.9091	8.1515	12.909	10.4848	7.3333	13.4243	6.697	9.48787	2.33079	10	28		1.1515	1.2121	0.6364	2.2727	1.0909	1.8788	0.9394	1.6666	0.8485	1.29966	0.531895	9		28	0.147634	0.0403103	10	0.00795998	0.00919896	9
28.4	9.1212	8.7879	6.1212	11.7576	8.2425	12.606	10.7273	9.0909	11	6.6061	9.40607	2.124	10	28.4		1.6667	1.9697	1	1.7575	1.4243	1.0909	0.8485	1.5757	1.394	1.41414	0.372975	9		28.4	0.146219	0.0367339	10	0.00994003	0.00645049	9
28.8	9.8182	9.4242	7.7575	11.0303	7.3031	12.0303	8.8788	9	13.4243	6.6364	9.53031	2.13284	10	28.8		1.5152	1.5758	1.4848	1.3636	1.2728	1.2727	0.6061	1.9697	0.9091	1.32998	0.393187	9		28.8	0.148368	0.0368868	10	0.00848439	0.00680005	9
29.2	9.3333	8.2424	7.5757	11.6364	6.8788	9.2424	8.0303	9.5152	10.8182	5.2424	8.65151	1.87496	10	29.2		1.1515	1.3333	1.6364	1.4242	2.0909	1.7878	0.5758	1.2727	1.2425	1.39057	0.428649	9		29.2	0.133169	0.0324268	10	0.00953226	0.00741335	9
29.5	7.8485	9.3333	9.4242	9.4545	7.2122	8.4848	8.7879	8.3333	5.7576	5.6364	8.02727	1.41969	10	29.5		1.697	1.6667	0.9394	1.4545	2.1212	2	0.6364	1.5757	0.8485	1.43771	0.519603	9		29.5	0.122373	0.0245531	10	0.0103476	0.00898637	9
29.9	7.5758	7.8182	11.303	7.4242	6.8182	9.6969	7.8485	8.6667	6.4546	7.3637	8.09698	1.44902	10	29.9		1.3031	2.5151	1.0303	1.6363	3.0909	1.4848	0.6061	1.3636	1.2122	1.58249	0.764758	9		29.9	0.123579	0.0250604	10	0.0128515	0.0132263	9
30.3	8.1212	7.1212	8.0606	7.0303	8.1515	10.3939	10.303	8.2121	11.1212	4.3031	8.28181	1.98461	10	30.3		1	3	1.1212	1.5151	2.4849	1.5454	0.697	1.6363	1.2425	1.58249	0.731801	9		30.3	0.126775	0.0343233	10	0.0128515	0.0126563	9
30.7	6.8788	7.1212	9.6363	7.1818	9.5152	8.5757	6.3333	9.5152	10.3636	5.3334	8.04545	1.69161	10	30.7		0.9091	1.8788	0.697	1.1212	2.0909	1.2424	1.0607	2.0303	1.9697	1.44446	0.543545	9		30.7	0.122688	0.0292559	10	0.0104642	0.00940044	9
31.1	7.0909	8.5454	11.5151	8.8182	7.5152	8.606	8.1212	7.5152	9.7576	5.6061	8.30909	1.59394	10	31.1		0.5758	1.697	0.6364	1	2.0909	1.3333	1.4243	2.4242	3.091	1.58588	0.83595	9		31.1	0.127247	0.0275667	10	0.0129101	0.0144575	9
31.4	4.8182	9.1818	8.3333	7.4242	7.8485	7.7272	6.697	5.4849	7.5758	4.3334	6.94243	1.58196	10	31.4		0.697	1.7576	1.3939	1.0606	1.3637	1.9091	0.9091	2.6666	1.5758	1.48149	0.593108	9		31.4	0.103611	0.0273595	10	0.0111047	0.0102576	9
31.8	6.4848	8.9697	6.1212	8.3333	6.4849	6.8787	9.3939	6.303	10.6364	5.2121	7.4818	1.74134	10	31.8		0.2425	2.7273	0.4848	1.1212	0.6061	1.606	0.7576	2.1818	0.9091	1.18182	0.831115	9		31.8	0.112939	0.030116	10	0.00592209	0.0143739	9
32.2	5.0606	10.0909	6.5454	8.5152	6.3031	7.8787	8.9091	7.5152	10.5152	4.7576	7.6091	1.96243	10	32.2		1.4243	2.1212	0.7879	1.1212	0.6364	1.2424	0.8788	2.6363	1	1.3165	0.659391	9		32.2	0.115141	0.0339397	10	0.0082513	0.011404	9
32.6	4.9091	8.3636	9.0606	8.2121	5	4.6969	7.8182	7.0303	9.6061	5	6.96969	1.90624	10	32.6		2.6667	1.8485	0.5454	1.2727	1.3637	0.8788	0.9697	1.606	1.5758	1.41414	0.620674	9		32.6	0.104083	0.0329678	10	0.00994003	0.0107344	9
33	5.5455	7.8788	9.0909	7.0909	7.2728	4.4242	8.7879	7.6667	14.5152	4.7879	7.70608	2.86753	10	33		4.2425	1.8485	0.5757	0.9697	2.2121	1.1515	0.2425	1.8788	2.3031	1.71382	1.19191	9		33	0.116818	0.049593	10	0.0151229	0.0206137	9
33.3	5.6667	7.4242	6.606	6.6061	6.4849	5.4848	9.0303	9.5152	7.1515	5.0303	6.9	1.45603	10	33.3			1.6667	4.2121	0.7272	1.9697	1.4545	0.5758	2.3636	1.7576	1.8409	1.13009	8		33.3	0.102877	0.0251816	10	0.0173206	0.0195446	8
33.7	4.9091	8.4848	4.4545	5.697	6.8788	5.3636	7.3636	7.8182	5.4243	4.9394	6.13333	1.39307	10	33.7			2.8485	5.7576	0.9091	2.8182	1.9091	0.9091	4.2727	1.4849	2.61365	1.70358	8		33.7	0.089618	0.0240927	10	0.0306851	0.0294629	8
34.1	5.303	8.9091	3.5757	6.1515	6.8485	5.6666	7.5455	5.697	4.7879	3.9091	5.83939	1.62424	10	34.1			3.7576	4.0303	1.2424	2.0909	2.0606	1.5152	3.7576	1.8182	2.5341	1.12582	8		34.1	0.0845344	0.0280908	10	0.0293093	0.0194707	8
34.5	5.6364	6.4242	4.5151	5.9697	6.3031	5.606	6.6667	5.3333	5.8182	2.5152	5.47879	1.20713	10	34.5			2.6667	2.4848	1.3939	2.0909	1.7878	1.1213	1.5757	1.5455	1.83333	0.539396	8		34.5	0.0782979	0.0208769	10	0.0171896	0.00932869	8
34.8	6	5.697	4.7575	5	7.8182	6.0606	7.2424	5.6364	5.1818	2.9394	5.63333	1.34632	10	34.8			2.8485	1.0303	1.6969	1.8182	2.2424	1		1.1819	1.68831	0.687168	7		34.8	0.0809706	0.0232842	10	0.0146817	0.0118844	7
35.2	8.4242	5.5454	4.6969	4.8485	7.9091	5.1818	9.9697	5.8788	5.3939	3.394	6.12423	2.00552	10	35.2			3.1818	1.0303	2.0909	2.6364	2.7575	1.4243		4.5455	2.52381	1.17007	7		35.2	0.0894606	0.0346849	10	0.0291314	0.020236	7
35.6	7.1818	6.4242	5.7272	6.0303	7.3334	5.4848	5.7879	6.1212	5.1515	4.1212	5.93635	0.940705	10	35.6			2.4242	1.8182	1.8182	1.5152	1.3939	1.697		2.5758	1.89179	0.445312	7		35.6	0.0862113	0.0162692	10	0.0182007	0.00770154	7
36	5.8182	4.697	5.0606	8.5758	5.1818	6.2121	7.5152	4.7576	4.3333	4.9697	5.71213	1.36677	10	36			2.303	1.5454	1.0909	2.4546	1.6666	1.8182		0.9091	1.68397	0.57253	7		36	0.0823335	0.0236379	10	0.0146066	0.00990173	7
36.4	5.9091	4.9697	4.6969	7.2727	6.8788	7.3636	7.6061	5.697	6.0303	3.8485	6.02727	1.26109	10	36.4			2.697	1.5454	0.8485	2.9091	1.6969			2.0607	1.9596	0.765591	6		36.4	0.0877837	0.0218101	10	0.0193735	0.0132407	6
36.7	5.7576	4.6061	4.2121	6.3333	5.6364	7.0909	15.697	5.5455	4.8788	4	6.37577	3.41101	10	36.7			1.5758	2.1515	1.303		2.1212			1.3637	1.70304	0.408457	5		36.7	0.0938109	0.0589924	10	0.0149364	0.00706413	5
37.1	4.8485	4.2121	3.5454	6.1818	3.697	7.303	7.5455	6.0909	5.9091	3.8788	5.32121	1.48621	10	37.1															37.1	0.0755726	0.0257035	10
37.5	5	3.6667	4.3636	5.3333	4.3637	8.4545	9.0303	6.6061	5.2424	3.7273	5.57879	1.87923	10	37.5															37.5	0.0800274	0.0325008	10
37.9	7.697	4.5454	4.4242	4.2424	5.7273	6.1212	6.1818	5.6364	4.7273	4.0909	5.33939	1.14128	10	37.9															37.9	0.075887	0.0197381	10
38.3	5.7879	4.3939	5.8182	3.2424	7.697	5.7878	6.7273	5	5.6061	4.1212	5.41818	1.29167	10	38.3															38.3	0.0772497	0.022339	10
38.6	4.8182	5.2424	6.9697	3.4848	5.8788	6	6.2121	4.2121	6.2424	3.3334	5.23939	1.24176	10	38.6															38.6	0.0741576	0.0214758	10
39	5.5758	3.9697	5.303	4.0909	5.0606	5.9393	6.6667	4.5455	6.3939	2.9394	5.04848	1.17129	10	39															39	0.0708558	0.0202571	10
39.4	7	4.0303	6.7272	4.8182	5.8485	6.7272	5.5758	4.2121	4.7879	4.0303	5.37575	1.16359	10	39.4															39.4	0.0765159	0.020124	10
39.8	4.9697	3.9697	5.5151	6.2424	5.2425	6.8787	5.7273	4.7576	4.6364	3.2424	5.11818	1.06087	10	39.8															39.8	0.0720613	0.0183475	10
40.2	4.6364	4.303	4.0909	3.1212	6.2122	6.2727	5.3636	4.2727	4.6364	3.9091	4.68182	1.00192	10	40.2															40.2	0.0645146	0.0173279	10
40.5	6.7576	3.1818	4.4242	2.7576	4.3334	5.7272	6.0606	4.0303	3.7576	4.6061	4.56364	1.27314	10	40.5															40.5	0.0624707	0.0220185	10
40.9	6.0909	3.6667	4.9394	3.6364	2.1515	6.0303	8.3939	5.394	3.2727	3.4546	4.70304	1.83091	10	40.9															40.9	0.0648816	0.031665	10
41.3	7.2424	4.7879	7.4545	2.697	2.0606	7.2424	6	4.8485	4.3333	1.8485	4.85151	2.14085	10	41.3															41.3	0.0674493	0.0370253	10
41.7	6.6667	3.5454	6.6969	2.3333	4.0606	6.3939	10.5455	4	4.0303	2.2121	5.04847	2.54191	10	41.7															41.7	0.0708557	0.0439615	10
42	3.4242	4.0303	7.1515	3.4242	4.2425	4.4242	7	4.4546	3.7576	1.3637	4.32728	1.69899	10	42															42	0.0583829	0.0293835	10
42.4	2.8182	3.8182	5.9091	4.1212	3.4849	4.0606	6	4.303	4.6061	3.1212	4.22425	1.05865	10	42.4															42.4	0.056601	0.018309	10
42.8	3.4545	3.2727	7.0606	4.0909	3.697	5.4242	8.2121	5.4243	3.697	4.3637	4.8697	1.65841	10	42.8															42.8	0.0677639	0.0286817	10
43.2	4.2727	4.3939	5.9394	3.4242	5.7879	8.606	4.7273	4.9091	2.7576	3.9394	4.87575	1.63189	10	43.2															43.2	0.0678685	0.0282229	10
43.6	3.7273	4.4545	7.1818	5.0909	4.0606	8.8181	6.0303	3.9394	3.9091	4.0909	5.13029	1.70553	10	43.6															43.6	0.0722707	0.0294965	10
43.9	5.8182	4.5454	6.7272	5.9091	4.0606	10	5.697	3.4243	4.8182	2.3637	5.33637	2.09201	10	43.9															43.9	0.0758348	0.0361807	10
44.3	4.1818	5.3939	3.7879	4.6061	3.7576	7.3939	4.9394	3.5152	5.7273	1.7879	4.5091	1.50437	10	44.3															44.3	0.0615274	0.0260177	10
44.7	4.4545	5	2.9697	4.2727	2.8485	6.5757	7.6061	2.9697	4.2121	2	4.2909	1.75014	10	44.7															44.7	0.0577537	0.0302681	10
45.1	3.697	5.6667	3.3939	4.1515	2.6364	6.0303	6.6364	3.4243	4.7273	2.7273	4.30911	1.40304	10	45.1															45.1	0.0580687	0.0242652	10
45.5	4.0606	5.9697	5.8182	3.8182	3.3334	6.9393	7.7576	2.697	5.2424	2.2121	4.78485	1.84703	10	45.5															45.5	0.0662964	0.0319439	10
45.8	4.2727	4.4545	7.9091	3.5758	4.0606	5.3939	5.8788	1.9697	5.4546	2.1818	4.51515	1.76725	10	45.8															45.8	0.0616321	0.030564	10
46.2	4.9697	3.5151	3.6666	2.8182	4.4849	4.3939	8.8485	2.0909	4.4243	3.3031	4.25152	1.83361	10	46.2															46.2	0.0570727	0.0317118	10
46.6	4.5758	2.6667	3.0606	2.6061	3.1818	4.5454	6	2.394	4.4546	2.394	3.5879	1.22785	10	46.6															46.6	0.0455956	0.0212352	10
47	5.0303	3.6667	3.8182	3.0303	2.697	4	7.1212	3.4546	3.303	2.5758	3.86971	1.34278	10	47															47	0.0504694	0.023223	10
47.3	5.9394	3.5151	3.6969	3	3.1212	4.0606	4.4848	3.5455	4.1515	2.6667	3.81817	0.929507	10	47.3															47.3	0.049578	0.0160755	10
47.7	5.8485	4.6667	3.6969	4.0909	2.6364	4.2424	5.2121	3.1818	6.4243	2.6667	4.26667	1.28937	10	47.7															47.7	0.0573347	0.0222992	10
48.1	5.9697	6.4848	3.5151	3.8182	3.3031	4.4242	5.2424	2.7576	8.1212	3.2424	4.68787	1.72889	10	48.1															48.1	0.0646192	0.0299006	10
48.5	6.2121	5.0303	3.3636	5.9697	3.9394	4.0303	4.5455	4.4546	7.5152	4.8788	4.99395	1.24713	10	48.5															48.5	0.0699128	0.0215687	10
48.9	4.4242	3.4848	3.4545	4.7879	3.1515	4.5454	7.1515	4.7576	6.8788	3.7576	4.63938	1.38023	10	48.9															48.9	0.0637806	0.0238706	10
49.2	2.3333	3.8182	4.2121	4.2121	2.4546	3.4545	4.7576	3.697	4.9697	2.2121	3.61212	0.993585	10	49.2															49.2	0.0460144	0.0171838	10
49.6	3.0606	3.2424	4.8182	4.5152	5.2425	4.0606	4.697	3.8182	3.1818	2.0303	3.86668	0.990459	10	49.6															49.6	0.050417	0.0171297	10
50	3.1818	2.9394	3.0909	3.3333	4.0606	3.2121	3.1818	3.6667	4.2727	1.4546	3.23939	0.76292	10	50															50	0.0395682	0.0131945	10
50.4	3.8485	2.3636	3.8788	3.0909	3.3637	4.0303	3.2727	2.8788	5.9394	3.2424	3.59091	0.96583	10	50.4															50.4	0.0456476	0.0167037	10
50.8	3.9697	3.1818	5.8788	4.7273	3.0606	3.2121	3.1515	2.1818	2.8182	2.7273	3.49091	1.08949	10	50.8															50.8	0.0439181	0.0188425	10
51.1	3.9091	2.8182	5.3636	3.8182	1.9394	2.303	3.3333	3.2424	2.2424	2.1515	3.11211	1.05748	10	51.1															51.1	0.0373669	0.0182887	10
51.5	3.303	2.5151	4.1515	2.8485	2.0909	2.5454	2.7576	3.6364	3.303	1.2121	2.83635	0.829545	10	51.5															51.5	0.0325977	0.0143467	10
51.9	4.4848	2.2424	3.1818	3.0303	3.2425	3.1212	3.6364	3.7879	4.0606	2.1515	3.29394	0.737312	10	51.9															51.9	0.0405116	0.0127516	10
52.3	4.4545	2.8485	2.5757	2.8788	2.0909	4.5151	3.3333	3.394	3.0909	3.1818	3.23635	0.760428	10	52.3															52.3	0.0395156	0.0131514	10
52.7	3.7879	3	2.7575	2.8788	3.2728	4.0909	4.3939	4.0606	4.2424	1.6667	3.41515	0.857927	10	52.7															52.7	0.0426079	0.0148376	10
53	4.2121	5.3939	2.0909	3.5152	5.7273	3.2121	3.9091	3.0606	4.9697	2.5455	3.86364	1.21256	10	53															53	0.0503644	0.0209708	10
53.4	4.9697	1.7576	2.2727	2.2727	4.3031	3.909	2.9394	2.394	3.9394	2.3637	3.11213	1.08208	10	53.4															53.4	0.0373673	0.0187142	10
53.8	3.6667	1.7273	4.3939	1.697	2.8788	4.7575	1.7879	2.7879	3.6364	1.8485	2.91819	1.15406	10	53.8															53.8	0.0340131	0.0199591	10
54.2	3.4848	2.8485	3.6969	2.5152	3	5.7878	3.1818	2.9091	3.0606	0.8788	3.13635	1.20688	10	54.2															54.2	0.0377861	0.0208727	10
54.5	3.2121	2.8485	4.0909	3.1818	2.5152	5.1515	2.4545	2.6364	1.9091	1.2727	2.92727	1.09064	10	54.5															54.5	0.0341702	0.0188624	10
54.9	3.697	3.4848	4.4848	4.2727	3.7576	4.4242	3.4848	2.697	2.2424	2.0909	3.46362	0.864444	10	54.9															54.9	0.0434462	0.0149503	10
55.3	4.0606	3.0606	4.2121	4.1212	3.6667	4.1818	2.9697	2.7879	1.6364	1.4243	3.21213	1.03463	10	55.3															55.3	0.0390967	0.0178936	10
55.7	4.9394	2.3636	2.8788	3.2121	2.2728	4.2121	1.4242	2.3333	3.3636	0.8182	2.78181	1.22782	10	55.7															55.7	0.0316545	0.0212348	10
56.1	4	2.4545	2.0606	4.1212	0.8788	5.1212	1.5152	2.5455	2.8788	1.8182	2.7394	1.3157	10	56.1															56.1	0.030921	0.0227546	10
56.4	3.7576	2.5151	3.5151	2.9697	1.6364	3.3636	2.6061	2.0606	2.2424	2.5758	2.72424	0.674787	10	56.4															56.4	0.0306588	0.0116702	10
56.8	3.6061	2.6667	4.4848	1.697	1.1212	3.8484	4.0909	2.3333	2.7576	3	2.9606	1.07022	10	56.8															56.8	0.0347466	0.0185091	10
57.2	2.2424	2.6364	3	2.0303	1.3031	3.7878	3.2727	2.303	3.697	2.2727	2.65454	0.783731	10	57.2															57.2	0.0294534	0.0135544	10
57.6	2.4848	2.1818	2.8182	1.4848	1.5455	4.909	2.6364	1.7576	5.8182	2.0303	2.76666	1.4544	10	57.6															57.6	0.0313925	0.0251534	10
58	3.8182	2.1515	3.303	2.0303	0.8182	4.1818	1.9697	1.697	4.0606	2.4243	2.64546	1.13221	10	58															58	0.0292963	0.0195812	10
58.3	5.1212	2.4545	2.3939	1.6061	0.8788	3.8181	2.3636	1.8485	2.3636	3.4546	2.63029	1.21344	10	58.3															58.3	0.029034	0.0209861	10
58.7	3.8485	3.6364	2.1818	0.5758	1.6667	4.7878	2.9091	3.6364	2.697	3.2424	2.91819	1.2084	10	58.7															58.7	0.0340131	0.0208988	10
59.1	3.3939	3.4545	2.4242	3.3333	2.3031	4.0606	2.5455	3.394	2.0303	1.9697	2.89091	0.719532	10	59.1															59.1	0.0335413	0.0124441	10
59.5	3.4242	3.4545	3.1515	6.1212	2.7273	3.6666	2.2121	3.8788	0.8485	1.0303	3.0515	1.5109	10	59.5															59.5	0.0363187	0.0261305	10
59.8	3.1212	3.7273	3.9394	4.303	4.0606	3.909	2.5152	3.4243	1.6667	2.6364	3.33031	0.837257	10	59.8															59.8	0.0411406	0.0144801	10
60.2	4.3939	3.4545	5.1818	3.8485	4.5455	3.7272	2.0606	3.8788	3.8485	3.4546	3.83939	0.822107	10	60.2															60.2	0.049945	0.0142181	10
60.6	5.5758	1.7576	3.9394	3.6364	2.8788	4.1818	2.7879	3.5758	2.303	3.6667	3.43032	1.07146	10	60.6															60.6	0.0428703	0.0185305	10
61	4.4545	1.3939	2.7272	2.6667	2.9091	3.7575	2.3939	2.6667	1.697	2.1212	2.67877	0.905499	10	61															61	0.0298724	0.0156603	10
61.4	3.5758	1.5758	2.6969	1.7273	5.8788	6.4545	2.1818	2.2424	1.9091	1.7576	3	1.77231	10	61.4															61.4	0.035428	0.0306515	10
61.7	3.0909	1.697	2	2.6061	5.1212	6.303	2.6061	2.2727	1.4243	2.0303	2.91516	1.5743	10	61.7															61.7	0.0339607	0.0272271	10
62.1	3.3333	1.9091	1.8182	3.2727	5.5152	4.0606	2.303	1.9697	2.3333	1.5758	2.80909	1.24182	10	62.1															62.1	0.0321263	0.0214768	10
62.5	3.4545	3.303	1.0909	3.8182	3.4849	3.303	1.697	1.7879	2.2424	1.3334	2.55152	1.02451	10	62.5															62.5	0.0276717	0.0177186	10
62.9	4.0303	2.2121	2.5151	2.303	2.7273	3.0606	1.9697	1.303	1.2121	1.0909	2.24241	0.914356	10	62.9															62.9	0.0223257	0.0158135	10
63.3	3.2424	2	2.7272	2.7273	1.5152	2.4848	3.2424	0.8182	1.2727	1.6364	2.16666	0.842946	10	63.3															63.3	0.0210156	0.0145785	10
63.6	2.5455	2.4545	2.2121	2.6667	1.0303	3.4545	2.7576	1.0606	1.303	1.2727	2.07575	0.847436	10	63.6															63.6	0.0194434	0.0146561	10
64	2.5152	4.8182	3.7575	1.9697	3.1818	3.3939	1.9394	1.303	2.7576	1.8485	2.74848	1.06046	10	64															64	0.031078	0.0183403	10
64.4	2.9091	1.7879	3.1818	3.1515	3.4243	1.5151	1.9697	1.3636	4.0909	2.5152	2.59091	0.907333	10	64.4															64.4	0.0283529	0.015692	10
64.8	2.4242	1.6667	2.7575	2.9394	3.4849	1.9697	2.0606	1.4849	1.9394	1.9091	2.26364	0.627077	10	64.8															64.8	0.0226929	0.0108451	10
65.2	2.7879	1.8182	3.0303	2.5152	2.0909	2.909	2	1.9394	2.9091	1.7273	2.37273	0.508872	10	65.2															65.2	0.0245796	0.00880078	10
65.5	2.6667	1.0909	3.0303	1.303	2.394	2.7575	2.0909	2.2121	1.5152	1	2.00606	0.732972	10	65.5															65.5	0.0182381	0.0126765	10
65.9	1.9394	1.1212	2.4848	1.6364	3.6364	3.5757	2.3939	2.5152	1.4849	0.3334	2.11213	1.03503	10	65.9															65.9	0.0200726	0.0179005	10
66.3	2.8788	1.5758	1.9091	2.0606	2.4546	1.5757	2	2.4243	2.3939	0.4849	1.97577	0.664639	10	66.3															66.3	0.0177143	0.0114947	10
66.7	2.9394	2.1515	2.1212	2.4545	1.5455	2.6363	2.7576	2.3333	2.6364	0.394	2.19697	0.746804	10	66.7															66.7	0.0215398	0.0129157	10
67	2.5152	1.6667	2.1212	3.3636	2.8182	4.3636	1.7273	2.2121	1.7879	1.3031	2.38789	0.92208	10	67															67	0.0248417	0.0159471	10
67.4	2.5455	1	2.2121	1.9394	3.7576	4.1515	1.5758	2.7576	0.8485	1.6364	2.24244	1.08978	10	67.4															67.4	0.0223262	0.0188474	10
67.8	2.3636	0.9394	2.9697	1.6061	2.697	2.4848	1.6061	3.1818	0.6061	1.7879	2.02425	0.85682	10	67.8															67.8	0.0185527	0.0148184	10
68.2	2.0606	1	1.7879	1.1818	2.7273	1.5757	4.3939	2.4546	1.8182	3.2424	2.22424	1.02406	10	68.2															68.2	0.0220115	0.0177108	10
68.6	1.1212	0.697	1.5757	1.0303	1.3637	2.0909	1.7879	2.2727	2.303	2.9697	1.72121	0.697442	10	68.6															68.6	0.0133117	0.012062	10
68.9	1.6061	1.1515	2.4545	1	0.9394	1.2727	3.0303	2.4243	1.5152	2.1515	1.75455	0.717449	10	68.9															68.9	0.0138883	0.0124081	10
69.3	2.0606	0	2.2424	2.5455	0.7273	1.8787	1.1818	2.697	1.6667	0.8788	1.58788	0.870472	10	69.3															69.3	0.0110058	0.0150545	10
69.7	3.2727	0.1818	2.6363	2.7273	0.9394	1.8484	2.4242	2.8182	1.3939	0.8485	1.90907	1.02563	10	69.7															69.7	0.0165607	0.017738	10
70.1	1.9394	0.697	2.2727	1.5758	1	0.9697	1.8788	2.9091	2.2121	0.697	1.61516	0.754265	10	70.1															70.1	0.0114776	0.0130448	10
70.5	2.0606	1.3636	1.4242	0.6364	0.8788	1.1515	3.0303	2.9697	2.9091	0.6667	1.70909	0.962426	10	70.5															70.5	0.0131021	0.0166449	10
70.8	3.3636	0.4242	1.8788	0.6364	0.394	0.909	1.2424	1.9394	1.4243	1.0606	1.32727	0.897654	10	70.8															70.8	0.00649865	0.0155246	10
71.2	2.1818	0.7879	1.8485	1.0303	2.3031	1.303	0.7879	2.5758	0.8182	1.1818	1.48183	0.685162	10	71.2															71.2	0.00917172	0.0118497	10
71.6	2.9091	1.6364	1.4545	0.7273	1.7576	1.5757	1.303	2.6364	2.1212	1.1818	1.7303	0.663523	10	71.6															71.6	0.0134689	0.0114754	10
72	2.1212	1.6364	1.8485	0.6667	1.9091	2.1515	1.7273	2.2727	2.3333	0.6667	1.73334	0.606005	10	72															72	0.0135215	0.0104807	10
72.3	2.7576	1.1212	1.6969	0.2424	1.4546	2	2.0909	2.2121	1.5758	0.9091	1.60606	0.72235	10	72.3															72.3	0.0113202	0.0124928	10
72.7	2.9394	1.1212	2.1212	0.8485	1.3637	0.7878	1.4242	1.6364	0.9091	2.394	1.55455	0.722227	10	72.7															72.7	0.0104294	0.0124907	10
73.1	2.0909	0.1515	1.9091	0.6667	0.697	0.5454	0.2424	2	1.4849	3.0909	1.28788	0.971725	10	73.1															73.1	0.00581742	0.0168057	10
73.5	2.2727	1.1515	1.9697	0.8182	0.5758	1.3636	1.303	3.0606	1.0303	2.1212	1.56666	0.768338	10	73.5															73.5	0.0106388	0.0132882	10
73.9	2.0909	4.0303	2.0303	0.4545	0.8182	0.8484	1.303	2.6667	2.4243	1.8788	1.85454	1.06229	10	73.9															73.9	0.0156176	0.018372	10
74.2	1.4848	2.6667	0.5454	0.303	1.0909	0.7878	0.6364	1.8182	2.5455	1.1515	1.30302	0.820139	10	74.2															74.2	0.00607926	0.014184	10
74.6	2.1515	2.7273	0.7272	0.7576	1.1212	2.4242	1.0303	0.8788	3.0606	1.1818	1.60605	0.888663	10	74.6															74.6	0.0113201	0.0153692	10
75	2.3939	3.6061	1.5757	1.8485	1.4546	2.909	0.8182	0.303	1.9697	3.0303	1.9909	1.02195	10	75															75	0.0179759	0.0176744	10
75.4	2.1818	1.1515	1.2121	1.2121	1.0606	2.7575	2.2424	0.3636	1.5758	0.8182	1.45756	0.731938	10	75.4															75.4	0.00875198	0.0126586	10
75.8	3.6061	1.1212	1	0.8182	0.8788	2	0.697	1.9394	1.6364	2.1515	1.58486	0.890619	10	75.8															75.8	0.0109536	0.015403	10
76.1	3.4545	1.5151	0.2727	0.2121	0.394	2.0606	2.3333	1.7273	0	1.9697	1.39393	1.13661	10	76.1															76.1	0.00765152	0.0196573	10
76.5	2.7576	0.8788	0.7272	0.1818	0.4849	1.7878	0.7273	2.0909	0.0606	1.2424	1.09393	0.872487	10	76.5															76.5	0.00246311	0.0150894	10
76.9	3.303	0.6667	0	0.2727	1.2122	2.1515	0	1.8788	0.2727	0.7879	1.05455	1.08686	10	76.9															76.9	0.00178205	0.0187969	10
77.3	1.8788	1.303	0.2121	0.5455	0.4546	1.4848	0.8788	1.7576	1.303	0.5455	1.03637	0.58668	10	77.3															77.3	0.00146763	0.0101465	10
77.7	1.8182	0.3333	2.1818	0.6364	0.697	1.8181	0.7273	0.8788	1.8485	0	1.09394	0.75459	10	77.7															77.7	0.00246328	0.0130504	10
78	2.1818	0.6667	1.4545	0.8182	0.3334	2.4545	1.8485	0.8788	3.3333	1	1.49697	0.943776	10	78															78	0.00943356	0.0163223	10
78.4	2.7879	0.7576	1.606	0.4242	0.0909	2.7575	2.5455	0.5758	2.2727	0.1818	1.39999	1.11192	10	78.4															78.4	0.00775632	0.0192302	10
78.8	2.6667	0.7879	2.0606	0.2121	0.6061	2.4242	2.7273	1.2424	3.6667	0.9091	1.73031	1.13433	10	78.8															78.8	0.0134691	0.0196179	10
79.2	2	0.5758	1.6363	0.4848	1.3334	2.3636	1.697	1.697	1.9697	0.6667	1.44243	0.657132	10	79.2															79.2	0.00849031	0.0113649	10
79.5	1.5758	0.2424	1.6666	0.9091	0.8485	1.2727	2.1515	1.7879	0.9697	1.3637	1.27879	0.553588	10	79.5															79.5	0.00566021	0.00957413	10
79.9	1.6667	0.2727	0.4848	1.0606	1.4849	0.8181	0.8485	0.697	0.303	1.8788	0.95151	0.56373	10	79.9															79.9	0	0.00974953	10
80.3	2.2121	0.8485	0.2424	1.697	0.5455	1.3939	3.2121	0.4243	1.2121	1.8485	1.36364	0.91779	10	80.3															80.3	0.00712766	0.0158729	10
80.7	2	1.5758	0.8788	1.6667	0.8182	1.7575	1.1212	0	2.3333	1.0303	1.31818	0.681379	10	80.7															80.7	0.00634144	0.0117842	10
81.1	1.8182	2.4848	0.5151	2.4848	1.0303	1.6666	0.6061	0.697	1.1515	0.6061	1.30605	0.763583	10	81.1															81.1	0.00613166	0.0132059	10
81.4	3.7576	1.4545	0.5151	3.5758	0.697	1.4242	1.1515	1.4849	0.4243	0.6061	1.5091	1.20671	10	81.4															81.4	0.00964335	0.0208697	10
81.8	3.0303	0.7576	0.8485	4.1212	0.697	1.8484	1.1212	1.9394	0.1515	0.7576	1.52727	1.23167	10	81.8															81.8	0.00995759	0.0213013	10
82.2	2.5455	1.4545	0.7879	5	0.4849	2	3.2727	2.4243	0.2121	0.5455	1.87274	1.50222	10	82.2															82.2	0.0159324	0.0259803	10
82.6	2.5455	0.8788	1.303		0	1.2121	1.3939	2.1818	0.7273	1.4243	1.2963	0.754662	9	82.6															82.6	0.00596304	0.0130516	9
83	1.1515	1.303	1.0606		0.4243	1.3636		2.0303	0.5152	0.697	1.06819	0.525524	8	83															83	0.0020179	0.00908878	8
83.3	0.8485	0.9394	1.3939		0.7273	1.3636		1.6667	0.5455	0.3637	0.981075	0.453782	8	83.3															83.3	0.000511318	0.00784801	8
83.7	1.7879	0.6667	1.6363			1.3636		1.6364	0.7879	0.697	1.22511	0.492616	7	83.7															83.7	0.0047319	0.00851964	7
84.1	2.1515	0.4848	1.4242			1.8484		1.7879	1.8182	0.2727	1.39824	0.730312	7	84.1															84.1	0.00772611	0.0126305	7
84.5	2.7576	0.9091	1.3939			1.5454		2.1212	2.9394	0.394	1.72294	0.937827	7	84.5															84.5	0.0133417	0.0162194	7
84.8	1.5758	1.2727	1.4242			1.6666		2.3333	1.3939	0.8788	1.50647	0.443876	7	84.8															84.8	0.00959789	0.0076767	7
85.2	2.1818		1.8788			1.9697		1.6667	1.6364	1.6667	1.83335	0.217443	6	85.2															85.2	0.0152512	0.00376062	6
85.6	3.4848		2.9091			1.8787		1.3333	1.303	1.3031	2.03533	0.943852	6	85.6															85.6	0.0187444	0.0163236	6
86	3.2424					1.4848		1.9091	0.8485	1.3334	1.76364	0.909427	5	86															86	0.0140455	0.0157283	5
86.4	2.4545					1		1.1515	1.3636	1.1818	1.43028	0.586957	5	86.4															86.4	0.00828018	0.0101512	5
86.7	3.5455					1.3333		1.0606	1.9091	1.2424	1.81818	1.01642	5	86.7															86.7	0.0149888	0.0175787	5
87.1	2.5152					1.4242		1.5758	1.2727	2.1515	1.78788	0.525325	5	87.1															87.1	0.0144648	0.00908533	5
87.5	4					1.0606		1.4849	0.303	1.5152	1.67274	1.38989	5	87.5															87.5	0.0124735	0.0240377	5

## Sheet: Fig.3d
Raw data (20181210)		Note: average signal intensity profile generated from > ~a half of total sample number																											Normalized average and SD from each raw data to 0-1 range
	Sample (Control)													Sample (HAtrap)																Control			HAtrap
x (um)	20	19	14	13	12	11	7	4	3	average	std	count	x (um)	16	15	18	17	10	9	6	5	2	1	average	std	count			x (um)	Mean	SD	N	Mean	SD	N
-158.7	58.5152	59.2424			64.3333	78.5152		58.5455	56.5758	62.6212	8.20956	6	-158.7																-158.7	0.90851	0.159968	6
-158.3	58.9697	59.0303			65.5455	72.1515		51.7879	57.7576	60.8737	7.04698	6	-158.3																-158.3	0.874459	0.137315	6
-158	65.7879	54.8788			63.8485	65.1515		51.3636	57.3636	59.7323	6.03628	6	-158																-158	0.852217	0.117621	6
-157.6	70.4242	55.5758			65.0606	62.3333		55.1212	55.2727	60.6313	6.3726	6	-157.6																-157.6	0.869735	0.124174	6
-157.2	71.0606	55.7879			70.0909	57.9697		54.6364	58.8788	61.4041	7.26945	6	-157.2																-157.2	0.884792	0.14165	6
-156.8	68.9091	59.2424			66.2424	55.9091		54.6364	59.4848	60.7374	5.68191	6	-156.8																-156.8	0.871801	0.110716	6
-156.4	70.5152	61.0909			64.5455	52.2424		55.1818	61.9697	60.9243	6.55089	6	-156.4																-156.4	0.875443	0.127648	6
-156.1	65.7879	57.697			55.7273	55.0303		54.8182	62.0606	58.5202	4.46578	6	-156.1																-156.1	0.828599	0.0870186	6
-155.7	61.697	55.3333			57.6364	56.9091		57.6364	61.0909	58.3839	2.48609	6	-155.7																-155.7	0.825942	0.048443	6
-155.3	59.3636	54.8485			59.3636	59.4848		60.6061	64	59.6111	2.93507	6	-155.3																-155.3	0.849855	0.0571918	6
-154.9	59.5455	57.3636			56.0909	54.7273		55.0909	67.8485	58.4445	4.92787	6	-154.9																-154.9	0.827123	0.0960226	6
-154.5	56.0909	66.1818		61.4848	52.9394	60.8182		48.0303	68.1515	59.0996	7.19105	7	-154.5																-154.5	0.839888	0.140122	7
-154.2	55.8485	68.8182		66.303	58.4848	62.3636		52.0909	66.2727	61.4545	6.18731	7	-154.2																-154.2	0.885776	0.120564	7
-153.8	51.1212	69.9091		72.0909	64.7576	60.6667		51.3333	66.4545	62.3333	8.4158	7	-153.8																-153.8	0.9029	0.163987	7
-153.4	50.8485	70.9697		68.8788	67.1818	57		51.9091	71.1515	62.5628	9.0124	7	-153.4	53.9091	72.0606				49.5152	46.3939	52.4242	30.3636		50.7778	13.4389	6			-153.4	0.907371	0.175612	7	0.677732	0.261866	6
-153	51.0303	67.6364		68.4242	75.6667	53.4242		55.0303	71.6364	63.2641	9.86533	7	-153	63.1515	59.697				50.7576	49.5758	52.9697	27.1212		50.5455	12.635	6			-153	0.921036	0.192232	7	0.673206	0.246202	6
-152.7	48.303	62.2424		73.6364	78.697	52.4848		58.9697	71.6061	63.7056	11.3541	7	-152.7	58.4242	48.8788				49.9091	48.0909	53.7576	33.2424		48.7172	8.49635	6			-152.7	0.92964	0.221242	7	0.63758	0.165557	6
-152.3	52.9091	61.2121		70.8182	80.1212	51.3636		57.6667	70.2424	63.4762	10.5987	7	-152.3	65.2121	46.2121				47.7576	50.3333	54.303	42.3333		51.0252	8.0235	6			-152.3	0.925169	0.206523	7	0.682554	0.156343	6
-151.9	58.5152	67.1212		69.9394	78.5152	49.5455		59.8182	66.2424	64.2424	9.28107	7	-151.9	60.2727	38.3939				54.8182	53.1212	49.9394	49.303		50.9747	7.32087	6			-151.9	0.9401	0.180847	7	0.68157	0.142652	6
-151.5	53.2727	74.2727		70.7273	65.7879	55.1515		71.9697	65.6364	65.2597	8.18981	7	-151.5	48.5758	47.6061				53.5758	51.4545	44.303	54.4242		49.9899	3.86496	6			-151.5	0.959923	0.159584	7	0.66238	0.0753113	6
-151.1	53.7879	75.9697		64.1818	65.9394	60.2424		71.5455	64.7273	65.1991	7.22118	7	-151.1	48.9394	54.4848				55.8485	50.8485	52.0303	54.3636		52.7525	2.60262	6			-151.1	0.958742	0.140709	7	0.716212	0.0507138	6
-150.8	54.4545	69.3939		62.9394	66.2424	63.1212		69.3333	65.2424	64.3896	5.10002	7	-150.8	41.9394	57.6061				52.9394	46.8788	60.3636	52.9091		52.1061	6.78914	6			-150.8	0.942967	0.0993772	7	0.703615	0.132291	6
-150.4	52.303	70.3939		61.6667	68.3333	57.7879		67.5152	66.2424	63.4632	6.53046	7	-150.4	44.3636	49.9697				58.2121	45.3939	62.0303	47.0303		51.1666	7.29117	6			-150.4	0.924916	0.12725	7	0.68531	0.142073	6
[truncated: 668 more rows]

## Sheet: Fig.3e
Raw data (20181210)		Note: average signal intensity profile generated from > ~a half of total sample number																									Normalized average and SD from each raw data to 0-1 range
[truncated: 636 more rows]

[truncated: 49 more sheets: Fig.3f, Fig.3g, Fig.3j, Fig.3m, Fig.3n, Fig.3o, Fig.3p, Fig.3q, Fig.3t, Fig.5b, Fig.5e, Fig.5f, Fig.5g, Fig.5h, Fig.5i, Fig.5j, Fig.5m, Fig.5n, Fig.5o, Fig.5p …]
